# Supplementary material for: N-terminomics identifies widespread endoproteolysis and novel methionine excision in a genome-reduced bacterial pathogen
Source: Sci Rep. 2017 Sep 11;7:11063. doi: 10.1038/s41598-017-11296-9 (PMC5593965; doi:10.1038/s41598-017-11296-9)
Supplement: Supplementary file 1 — Supplementary Data 1 [file 41598_2017_11296_MOESM1_ESM.xlsx]

## Sheet: Supplementary Data S1
N-terminomics identifies widespread endoproteolysis and novel methionine excision in a genome-reduced bacterial pathogen. Iain J. Berry+, Veronica M. Jarocki+, Jessica L. Tacchi, Benjamin B. A. Raymond, Michael Widjaja, Matthew P. Padula, Steven P. Djordjevic
Supplementary Data S1: N-terminally dimethyl labelled peptides aggregated from three biological replicates.
Protein Description	Protein Score	Protein Mass	Peptide Experimental m/z	Observed Peptide Relative Mass	Petide Charge	Calculated Peptide Relative Mass	Peptide Delta	Peptide Start	Peptide End	Peptide Missed Cleavaes	Peptide Score	Peptide Homology	Peptide Identity	Peptide Expectation	Residue Before	Peptide Sequence	Residue After	Variable Modifications
tr|E4QS87|nox E4QS87_MYCH1 NADH oxidase n=3 Tax_Id=907287 [Mycoplasma hyopneumoniae (strain 168)]	1231	52688	634.681	1901.02	3	1901.06	-0.0356	1	17	0	94.74	47	73	9e-07	-	MKIISIGTNHAGTSFLR	T	Dimethyl (N-term)
tr|E4QS87|nox E4QS87_MYCH1 NADH oxidase n=3 Tax_Id=907287 [Mycoplasma hyopneumoniae (strain 168)]	1231	52688	634.681	1901.02	3	1901.06	-0.0353	1	17	0	91.95	53	73	7.2e-06	-	MKIISIGTNHAGTSFLR	T	Dimethyl (N-term)
tr|E4QS87|nox E4QS87_MYCH1 NADH oxidase n=3 Tax_Id=907287 [Mycoplasma hyopneumoniae (strain 168)]	1231	52688	634.681	1901.02	3	1901.06	-0.0353	1	17	0	105.2	59	73	1.2e-06	-	MKIISIGTNHAGTSFLR	T	Dimethyl (N-term)
tr|E4QS87|nox E4QS87_MYCH1 NADH oxidase n=3 Tax_Id=907287 [Mycoplasma hyopneumoniae (strain 168)]	1231	52688	634.681	1901.02	3	1901.06	-0.0352	1	17	0	105.68	59	73	1.1e-06	-	MKIISIGTNHAGTSFLR	T	Dimethyl (N-term)
tr|E4QS87|nox E4QS87_MYCH1 NADH oxidase n=3 Tax_Id=907287 [Mycoplasma hyopneumoniae (strain 168)]	1231	52688	634.681	1901.02	3	1901.06	-0.0352	1	17	0	100.34	49	73	4.1e-07	-	MKIISIGTNHAGTSFLR	T	Dimethyl (N-term)
tr|E4QS87|nox E4QS87_MYCH1 NADH oxidase n=3 Tax_Id=907287 [Mycoplasma hyopneumoniae (strain 168)]	1231	52688	634.682	1901.02	3	1901.06	-0.033	1	17	0	99.42	52	73	1.1e-06	-	MKIISIGTNHAGTSFLR	T	Dimethyl (N-term)
tr|E4QS87|nox E4QS87_MYCH1 NADH oxidase n=3 Tax_Id=907287 [Mycoplasma hyopneumoniae (strain 168)]	1231	52688	634.682	1901.02	3	1901.06	-0.0327	1	17	0	71.64	46	73	0.00014	-	MKIISIGTNHAGTSFLR	T	Dimethyl (N-term)
tr|E4QS87|nox E4QS87_MYCH1 NADH oxidase n=3 Tax_Id=907287 [Mycoplasma hyopneumoniae (strain 168)]	1231	52688	476.263	1901.02	4	1901.06	-0.0323	1	17	0	45.13	37	73	0.0096	-	MKIISIGTNHAGTSFLR	T	Dimethyl (N-term)
tr|E4QS87|nox E4QS87_MYCH1 NADH oxidase n=3 Tax_Id=907287 [Mycoplasma hyopneumoniae (strain 168)]	1231	52688	476.263	1901.02	4	1901.06	-0.0323	1	17	0	81.21	45	73	1.2e-05	-	MKIISIGTNHAGTSFLR	T	Dimethyl (N-term)
tr|E4QS87|nox E4QS87_MYCH1 NADH oxidase n=3 Tax_Id=907287 [Mycoplasma hyopneumoniae (strain 168)]	1231	52688	476.263	1901.02	4	1901.06	-0.0314	1	17	0	43.57	32	73	0.0036	-	MKIISIGTNHAGTSFLR	T	Dimethyl (N-term)
tr|E4QS87|nox E4QS87_MYCH1 NADH oxidase n=3 Tax_Id=907287 [Mycoplasma hyopneumoniae (strain 168)]	1231	52688	476.263	1901.02	4	1901.06	-0.0314	1	17	0	73.86	52	73	0.00038	-	MKIISIGTNHAGTSFLR	T	Dimethyl (N-term)
tr|E4QS87|nox E4QS87_MYCH1 NADH oxidase n=3 Tax_Id=907287 [Mycoplasma hyopneumoniae (strain 168)]	1231	52688	634.683	1901.03	3	1901.06	-0.0274	1	17	0	37.65	34	73	0.023	-	MKIISIGTNHAGTSFLR	T	Dimethyl (N-term)
tr|E4QS87|nox E4QS87_MYCH1 NADH oxidase n=3 Tax_Id=907287 [Mycoplasma hyopneumoniae (strain 168)]	1231	52688	476.264	1901.03	4	1901.06	-0.0269	1	17	0	32.73	29	73	0.025	-	MKIISIGTNHAGTSFLR	T	Dimethyl (N-term)
tr|E4QS87|nox E4QS87_MYCH1 NADH oxidase n=3 Tax_Id=907287 [Mycoplasma hyopneumoniae (strain 168)]	1231	52688	476.508	1902	4	1902.04	-0.038	1	17	0	69.2	47	73	0.00031	-	MKIISIGTNHAGTSFLR	T	Deamidated (NQ); Dimethyl (N-term)
tr|E4QS87|nox E4QS87_MYCH1 NADH oxidase n=3 Tax_Id=907287 [Mycoplasma hyopneumoniae (strain 168)]	1231	52688	476.508	1902	4	1902.04	-0.038	1	17	0	74.69	44	73	5e-05	-	MKIISIGTNHAGTSFLR	T	Deamidated (NQ); Dimethyl (N-term)
tr|E4QS87|nox E4QS87_MYCH1 NADH oxidase n=3 Tax_Id=907287 [Mycoplasma hyopneumoniae (strain 168)]	1231	52688	635.008	1902	3	1902.04	-0.0372	1	17	0	94.77	44	73	4.7e-07	-	MKIISIGTNHAGTSFLR	T	Deamidated (NQ); Dimethyl (N-term)
tr|E4QS87|nox E4QS87_MYCH1 NADH oxidase n=3 Tax_Id=907287 [Mycoplasma hyopneumoniae (strain 168)]	1231	52688	635.008	1902	3	1902.04	-0.0372	1	17	0	67.35	38	73	7.3e-05	-	MKIISIGTNHAGTSFLR	T	Deamidated (NQ); Dimethyl (N-term)
tr|E4QS87|nox E4QS87_MYCH1 NADH oxidase n=3 Tax_Id=907287 [Mycoplasma hyopneumoniae (strain 168)]	1231	52688	480.261	1917.02	4	1917.05	-0.0352	1	17	0	69.97	37	73	2.7e-05	-	MKIISIGTNHAGTSFLR	T	Dimethyl (N-term); Oxidation (M)
tr|E4QS87|nox E4QS87_MYCH1 NADH oxidase n=3 Tax_Id=907287 [Mycoplasma hyopneumoniae (strain 168)]	1231	52688	480.261	1917.02	4	1917.05	-0.0352	1	17	0	47.54	40	73	0.0099	-	MKIISIGTNHAGTSFLR	T	Dimethyl (N-term); Oxidation (M)
tr|E4QS87|nox E4QS87_MYCH1 NADH oxidase n=3 Tax_Id=907287 [Mycoplasma hyopneumoniae (strain 168)]	1231	52688	480.264	1917.03	4	1917.05	-0.0221	1	17	0	68.39	51	73	0.001	-	MKIISIGTNHAGTSFLR	T	Dimethyl (N-term); Oxidation (M)
tr|E4QS87|nox E4QS87_MYCH1 NADH oxidase n=3 Tax_Id=907287 [Mycoplasma hyopneumoniae (strain 168)]	1231	52688	480.264	1917.03	4	1917.05	-0.0221	1	17	0	99.29	62	73	9.9e-06	-	MKIISIGTNHAGTSFLR	T	Dimethyl (N-term); Oxidation (M)
tr|E4QS87|nox E4QS87_MYCH1 NADH oxidase n=3 Tax_Id=907287 [Mycoplasma hyopneumoniae (strain 168)]	1231	52688	480.265	1917.03	4	1917.05	-0.0213	1	17	0	104.54	59	73	1.4e-06	-	MKIISIGTNHAGTSFLR	T	Dimethyl (N-term); Oxidation (M)
tr|E4QS87|nox E4QS87_MYCH1 NADH oxidase n=3 Tax_Id=907287 [Mycoplasma hyopneumoniae (strain 168)]	1231	52688	480.265	1917.03	4	1917.05	-0.0213	1	17	0	99.23	52	73	9.5e-07	-	MKIISIGTNHAGTSFLR	T	Dimethyl (N-term); Oxidation (M)
tr|E4QS87|nox E4QS87_MYCH1 NADH oxidase n=3 Tax_Id=907287 [Mycoplasma hyopneumoniae (strain 168)]	1231	52688	640.018	1917.03	3	1917.05	-0.0188	1	17	0	68.98	42	73	0.00011	-	MKIISIGTNHAGTSFLR	T	Dimethyl (N-term); Oxidation (M)
tr|E4QS87|nox E4QS87_MYCH1 NADH oxidase n=3 Tax_Id=907287 [Mycoplasma hyopneumoniae (strain 168)]	1231	52688	640.018	1917.03	3	1917.05	-0.0188	1	17	0	89.11	41	73	9e-07	-	MKIISIGTNHAGTSFLR	T	Dimethyl (N-term); Oxidation (M)
tr|E4QS87|nox E4QS87_MYCH1 NADH oxidase n=3 Tax_Id=907287 [Mycoplasma hyopneumoniae (strain 168)]	1231	52688	640.018	1917.03	3	1917.05	-0.0188	1	17	0	95.48	43	73	2.9e-07	-	MKIISIGTNHAGTSFLR	T	Dimethyl (N-term); Oxidation (M)
tr|E4QS87|nox E4QS87_MYCH1 NADH oxidase n=3 Tax_Id=907287 [Mycoplasma hyopneumoniae (strain 168)]	1231	52688	640.018	1917.03	3	1917.05	-0.0184	1	17	0	80.97	38	73	3.2e-06	-	MKIISIGTNHAGTSFLR	T	Dimethyl (N-term); Oxidation (M)
tr|E4QS87|nox E4QS87_MYCH1 NADH oxidase n=3 Tax_Id=907287 [Mycoplasma hyopneumoniae (strain 168)]	1231	52688	640.018	1917.03	3	1917.05	-0.0184	1	17	0	77.93	38	73	5.1e-06	-	MKIISIGTNHAGTSFLR	T	Dimethyl (N-term); Oxidation (M)
tr|E4QS87|nox E4QS87_MYCH1 NADH oxidase n=3 Tax_Id=907287 [Mycoplasma hyopneumoniae (strain 168)]	1231	52688	959.524	1917.03	2	1917.05	-0.0172	1	17	0	103.13	67	73	1.3e-05	-	MKIISIGTNHAGTSFLR	T	Dimethyl (N-term); Oxidation (M)
tr|E4QS87|nox E4QS87_MYCH1 NADH oxidase n=3 Tax_Id=907287 [Mycoplasma hyopneumoniae (strain 168)]	1231	52688	959.524	1917.03	2	1917.05	-0.0169	1	17	0	108.42	65	73	2.6e-06	-	MKIISIGTNHAGTSFLR	T	Dimethyl (N-term); Oxidation (M)
tr|E4QS87|nox E4QS87_MYCH1 NADH oxidase n=3 Tax_Id=907287 [Mycoplasma hyopneumoniae (strain 168)]	1231	52688	480.509	1918.01	4	1918.03	-0.0279	1	17	0	67.99	51	73	0.0012	-	MKIISIGTNHAGTSFLR	T	Deamidated (NQ); Dimethyl (N-term); Oxidation (M)
tr|E4QS87|nox E4QS87_MYCH1 NADH oxidase n=3 Tax_Id=907287 [Mycoplasma hyopneumoniae (strain 168)]	1231	52688	480.509	1918.01	4	1918.03	-0.0278	1	17	0	52.91	46	73	0.011	-	MKIISIGTNHAGTSFLR	T	Deamidated (NQ); Dimethyl (N-term); Oxidation (M)
tr|E4QS87|nox E4QS87_MYCH1 NADH oxidase n=3 Tax_Id=907287 [Mycoplasma hyopneumoniae (strain 168)]	1231	52688	640.343	1918.01	3	1918.03	-0.0271	1	17	0	93	47	73	1.5e-06	-	MKIISIGTNHAGTSFLR	T	Deamidated (NQ); Dimethyl (N-term); Oxidation (M)
tr|E4QS87|nox E4QS87_MYCH1 NADH oxidase n=3 Tax_Id=907287 [Mycoplasma hyopneumoniae (strain 168)]	1231	52688	640.343	1918.01	3	1918.03	-0.0271	1	17	0	45.74	44	73	0.035	-	MKIISIGTNHAGTSFLR	T	Deamidated (NQ); Dimethyl (N-term); Oxidation (M)
tr|E4QS87|nox E4QS87_MYCH1 NADH oxidase n=3 Tax_Id=907287 [Mycoplasma hyopneumoniae (strain 168)]	1231	52688	480.51	1918.01	4	1918.03	-0.0251	1	17	0	70.02	47	73	0.0003	-	MKIISIGTNHAGTSFLR	T	Deamidated (NQ); Dimethyl (N-term); Oxidation (M)
tr|E4QS87|nox E4QS87_MYCH1 NADH oxidase n=3 Tax_Id=907287 [Mycoplasma hyopneumoniae (strain 168)]	1231	52688	480.51	1918.01	4	1918.03	-0.0247	1	17	0	52.37	42	73	0.0048	-	MKIISIGTNHAGTSFLR	T	Deamidated (NQ); Dimethyl (N-term); Oxidation (M)
tr|E4QS87|nox E4QS87_MYCH1 NADH oxidase n=3 Tax_Id=907287 [Mycoplasma hyopneumoniae (strain 168)]	1231	52688	640.345	1918.01	3	1918.03	-0.0216	1	17	0	80.16	47	73	3e-05	-	MKIISIGTNHAGTSFLR	T	Deamidated (NQ); Dimethyl (N-term); Oxidation (M)
tr|E4QS87|nox E4QS87_MYCH1 NADH oxidase n=3 Tax_Id=907287 [Mycoplasma hyopneumoniae (strain 168)]	1231	52688	640.345	1918.01	3	1918.03	-0.0215	1	17	0	60.77	38	73	0.00028	-	MKIISIGTNHAGTSFLR	T	Deamidated (NQ); Dimethyl (N-term); Oxidation (M)
tr|E4QS87|nox E4QS87_MYCH1 NADH oxidase n=3 Tax_Id=907287 [Mycoplasma hyopneumoniae (strain 168)]	1231	52688	640.345	1918.01	3	1918.03	-0.0215	1	17	0	62.3	39	73	0.00025	-	MKIISIGTNHAGTSFLR	T	Deamidated (NQ); Dimethyl (N-term); Oxidation (M)
tr|Q4A925|MHJ_0663 Q4A925_MYCHJ Putative adhesin like-protein P146 n=3 Tax_Id=262719 [Mycoplasma hyopneumoniae (strain J / ATCC 25934 / NCTC 10110)]	903	150461	452.911	1355.71	3	1355.72	-0.0136	231	240	0	52.48	46	72	0.013	R	ISKYFPDFQR	Y	Dimethyl (N-term)
tr|Q4A925|MHJ_0663 Q4A925_MYCHJ Putative adhesin like-protein P146 n=3 Tax_Id=262719 [Mycoplasma hyopneumoniae (strain J / ATCC 25934 / NCTC 10110)]	903	150461	452.911	1355.71	3	1355.72	-0.0136	231	240	0	70.93	54	72	0.0011	R	ISKYFPDFQR	Y	Dimethyl (N-term)
tr|Q4A925|MHJ_0663 Q4A925_MYCHJ Putative adhesin like-protein P146 n=3 Tax_Id=262719 [Mycoplasma hyopneumoniae (strain J / ATCC 25934 / NCTC 10110)]	903	150461	506.918	1517.73	3	1517.74	-0.0051	159	171	0	82.06	60	73	0.00034	R	SQFALADFNANHR	K	Dimethyl (N-term)
tr|Q4A925|MHJ_0663 Q4A925_MYCHJ Putative adhesin like-protein P146 n=3 Tax_Id=262719 [Mycoplasma hyopneumoniae (strain J / ATCC 25934 / NCTC 10110)]	903	150461	569.127	2840.6	5	2840.64	-0.0396	367	391	0	33.26	31	70	0.031	R	KLQLSDFKVAPQTSSSQPKQVKASV	S	Dimethyl (N-term)
tr|Q5ZZM3|p146 Q5ZZM3_MYCH2 p146 adhesin like-protein, p97 paralog n=3 Tax_Id=295358 [Mycoplasma hyopneumoniae (strain 232)]	170	151841	452.911	1355.71	3	1355.72	-0.0136	231	240	0	52.48	46	72	0.013	R	ISKYFPDFQR	Y	Dimethyl (N-term)
tr|Q5ZZM3|p146 Q5ZZM3_MYCH2 p146 adhesin like-protein, p97 paralog n=3 Tax_Id=295358 [Mycoplasma hyopneumoniae (strain 232)]	170	151841	452.911	1355.71	3	1355.72	-0.0136	231	240	0	70.93	54	72	0.0011	R	ISKYFPDFQR	Y	Dimethyl (N-term)
tr|Q5ZZM3|p146 Q5ZZM3_MYCH2 p146 adhesin like-protein, p97 paralog n=3 Tax_Id=295358 [Mycoplasma hyopneumoniae (strain 232)]	170	151841	506.918	1517.73	3	1517.74	-0.0051	159	171	0	82.06	60	73	0.00034	R	SQFALADFNANHR	K	Dimethyl (N-term)
tr|Q5ZZM3|p146 Q5ZZM3_MYCH2 p146 adhesin like-protein, p97 paralog n=3 Tax_Id=295358 [Mycoplasma hyopneumoniae (strain 232)]	170	151841	569.127	2840.6	5	2840.64	-0.0396	367	391	0	33.26	31	70	0.031	R	KLQLSDFKVAPQTSSSQPKQVKASV	S	Dimethyl (N-term)
tr|Q4A764|MHP7448_0663 Q4A764_MYCH7 Adhesin like-protein P146 n=3 Tax_Id=262722 [Mycoplasma hyopneumoniae (strain 7448)]	553	152579	452.911	1355.71	3	1355.72	-0.0136	231	240	0	52.48	46	72	0.013	R	ISKYFPDFQR	Y	Dimethyl (N-term)
tr|Q4A764|MHP7448_0663 Q4A764_MYCH7 Adhesin like-protein P146 n=3 Tax_Id=262722 [Mycoplasma hyopneumoniae (strain 7448)]	553	152579	452.911	1355.71	3	1355.72	-0.0136	231	240	0	70.93	54	72	0.0011	R	ISKYFPDFQR	Y	Dimethyl (N-term)
tr|Q4A764|MHP7448_0663 Q4A764_MYCH7 Adhesin like-protein P146 n=3 Tax_Id=262722 [Mycoplasma hyopneumoniae (strain 7448)]	553	152579	506.918	1517.73	3	1517.74	-0.0051	159	171	0	82.06	60	73	0.00034	R	SQFALADFNANHR	K	Dimethyl (N-term)
tr|Q4A764|MHP7448_0663 Q4A764_MYCH7 Adhesin like-protein P146 n=3 Tax_Id=262722 [Mycoplasma hyopneumoniae (strain 7448)]	553	152579	569.127	2840.6	5	2840.64	-0.0396	367	391	0	33.26	31	70	0.031	R	KLQLSDFKVAPQTSSSQPKQVKASV	S	Dimethyl (N-term)
tr|E4QTX2|MHP168_676 E4QTX2_MYCH1 P146 adhesin like-protein, p97 paralog n=3 Tax_Id=907287 [Mycoplasma hyopneumoniae (strain 168)]	505	149476	452.911	1355.71	3	1355.72	-0.0136	231	240	0	52.48	46	72	0.013	R	ISKYFPDFQR	Y	Dimethyl (N-term)
tr|E4QTX2|MHP168_676 E4QTX2_MYCH1 P146 adhesin like-protein, p97 paralog n=3 Tax_Id=907287 [Mycoplasma hyopneumoniae (strain 168)]	505	149476	452.911	1355.71	3	1355.72	-0.0136	231	240	0	70.93	54	72	0.0011	R	ISKYFPDFQR	Y	Dimethyl (N-term)
tr|E4QTX2|MHP168_676 E4QTX2_MYCH1 P146 adhesin like-protein, p97 paralog n=3 Tax_Id=907287 [Mycoplasma hyopneumoniae (strain 168)]	505	149476	506.918	1517.73	3	1517.74	-0.0051	159	171	0	82.06	60	73	0.00034	R	SQFALADFNANHR	K	Dimethyl (N-term)
tr|E4QTX2|MHP168_676 E4QTX2_MYCH1 P146 adhesin like-protein, p97 paralog n=3 Tax_Id=907287 [Mycoplasma hyopneumoniae (strain 168)]	505	149476	569.127	2840.6	5	2840.64	-0.0396	367	391	0	33.26	31	70	0.031	R	KLQLSDFKVAPQTSSSQPKQVKASV	S	Dimethyl (N-term)
gi|88659588|gb|ABD47695.1| adhesin-like protein P146 n=1 Tax_Id=754503 [Mycoplasma hyopneumoniae 7422]	485	90756	569.127	2840.6	5	2840.64	-0.0396	24	48	0	33.26	31	70	0.031	R	KLQLSDFKVAPQTSSSQPKQVKASV	S	Dimethyl (N-term)
tr|Q4FE21|p146 Q4FE21_MYCHY P146 adhesin like-protein n=2 Tax_Id=2099 [Mycoplasma hyopneumoniae]	109	151177	452.911	1355.71	3	1355.72	-0.0136	231	240	0	52.48	46	72	0.013	R	ISKYFPDFQR	Y	Dimethyl (N-term)
tr|Q4FE21|p146 Q4FE21_MYCHY P146 adhesin like-protein n=2 Tax_Id=2099 [Mycoplasma hyopneumoniae]	109	151177	452.911	1355.71	3	1355.72	-0.0136	231	240	0	70.93	54	72	0.0011	R	ISKYFPDFQR	Y	Dimethyl (N-term)
tr|Q4FE21|p146 Q4FE21_MYCHY P146 adhesin like-protein n=2 Tax_Id=2099 [Mycoplasma hyopneumoniae]	109	151177	506.918	1517.73	3	1517.74	-0.0051	159	171	0	82.06	60	73	0.00034	R	SQFALADFNANHR	K	Dimethyl (N-term)
tr|Q4FE21|p146 Q4FE21_MYCHY P146 adhesin like-protein n=2 Tax_Id=2099 [Mycoplasma hyopneumoniae]	109	151177	569.127	2840.6	5	2840.64	-0.0396	367	391	0	33.26	31	70	0.031	R	KLQLSDFKVAPQTSSSQPKQVKASV	S	Dimethyl (N-term)
tr|Q4A9J2|MHJ_0493 Q4A9J2_MYCHJ Putative P216 surface protein n=3 Tax_Id=262719 [Mycoplasma hyopneumoniae (strain J / ATCC 25934 / NCTC 10110)]	814	221082	715.403	1428.79	2	1428.81	-0.0171	1483	1494	0	61.57	56	72	0.015	N	TEYHGKLGLSIR	I	Dimethyl (N-term)
tr|Q4A9J2|MHJ_0493 Q4A9J2_MYCHJ Putative P216 surface protein n=3 Tax_Id=262719 [Mycoplasma hyopneumoniae (strain J / ATCC 25934 / NCTC 10110)]	814	221082	692.025	2073.05	3	2073.09	-0.0408	237	253	0	49.07	44	74	0.016	F	SFEKGNLVDPFVYSFIR	N	Dimethyl (N-term)
tr|Q4A9J2|MHJ_0493 Q4A9J2_MYCHJ Putative P216 surface protein n=3 Tax_Id=262719 [Mycoplasma hyopneumoniae (strain J / ATCC 25934 / NCTC 10110)]	814	221082	570.602	2278.38	4	2278.41	-0.0334	1397	1415	0	52.28	46	64	0.012	R	LNKNIKPETFTPALIALKR	D	Dimethyl (N-term)
tr|Q4A9J2|MHJ_0493 Q4A9J2_MYCHJ Putative P216 surface protein n=3 Tax_Id=262719 [Mycoplasma hyopneumoniae (strain J / ATCC 25934 / NCTC 10110)]	814	221082	688.102	2748.38	4	2748.42	-0.037	231	253	0	56.99	43	75	0.002	R	LQTADFSFEKGNLVDPFVYSFIR	N	Dimethyl (N-term)
tr|Q4A9J2|MHJ_0493 Q4A9J2_MYCHJ Putative P216 surface protein n=3 Tax_Id=262719 [Mycoplasma hyopneumoniae (strain J / ATCC 25934 / NCTC 10110)]	814	221082	917.135	2748.38	3	2748.42	-0.033	231	253	0	52.41	44	75	0.0083	R	LQTADFSFEKGNLVDPFVYSFIR	N	Dimethyl (N-term)
tr|Q4A9J2|MHJ_0493 Q4A9J2_MYCHJ Putative P216 surface protein n=3 Tax_Id=262719 [Mycoplasma hyopneumoniae (strain J / ATCC 25934 / NCTC 10110)]	814	221082	917.135	2748.38	3	2748.42	-0.033	231	253	0	42.25	34	75	0.0093	R	LQTADFSFEKGNLVDPFVYSFIR	N	Dimethyl (N-term)
tr|Q4A9J2|MHJ_0493 Q4A9J2_MYCHJ Putative P216 surface protein n=3 Tax_Id=262719 [Mycoplasma hyopneumoniae (strain J / ATCC 25934 / NCTC 10110)]	814	221082	593.123	2960.58	5	2960.61	-0.0331	102	125	0	68.74	38	74	4.5e-05	R	TVLEIPKKYQVVISEFSPEDDKER	F	Dimethyl (N-term)
tr|Q4A9J2|MHJ_0493 Q4A9J2_MYCHJ Putative P216 surface protein n=3 Tax_Id=262719 [Mycoplasma hyopneumoniae (strain J / ATCC 25934 / NCTC 10110)]	814	221082	741.152	2960.58	4	2960.61	-0.0324	102	125	0	54.47	37	74	0.0011	R	TVLEIPKKYQVVISEFSPEDDKER	F	Dimethyl (N-term)
tr|Q4A9J2|MHJ_0493 Q4A9J2_MYCHJ Putative P216 surface protein n=3 Tax_Id=262719 [Mycoplasma hyopneumoniae (strain J / ATCC 25934 / NCTC 10110)]	814	221082	550.294	3295.72	6	3295.76	-0.0361	1272	1297	1	58.69	46	75	0.0032	V	RKEEELETYNPKDEFNILNPLTKAHR	L	Dimethyl (N-term)
tr|Q4A9J2|MHJ_0493 Q4A9J2_MYCHJ Putative P216 surface protein n=3 Tax_Id=262719 [Mycoplasma hyopneumoniae (strain J / ATCC 25934 / NCTC 10110)]	814	221082	1036.04	4140.15	4	4140.23	-0.0762	688	722	0	56.64	32	75	0.00018	Q	TIHELVKLGQKAGLQFEGYENLPSDFNLEDLKNIR	I	Dimethyl (N-term)
tr|Q4A9J2|MHJ_0493 Q4A9J2_MYCHJ Putative P216 surface protein n=3 Tax_Id=262719 [Mycoplasma hyopneumoniae (strain J / ATCC 25934 / NCTC 10110)]	814	221082	829.039	4140.16	5	4140.23	-0.0682	688	722	0	49.77	31	75	0.00082	Q	TIHELVKLGQKAGLQFEGYENLPSDFNLEDLKNIR	I	Dimethyl (N-term)
tr|Q4A9J2|MHJ_0493 Q4A9J2_MYCHJ Putative P216 surface protein n=3 Tax_Id=262719 [Mycoplasma hyopneumoniae (strain J / ATCC 25934 / NCTC 10110)]	814	221082	831.237	4151.15	5	4151.23	-0.0771	1298	1332	0	27.97	23	75	0.018	R	LTLSNLVNNDPNYKIEDLKVIKNEAGDHQLEFSLR	A	Dimethyl (N-term)
tr|Q4A9J2|MHJ_0493 Q4A9J2_MYCHJ Putative P216 surface protein n=3 Tax_Id=262719 [Mycoplasma hyopneumoniae (strain J / ATCC 25934 / NCTC 10110)]	814	221082	822.1	4926.56	6	4926.62	-0.0639	515	555	0	43.73	43	75	0.043	R	ASLEKEKAKKGLKEFSQQKDENLKAINNQDGLEEDDNITER	L	Dimethyl (N-term)
tr|Q4A9J2|MHJ_0493 Q4A9J2_MYCHJ Putative P216 surface protein n=3 Tax_Id=262719 [Mycoplasma hyopneumoniae (strain J / ATCC 25934 / NCTC 10110)]	814	221082	822.1	4926.56	6	4926.62	-0.0639	515	555	0	69	47	75	0.00032	R	ASLEKEKAKKGLKEFSQQKDENLKAINNQDGLEEDDNITER	L	Dimethyl (N-term)
tr|Q4A9J2|MHJ_0493 Q4A9J2_MYCHJ Putative P216 surface protein n=3 Tax_Id=262719 [Mycoplasma hyopneumoniae (strain J / ATCC 25934 / NCTC 10110)]	814	221082	822.268	4927.56	6	4927.6	-0.0415	515	555	0	67.59	43	75	0.00018	R	ASLEKEKAKKGLKEFSQQKDENLKAINNQDGLEEDDNITER	L	Deamidated (NQ); Dimethyl (N-term)
tr|E4QTF2|MHP168_503 E4QTF2_MYCH1 P216 surface protein n=3 Tax_Id=907287 [Mycoplasma hyopneumoniae (strain 168)]	449	220411	715.403	1428.79	2	1428.81	-0.0171	1483	1494	0	61.57	56	72	0.015	N	TEYHGKLGLSIR	I	Dimethyl (N-term)
tr|E4QTF2|MHP168_503 E4QTF2_MYCH1 P216 surface protein n=3 Tax_Id=907287 [Mycoplasma hyopneumoniae (strain 168)]	449	220411	692.025	2073.05	3	2073.09	-0.0408	237	253	0	49.07	44	74	0.016	F	SFEKGNLVDPFVYSFIR	N	Dimethyl (N-term)
tr|E4QTF2|MHP168_503 E4QTF2_MYCH1 P216 surface protein n=3 Tax_Id=907287 [Mycoplasma hyopneumoniae (strain 168)]	449	220411	570.602	2278.38	4	2278.41	-0.0334	1397	1415	0	52.28	46	64	0.012	R	LNKNIKPETFTPALIALKR	D	Dimethyl (N-term)
tr|E4QTF2|MHP168_503 E4QTF2_MYCH1 P216 surface protein n=3 Tax_Id=907287 [Mycoplasma hyopneumoniae (strain 168)]	449	220411	688.102	2748.38	4	2748.42	-0.037	231	253	0	56.99	43	75	0.002	R	LQTADFSFEKGNLVDPFVYSFIR	N	Dimethyl (N-term)
tr|E4QTF2|MHP168_503 E4QTF2_MYCH1 P216 surface protein n=3 Tax_Id=907287 [Mycoplasma hyopneumoniae (strain 168)]	449	220411	917.135	2748.38	3	2748.42	-0.033	231	253	0	52.41	44	75	0.0083	R	LQTADFSFEKGNLVDPFVYSFIR	N	Dimethyl (N-term)
tr|E4QTF2|MHP168_503 E4QTF2_MYCH1 P216 surface protein n=3 Tax_Id=907287 [Mycoplasma hyopneumoniae (strain 168)]	449	220411	917.135	2748.38	3	2748.42	-0.033	231	253	0	42.25	34	75	0.0093	R	LQTADFSFEKGNLVDPFVYSFIR	N	Dimethyl (N-term)
tr|E4QTF2|MHP168_503 E4QTF2_MYCH1 P216 surface protein n=3 Tax_Id=907287 [Mycoplasma hyopneumoniae (strain 168)]	449	220411	593.123	2960.58	5	2960.61	-0.0331	102	125	0	68.74	38	74	4.5e-05	R	TVLEIPKKYQVVISEFSPEDDKER	F	Dimethyl (N-term)
tr|E4QTF2|MHP168_503 E4QTF2_MYCH1 P216 surface protein n=3 Tax_Id=907287 [Mycoplasma hyopneumoniae (strain 168)]	449	220411	741.152	2960.58	4	2960.61	-0.0324	102	125	0	54.47	37	74	0.0011	R	TVLEIPKKYQVVISEFSPEDDKER	F	Dimethyl (N-term)
tr|E4QTF2|MHP168_503 E4QTF2_MYCH1 P216 surface protein n=3 Tax_Id=907287 [Mycoplasma hyopneumoniae (strain 168)]	449	220411	550.294	3295.72	6	3295.76	-0.0361	1269	1294	1	58.69	46	75	0.0032	V	RKEEELETYNPKDEFNILNPLTKAHR	L	Dimethyl (N-term)
tr|E4QTF2|MHP168_503 E4QTF2_MYCH1 P216 surface protein n=3 Tax_Id=907287 [Mycoplasma hyopneumoniae (strain 168)]	449	220411	1036.04	4140.15	4	4140.23	-0.0762	688	722	0	56.64	32	75	0.00018	Q	TIHELVKLGQKAGLQFEGYENLPSDFNLEDLKNIR	I	Dimethyl (N-term)
tr|E4QTF2|MHP168_503 E4QTF2_MYCH1 P216 surface protein n=3 Tax_Id=907287 [Mycoplasma hyopneumoniae (strain 168)]	449	220411	829.039	4140.16	5	4140.23	-0.0682	688	722	0	49.77	31	75	0.00082	Q	TIHELVKLGQKAGLQFEGYENLPSDFNLEDLKNIR	I	Dimethyl (N-term)
tr|E4QTF2|MHP168_503 E4QTF2_MYCH1 P216 surface protein n=3 Tax_Id=907287 [Mycoplasma hyopneumoniae (strain 168)]	449	220411	929.684	4643.38	5	4643.41	-0.022	1766	1802	1	28.08	25	76	0.031	R	VQEQDRPENSNEDKDKQKWIKFKVVIPEEMFNSGNIR	F	Deamidated (NQ); Dimethyl (N-term)
gi|88659595|gb|ABD47698.1| putative P216 surface protein n=1 Tax_Id=754503 [Mycoplasma hyopneumoniae 7422]	78	41407	550.294	3295.72	6	3295.76	-0.0361	216	241	1	58.69	46	75	0.0032	V	RKEEELETYNPKDEFNILNPLTKAHR	L	Dimethyl (N-term)
gi|88659595|gb|ABD47698.1| putative P216 surface protein n=1 Tax_Id=754503 [Mycoplasma hyopneumoniae 7422]	78	41407	1010.25	4036.97	4	4037.04	-0.0747	306	341	0	61.92	43	76	0.00074	N	IDKYLNNKGNVSSQQQQQQQQQQPGGGNQGSGLIQR	L	Dimethyl (N-term)
gi|88659595|gb|ABD47698.1| putative P216 surface protein n=1 Tax_Id=754503 [Mycoplasma hyopneumoniae 7422]	78	41407	831.237	4151.15	5	4151.23	-0.0771	242	276	0	27.97	23	75	0.018	R	LTLSNLVNNDPNYKIEDLKVIKNEAGDHQLEFSLR	A	Dimethyl (N-term)
tr|Q719M1|Q719M1_MYCHY P216 n=2 Tax_Id=2099 [Mycoplasma hyopneumoniae]	804	220106	715.403	1428.79	2	1428.81	-0.0171	1476	1487	0	61.57	56	72	0.015	N	TEYHGKLGLSIR	V	Dimethyl (N-term)
tr|Q719M1|Q719M1_MYCHY P216 n=2 Tax_Id=2099 [Mycoplasma hyopneumoniae]	804	220106	692.025	2073.05	3	2073.09	-0.0408	237	253	0	49.07	44	74	0.016	F	SFEKGNLVDPFVYSFIR	N	Dimethyl (N-term)
tr|Q719M1|Q719M1_MYCHY P216 n=2 Tax_Id=2099 [Mycoplasma hyopneumoniae]	804	220106	570.602	2278.38	4	2278.41	-0.0334	1390	1408	0	52.28	46	64	0.012	R	LNKNIKPETFTPALIALKR	D	Dimethyl (N-term)
tr|Q719M1|Q719M1_MYCHY P216 n=2 Tax_Id=2099 [Mycoplasma hyopneumoniae]	804	220106	688.102	2748.38	4	2748.42	-0.037	231	253	0	56.99	43	75	0.002	R	LQTADFSFEKGNLVDPFVYSFIR	N	Dimethyl (N-term)
tr|Q719M1|Q719M1_MYCHY P216 n=2 Tax_Id=2099 [Mycoplasma hyopneumoniae]	804	220106	917.135	2748.38	3	2748.42	-0.033	231	253	0	52.41	44	75	0.0083	R	LQTADFSFEKGNLVDPFVYSFIR	N	Dimethyl (N-term)
tr|Q719M1|Q719M1_MYCHY P216 n=2 Tax_Id=2099 [Mycoplasma hyopneumoniae]	804	220106	917.135	2748.38	3	2748.42	-0.033	231	253	0	42.25	34	75	0.0093	R	LQTADFSFEKGNLVDPFVYSFIR	N	Dimethyl (N-term)
tr|Q719M1|Q719M1_MYCHY P216 n=2 Tax_Id=2099 [Mycoplasma hyopneumoniae]	804	220106	593.123	2960.58	5	2960.61	-0.0331	102	125	0	68.74	38	74	4.5e-05	R	TVLEIPKKYQVVISEFSPEDDKER	F	Dimethyl (N-term)
tr|Q719M1|Q719M1_MYCHY P216 n=2 Tax_Id=2099 [Mycoplasma hyopneumoniae]	804	220106	741.152	2960.58	4	2960.61	-0.0324	102	125	0	54.47	37	74	0.0011	R	TVLEIPKKYQVVISEFSPEDDKER	F	Dimethyl (N-term)
tr|Q719M1|Q719M1_MYCHY P216 n=2 Tax_Id=2099 [Mycoplasma hyopneumoniae]	804	220106	550.294	3295.72	6	3295.76	-0.0361	1268	1293	1	58.69	46	75	0.0032	V	RKEEELETYNPKDEFNILNPLTKAHR	L	Dimethyl (N-term)
tr|Q719M1|Q719M1_MYCHY P216 n=2 Tax_Id=2099 [Mycoplasma hyopneumoniae]	804	220106	1036.04	4140.15	4	4140.23	-0.0762	688	722	0	56.64	32	75	0.00018	Q	TIHELVKLGQKAGLQFEGYENLPSDFNLEDLKNIR	I	Dimethyl (N-term)
tr|Q719M1|Q719M1_MYCHY P216 n=2 Tax_Id=2099 [Mycoplasma hyopneumoniae]	804	220106	829.039	4140.16	5	4140.23	-0.0682	688	722	0	49.77	31	75	0.00082	Q	TIHELVKLGQKAGLQFEGYENLPSDFNLEDLKNIR	I	Dimethyl (N-term)
tr|Q719M1|Q719M1_MYCHY P216 n=2 Tax_Id=2099 [Mycoplasma hyopneumoniae]	804	220106	831.237	4151.15	5	4151.23	-0.0771	1294	1328	0	27.97	23	75	0.018	R	LTLSNLVNNDPNYKIEDLKVIKNEAGDHQLEFSLR	A	Dimethyl (N-term)
tr|Q719M1|Q719M1_MYCHY P216 n=2 Tax_Id=2099 [Mycoplasma hyopneumoniae]	804	220106	822.1	4926.56	6	4926.62	-0.0639	515	555	0	43.73	43	75	0.043	R	ASLEKEKAKKGLKEFSQQKDENLKAINNQDGLEEDDNITER	L	Dimethyl (N-term)
tr|Q719M1|Q719M1_MYCHY P216 n=2 Tax_Id=2099 [Mycoplasma hyopneumoniae]	804	220106	822.1	4926.56	6	4926.62	-0.0639	515	555	0	69	47	75	0.00032	R	ASLEKEKAKKGLKEFSQQKDENLKAINNQDGLEEDDNITER	L	Dimethyl (N-term)
tr|Q719M1|Q719M1_MYCHY P216 n=2 Tax_Id=2099 [Mycoplasma hyopneumoniae]	804	220106	822.268	4927.56	6	4927.6	-0.0415	515	555	0	67.59	43	75	0.00018	R	ASLEKEKAKKGLKEFSQQKDENLKAINNQDGLEEDDNITER	L	Deamidated (NQ); Dimethyl (N-term)
tr|Q4A7M7|MHP7448_0496 Q4A7M7_MYCH7 Putative p216 surface protein n=3 Tax_Id=262722 [Mycoplasma hyopneumoniae (strain 7448)]	646	221869	715.403	1428.79	2	1428.81	-0.0171	1490	1501	0	61.57	56	72	0.015	N	TEYHGKLGLSIR	V	Dimethyl (N-term)
tr|Q4A7M7|MHP7448_0496 Q4A7M7_MYCH7 Putative p216 surface protein n=3 Tax_Id=262722 [Mycoplasma hyopneumoniae (strain 7448)]	646	221869	692.025	2073.05	3	2073.09	-0.0408	237	253	0	49.07	44	74	0.016	F	SFEKGNLVDPFVYSFIR	N	Dimethyl (N-term)
tr|Q4A7M7|MHP7448_0496 Q4A7M7_MYCH7 Putative p216 surface protein n=3 Tax_Id=262722 [Mycoplasma hyopneumoniae (strain 7448)]	646	221869	570.602	2278.38	4	2278.41	-0.0334	1404	1422	0	52.28	46	64	0.012	R	LNKNIKPETFTPALIALKR	D	Dimethyl (N-term)
tr|Q4A7M7|MHP7448_0496 Q4A7M7_MYCH7 Putative p216 surface protein n=3 Tax_Id=262722 [Mycoplasma hyopneumoniae (strain 7448)]	646	221869	688.102	2748.38	4	2748.42	-0.037	231	253	0	56.99	43	75	0.002	R	LQTADFSFEKGNLVDPFVYSFIR	N	Dimethyl (N-term)
tr|Q4A7M7|MHP7448_0496 Q4A7M7_MYCH7 Putative p216 surface protein n=3 Tax_Id=262722 [Mycoplasma hyopneumoniae (strain 7448)]	646	221869	917.135	2748.38	3	2748.42	-0.033	231	253	0	52.41	44	75	0.0083	R	LQTADFSFEKGNLVDPFVYSFIR	N	Dimethyl (N-term)
tr|Q4A7M7|MHP7448_0496 Q4A7M7_MYCH7 Putative p216 surface protein n=3 Tax_Id=262722 [Mycoplasma hyopneumoniae (strain 7448)]	646	221869	917.135	2748.38	3	2748.42	-0.033	231	253	0	42.25	34	75	0.0093	R	LQTADFSFEKGNLVDPFVYSFIR	N	Dimethyl (N-term)
tr|Q4A7M7|MHP7448_0496 Q4A7M7_MYCH7 Putative p216 surface protein n=3 Tax_Id=262722 [Mycoplasma hyopneumoniae (strain 7448)]	646	221869	593.123	2960.58	5	2960.61	-0.0331	102	125	0	68.74	38	74	4.5e-05	R	TVLEIPKKYQVVISEFSPEDDKER	F	Dimethyl (N-term)
tr|Q4A7M7|MHP7448_0496 Q4A7M7_MYCH7 Putative p216 surface protein n=3 Tax_Id=262722 [Mycoplasma hyopneumoniae (strain 7448)]	646	221869	741.152	2960.58	4	2960.61	-0.0324	102	125	0	54.47	37	74	0.0011	R	TVLEIPKKYQVVISEFSPEDDKER	F	Dimethyl (N-term)
tr|Q4A7M7|MHP7448_0496 Q4A7M7_MYCH7 Putative p216 surface protein n=3 Tax_Id=262722 [Mycoplasma hyopneumoniae (strain 7448)]	646	221869	550.294	3295.72	6	3295.76	-0.0361	1277	1302	1	58.69	46	75	0.0032	V	RKEEELETYNPKDEFNILNPLTKAHR	L	Dimethyl (N-term)
tr|Q4A7M7|MHP7448_0496 Q4A7M7_MYCH7 Putative p216 surface protein n=3 Tax_Id=262722 [Mycoplasma hyopneumoniae (strain 7448)]	646	221869	1036.04	4140.15	4	4140.23	-0.0762	688	722	0	56.64	32	75	0.00018	Q	TIHELVKLGQKAGLQFEGYENLPSDFNLEDLKNIR	I	Dimethyl (N-term)
tr|Q4A7M7|MHP7448_0496 Q4A7M7_MYCH7 Putative p216 surface protein n=3 Tax_Id=262722 [Mycoplasma hyopneumoniae (strain 7448)]	646	221869	829.039	4140.16	5	4140.23	-0.0682	688	722	0	49.77	31	75	0.00082	Q	TIHELVKLGQKAGLQFEGYENLPSDFNLEDLKNIR	I	Dimethyl (N-term)
tr|Q4A7M7|MHP7448_0496 Q4A7M7_MYCH7 Putative p216 surface protein n=3 Tax_Id=262722 [Mycoplasma hyopneumoniae (strain 7448)]	646	221869	831.237	4151.15	5	4151.23	-0.0771	1303	1337	0	27.97	23	75	0.018	R	LTLSNLVNNDPNYKIEDLKVIKNEAGDHQLEFSLR	A	Dimethyl (N-term)
tr|Q71A34|Q71A34_MYCHY P216 surface protein n=4 Tax_Id=2099 [Mycoplasma hyopneumoniae]	619	220927	715.403	1428.79	2	1428.81	-0.0171	1484	1495	0	61.57	56	72	0.015	N	TEYHGKLGLSIR	I	Dimethyl (N-term)
tr|Q71A34|Q71A34_MYCHY P216 surface protein n=4 Tax_Id=2099 [Mycoplasma hyopneumoniae]	619	220927	692.025	2073.05	3	2073.09	-0.0408	237	253	0	49.07	44	74	0.016	F	SFEKGNLVDPFVYSFIR	N	Dimethyl (N-term)
tr|Q71A34|Q71A34_MYCHY P216 surface protein n=4 Tax_Id=2099 [Mycoplasma hyopneumoniae]	619	220927	570.602	2278.38	4	2278.41	-0.0334	1397	1415	0	52.28	46	64	0.012	R	LNKNIKPETFTPALIALKR	D	Dimethyl (N-term)
tr|Q71A34|Q71A34_MYCHY P216 surface protein n=4 Tax_Id=2099 [Mycoplasma hyopneumoniae]	619	220927	688.102	2748.38	4	2748.42	-0.037	231	253	0	56.99	43	75	0.002	R	LQTADFSFEKGNLVDPFVYSFIR	N	Dimethyl (N-term)
tr|Q71A34|Q71A34_MYCHY P216 surface protein n=4 Tax_Id=2099 [Mycoplasma hyopneumoniae]	619	220927	917.135	2748.38	3	2748.42	-0.033	231	253	0	52.41	44	75	0.0083	R	LQTADFSFEKGNLVDPFVYSFIR	N	Dimethyl (N-term)
tr|Q71A34|Q71A34_MYCHY P216 surface protein n=4 Tax_Id=2099 [Mycoplasma hyopneumoniae]	619	220927	917.135	2748.38	3	2748.42	-0.033	231	253	0	42.25	34	75	0.0093	R	LQTADFSFEKGNLVDPFVYSFIR	N	Dimethyl (N-term)
tr|Q71A34|Q71A34_MYCHY P216 surface protein n=4 Tax_Id=2099 [Mycoplasma hyopneumoniae]	619	220927	593.123	2960.58	5	2960.61	-0.0331	102	125	0	68.74	38	74	4.5e-05	R	TVLEIPKKYQVVISEFSPEDDKER	F	Dimethyl (N-term)
tr|Q71A34|Q71A34_MYCHY P216 surface protein n=4 Tax_Id=2099 [Mycoplasma hyopneumoniae]	619	220927	741.152	2960.58	4	2960.61	-0.0324	102	125	0	54.47	37	74	0.0011	R	TVLEIPKKYQVVISEFSPEDDKER	F	Dimethyl (N-term)
tr|Q71A34|Q71A34_MYCHY P216 surface protein n=4 Tax_Id=2099 [Mycoplasma hyopneumoniae]	619	220927	550.294	3295.72	6	3295.76	-0.0361	1277	1302	1	58.69	46	75	0.0032	V	RKEEELETYNPKDEFNILNPLTKAHR	L	Dimethyl (N-term)
tr|Q71A34|Q71A34_MYCHY P216 surface protein n=4 Tax_Id=2099 [Mycoplasma hyopneumoniae]	619	220927	1036.04	4140.15	4	4140.23	-0.0762	688	722	0	56.64	32	75	0.00018	Q	TIHELVKLGQKAGLQFEGYENLPSDFNLEDLKNIR	I	Dimethyl (N-term)
tr|Q71A34|Q71A34_MYCHY P216 surface protein n=4 Tax_Id=2099 [Mycoplasma hyopneumoniae]	619	220927	829.039	4140.16	5	4140.23	-0.0682	688	722	0	49.77	31	75	0.00082	Q	TIHELVKLGQKAGLQFEGYENLPSDFNLEDLKNIR	I	Dimethyl (N-term)
gi|9454387|gb|AAF87783.1|AF279293_2 YX2 n=1 Tax_Id=262719 [Mycoplasma hyopneumoniae J]	291	65481	692.025	2073.05	3	2073.09	-0.0408	237	253	0	49.07	44	74	0.016	F	SFEKGNLVDPFVYSFIR	N	Dimethyl (N-term)
gi|9454387|gb|AAF87783.1|AF279293_2 YX2 n=1 Tax_Id=262719 [Mycoplasma hyopneumoniae J]	291	65481	688.102	2748.38	4	2748.42	-0.037	231	253	0	56.99	43	75	0.002	R	LQTADFSFEKGNLVDPFVYSFIR	N	Dimethyl (N-term)
gi|9454387|gb|AAF87783.1|AF279293_2 YX2 n=1 Tax_Id=262719 [Mycoplasma hyopneumoniae J]	291	65481	917.135	2748.38	3	2748.42	-0.033	231	253	0	52.41	44	75	0.0083	R	LQTADFSFEKGNLVDPFVYSFIR	N	Dimethyl (N-term)
gi|9454387|gb|AAF87783.1|AF279293_2 YX2 n=1 Tax_Id=262719 [Mycoplasma hyopneumoniae J]	291	65481	917.135	2748.38	3	2748.42	-0.033	231	253	0	42.25	34	75	0.0093	R	LQTADFSFEKGNLVDPFVYSFIR	N	Dimethyl (N-term)
gi|9454387|gb|AAF87783.1|AF279293_2 YX2 n=1 Tax_Id=262719 [Mycoplasma hyopneumoniae J]	291	65481	593.123	2960.58	5	2960.61	-0.0331	102	125	0	68.74	38	74	4.5e-05	R	TVLEIPKKYQVVISEFSPEDDKER	F	Dimethyl (N-term)
gi|9454387|gb|AAF87783.1|AF279293_2 YX2 n=1 Tax_Id=262719 [Mycoplasma hyopneumoniae J]	291	65481	741.152	2960.58	4	2960.61	-0.0324	102	125	0	54.47	37	74	0.0011	R	TVLEIPKKYQVVISEFSPEDDKER	F	Dimethyl (N-term)
gi|9454387|gb|AAF87783.1|AF279293_2 YX2 n=1 Tax_Id=262719 [Mycoplasma hyopneumoniae J]	291	65481	822.1	4926.56	6	4926.62	-0.0639	515	555	0	43.73	43	75	0.043	R	ASLEKEKAKKGLKEFSQQKDENLKAINNQDGLEEDDNITER	L	Dimethyl (N-term)
gi|9454387|gb|AAF87783.1|AF279293_2 YX2 n=1 Tax_Id=262719 [Mycoplasma hyopneumoniae J]	291	65481	822.1	4926.56	6	4926.62	-0.0639	515	555	0	69	47	75	0.00032	R	ASLEKEKAKKGLKEFSQQKDENLKAINNQDGLEEDDNITER	L	Dimethyl (N-term)
gi|9454387|gb|AAF87783.1|AF279293_2 YX2 n=1 Tax_Id=262719 [Mycoplasma hyopneumoniae J]	291	65481	822.268	4927.56	6	4927.6	-0.0415	515	555	0	67.59	43	75	0.00018	R	ASLEKEKAKKGLKEFSQQKDENLKAINNQDGLEEDDNITER	L	Deamidated (NQ); Dimethyl (N-term)
gi|9454384|gb|AAF87781.1|AF279292_3 YX2 n=1 Tax_Id=2099 [Mycoplasma hyopneumoniae]	124	65476	692.025	2073.05	3	2073.09	-0.0408	237	253	0	49.07	44	74	0.016	F	SFEKGNLVDPFVYSFIR	N	Dimethyl (N-term)
gi|9454384|gb|AAF87781.1|AF279292_3 YX2 n=1 Tax_Id=2099 [Mycoplasma hyopneumoniae]	124	65476	688.102	2748.38	4	2748.42	-0.037	231	253	0	56.99	43	75	0.002	R	LQTADFSFEKGNLVDPFVYSFIR	N	Dimethyl (N-term)
gi|9454384|gb|AAF87781.1|AF279292_3 YX2 n=1 Tax_Id=2099 [Mycoplasma hyopneumoniae]	124	65476	917.135	2748.38	3	2748.42	-0.033	231	253	0	52.41	44	75	0.0083	R	LQTADFSFEKGNLVDPFVYSFIR	N	Dimethyl (N-term)
gi|9454384|gb|AAF87781.1|AF279292_3 YX2 n=1 Tax_Id=2099 [Mycoplasma hyopneumoniae]	124	65476	917.135	2748.38	3	2748.42	-0.033	231	253	0	42.25	34	75	0.0093	R	LQTADFSFEKGNLVDPFVYSFIR	N	Dimethyl (N-term)
gi|9454384|gb|AAF87781.1|AF279292_3 YX2 n=1 Tax_Id=2099 [Mycoplasma hyopneumoniae]	124	65476	593.123	2960.58	5	2960.61	-0.0331	102	125	0	68.74	38	74	4.5e-05	R	TVLEIPKKYQVVISEFSPEDDKER	F	Dimethyl (N-term)
gi|9454384|gb|AAF87781.1|AF279292_3 YX2 n=1 Tax_Id=2099 [Mycoplasma hyopneumoniae]	124	65476	741.152	2960.58	4	2960.61	-0.0324	102	125	0	54.47	37	74	0.0011	R	TVLEIPKKYQVVISEFSPEDDKER	F	Dimethyl (N-term)
gi|88659593|gb|ABD47697.1| putative P216 surface protein n=1 Tax_Id=2099 [Mycoplasma hyopneumoniae]	76	42175	550.294	3295.72	6	3295.76	-0.0361	219	244	1	58.69	46	75	0.0032	V	RKEEELETYNPKDEFNILNPLTKAHR	L	Dimethyl (N-term)
gi|88659593|gb|ABD47697.1| putative P216 surface protein n=1 Tax_Id=2099 [Mycoplasma hyopneumoniae]	76	42175	1010.25	4036.97	4	4036.98	-0.0132	312	347	0	59.9	43	76	0.0012	K	YLNNKGNVSSQQQQQQQQQQQQQPGGGNQGSGLIQR	L	Dimethyl (N-term)
gi|88659593|gb|ABD47697.1| putative P216 surface protein n=1 Tax_Id=2099 [Mycoplasma hyopneumoniae]	76	42175	831.237	4151.15	5	4151.23	-0.0771	245	279	0	27.97	23	75	0.018	R	LTLSNLVNNDPNYKIEDLKVIKNEAGDHQLEFSLR	A	Dimethyl (N-term)
tr|Q9KGX8|Q9KGX8_MYCHY P76 membrane protein n=2 Tax_Id=2099 [Mycoplasma hyopneumoniae]	715	165249	542.599	1624.78	3	1624.8	-0.0208	1416	1427	0	44.16	37	72	0.012	R	KAFMDQYFKNYS	-	Dimethyl (N-term)
tr|Q9KGX8|Q9KGX8_MYCHY P76 membrane protein n=2 Tax_Id=2099 [Mycoplasma hyopneumoniae]	715	165249	542.599	1624.78	3	1624.8	-0.0208	1416	1427	0	44.53	42	72	0.031	R	KAFMDQYFKNYS	-	Dimethyl (N-term)
tr|Q9KGX8|Q9KGX8_MYCHY P76 membrane protein n=2 Tax_Id=2099 [Mycoplasma hyopneumoniae]	715	165249	542.599	1624.78	3	1624.8	-0.0208	1416	1427	0	48.41	40	72	0.0076	R	KAFMDQYFKNYS	-	Dimethyl (N-term)
tr|Q9KGX8|Q9KGX8_MYCHY P76 membrane protein n=2 Tax_Id=2099 [Mycoplasma hyopneumoniae]	715	165249	813.396	1624.78	2	1624.8	-0.0186	1416	1427	0	46.73	43	72	0.023	R	KAFMDQYFKNYS	-	Dimethyl (N-term)
tr|Q9KGX8|Q9KGX8_MYCHY P76 membrane protein n=2 Tax_Id=2099 [Mycoplasma hyopneumoniae]	715	165249	813.396	1624.78	2	1624.8	-0.0185	1416	1427	0	49.69	43	72	0.012	R	KAFMDQYFKNYS	-	Dimethyl (N-term)
tr|Q9KGX8|Q9KGX8_MYCHY P76 membrane protein n=2 Tax_Id=2099 [Mycoplasma hyopneumoniae]	715	165249	547.927	1640.76	3	1640.79	-0.0328	1416	1427	0	44.07	43	72	0.04	R	KAFMDQYFKNYS	-	Dimethyl (N-term); Oxidation (M)
tr|Q9KGX8|Q9KGX8_MYCHY P76 membrane protein n=2 Tax_Id=2099 [Mycoplasma hyopneumoniae]	715	165249	662.341	1984	3	1984.04	-0.0377	1104	1120	0	65.81	56	74	0.0059	R	QFVSAINSINNTKSSYR	V	Dimethyl (N-term)
tr|Q9KGX8|Q9KGX8_MYCHY P76 membrane protein n=2 Tax_Id=2099 [Mycoplasma hyopneumoniae]	715	165249	662.341	1984	3	1984.04	-0.0377	1104	1120	0	62.86	57	74	0.014	R	QFVSAINSINNTKSSYR	V	Dimethyl (N-term)
tr|Q9KGX8|Q9KGX8_MYCHY P76 membrane protein n=2 Tax_Id=2099 [Mycoplasma hyopneumoniae]	715	165249	662.341	1984	3	1984.04	-0.0377	1104	1120	0	86.1	73	74	0.0028	R	QFVSAINSINNTKSSYR	V	Dimethyl (N-term)
tr|Q9KGX8|Q9KGX8_MYCHY P76 membrane protein n=2 Tax_Id=2099 [Mycoplasma hyopneumoniae]	715	165249	712.367	2134.08	3	2134.12	-0.0389	437	453	1	34.12	28	74	0.015	R	NQNAYLTIRPQINEYLR	K	Deamidated (NQ); Dimethyl (N-term)
tr|Q9KGX8|Q9KGX8_MYCHY P76 membrane protein n=2 Tax_Id=2099 [Mycoplasma hyopneumoniae]	715	165249	720.614	2878.43	4	2878.46	-0.0316	1293	1315	0	44.73	31	75	0.0025	R	QPKPNQIEPLEHYLGQTWLMEIR	I	3 Deamidated (NQ); Dimethyl (N-term)
tr|Q9KGX8|Q9KGX8_MYCHY P76 membrane protein n=2 Tax_Id=2099 [Mycoplasma hyopneumoniae]	715	165249	724.363	2893.42	4	2893.47	-0.0454	1293	1315	0	38.16	30	75	0.0093	R	QPKPNQIEPLEHYLGQTWLMEIR	I	2 Deamidated (NQ); Dimethyl (N-term); Oxidation (M)
tr|Q9KGX8|Q9KGX8_MYCHY P76 membrane protein n=2 Tax_Id=2099 [Mycoplasma hyopneumoniae]	715	165249	724.371	2893.46	4	2893.48	-0.0225	1293	1315	0	81.95	49	75	2.7e-05	R	QDKPNQIEPLEHYLGQTWLMEIR	I	Dimethyl (N-term)
tr|Q9KGX8|Q9KGX8_MYCHY P76 membrane protein n=2 Tax_Id=2099 [Mycoplasma hyopneumoniae]	715	165249	724.873	2895.46	4	2895.45	0.0159	1293	1315	0	52.27	35	75	0.001	R	QDKPNQIEPLEHYLGQTWLMEIR	I	2 Deamidated (NQ); Dimethyl (N-term)
tr|Q9KGX8|Q9KGX8_MYCHY P76 membrane protein n=2 Tax_Id=2099 [Mycoplasma hyopneumoniae]	715	165249	728.369	2909.45	4	2909.47	-0.0264	1293	1315	0	57.48	37	75	0.00054	R	QDKPNQIEPLEHYLGQTWLMEIR	I	Dimethyl (N-term); Oxidation (M)
tr|Q9KGX8|Q9KGX8_MYCHY P76 membrane protein n=2 Tax_Id=2099 [Mycoplasma hyopneumoniae]	715	165249	728.369	2909.45	4	2909.5	-0.0515	1293	1315	0	40.94	30	75	0.0044	R	QIKPNQIEPLEHYLGQTWLMEIR	I	2 Deamidated (NQ); Dimethyl (N-term); Oxidation (M)
tr|Q9KGX8|Q9KGX8_MYCHY P76 membrane protein n=2 Tax_Id=2099 [Mycoplasma hyopneumoniae]	715	165249	728.369	2909.45	4	2909.47	-0.0264	1293	1315	0	67.8	45	75	0.0003	R	QDKPNQIEPLEHYLGQTWLMEIR	I	Dimethyl (N-term); Oxidation (M)
tr|Q9KGX8|Q9KGX8_MYCHY P76 membrane protein n=2 Tax_Id=2099 [Mycoplasma hyopneumoniae]	715	165249	972.192	2913.55	3	2913.61	-0.0574	632	654	0	58.29	53	74	0.016	R	TLLKDQNQKVILPDNINFWFDLR	N	Dimethyl (N-term)
tr|Q9KGX8|Q9KGX8_MYCHY P76 membrane protein n=2 Tax_Id=2099 [Mycoplasma hyopneumoniae]	715	165249	729.647	2914.56	4	2914.6	-0.0366	632	654	0	54.27	42	74	0.0036	R	TLLKDQNQKVILPDNINFWFDLR	N	Deamidated (NQ); Dimethyl (N-term)
tr|Q9KGX8|Q9KGX8_MYCHY P76 membrane protein n=2 Tax_Id=2099 [Mycoplasma hyopneumoniae]	715	165249	513.602	3075.57	6	3075.63	-0.0613	1140	1164	0	38.57	36	75	0.033	R	LKSSLVYDYQKNDPYTFQASKEALR	K	Dimethyl (N-term)
tr|Q9KGX8|Q9KGX8_MYCHY P76 membrane protein n=2 Tax_Id=2099 [Mycoplasma hyopneumoniae]	715	165249	616.121	3075.57	5	3075.63	-0.0594	1140	1164	0	57.43	35	75	0.0003	R	LKSSLVYDYQKNDPYTFQASKEALR	K	Dimethyl (N-term)
tr|Q9KGX8|Q9KGX8_MYCHY P76 membrane protein n=2 Tax_Id=2099 [Mycoplasma hyopneumoniae]	715	165249	616.121	3075.57	5	3075.63	-0.0594	1140	1164	0	61.13	47	75	0.0022	R	LKSSLVYDYQKNDPYTFQASKEALR	K	Dimethyl (N-term)
tr|Q9KGX8|Q9KGX8_MYCHY P76 membrane protein n=2 Tax_Id=2099 [Mycoplasma hyopneumoniae]	715	165249	769.9	3075.57	4	3075.63	-0.0567	1140	1164	0	88.48	40	75	8.6e-07	R	LKSSLVYDYQKNDPYTFQASKEALR	K	Dimethyl (N-term)
tr|Q9KGX8|Q9KGX8_MYCHY P76 membrane protein n=2 Tax_Id=2099 [Mycoplasma hyopneumoniae]	715	165249	769.9	3075.57	4	3075.63	-0.0567	1140	1164	0	73.2	43	75	4.8e-05	R	LKSSLVYDYQKNDPYTFQASKEALR	K	Dimethyl (N-term)
tr|Q9KGX8|Q9KGX8_MYCHY P76 membrane protein n=2 Tax_Id=2099 [Mycoplasma hyopneumoniae]	715	165249	1026.2	3075.57	3	3075.63	-0.0533	1140	1164	0	55.44	40	75	0.0015	R	LKSSLVYDYQKNDPYTFQASKEALR	K	Dimethyl (N-term)
tr|Q9KGX8|Q9KGX8_MYCHY P76 membrane protein n=2 Tax_Id=2099 [Mycoplasma hyopneumoniae]	715	165249	769.903	3075.58	4	3075.63	-0.0459	1140	1164	0	48.69	33	75	0.0016	R	LKSSLVYDYQKNDPYTFQASKEALR	K	Dimethyl (N-term)
tr|Q9KGX8|Q9KGX8_MYCHY P76 membrane protein n=2 Tax_Id=2099 [Mycoplasma hyopneumoniae]	715	165249	616.32	3076.56	5	3076.61	-0.0476	1140	1164	0	42.55	41	75	0.043	R	LKSSLVYDYQKNDPYTFQASKEALR	K	Deamidated (NQ); Dimethyl (N-term)
tr|Q9KGX8|Q9KGX8_MYCHY P76 membrane protein n=2 Tax_Id=2099 [Mycoplasma hyopneumoniae]	715	165249	1218.97	3653.9	3	3653.97	-0.0694	658	688	0	45.95	44	75	0.034	R	SSYENYKLEFDLAKKTGQIQAGDVIDANKIR	L	Dimethyl (N-term)
tr|Q9KGX8|Q9KGX8_MYCHY P76 membrane protein n=2 Tax_Id=2099 [Mycoplasma hyopneumoniae]	715	165249	747.881	4481.24	6	4481.33	-0.0856	1254	1292	0	43.53	40	76	0.024	R	HKSTEIILLEDSKPGASSSPQTKENSQNKEAETFNLDIR	Q	Dimethyl (N-term)
tr|Q9KGX8|Q9KGX8_MYCHY P76 membrane protein n=2 Tax_Id=2099 [Mycoplasma hyopneumoniae]	715	165249	747.881	4481.24	6	4481.33	-0.0856	1254	1292	0	68.02	48	76	0.00057	R	HKSTEIILLEDSKPGASSSPQTKENSQNKEAETFNLDIR	Q	Dimethyl (N-term)
tr|Q9KGX8|Q9KGX8_MYCHY P76 membrane protein n=2 Tax_Id=2099 [Mycoplasma hyopneumoniae]	715	165249	897.256	4481.24	5	4481.33	-0.0842	1254	1292	0	26.43	22	76	0.023	R	HKSTEIILLEDSKPGASSSPQTKENSQNKEAETFNLDIR	Q	Dimethyl (N-term)
tr|Q9KGX8|Q9KGX8_MYCHY P76 membrane protein n=2 Tax_Id=2099 [Mycoplasma hyopneumoniae]	715	165249	897.256	4481.24	5	4481.33	-0.0842	1254	1292	0	59.42	30	76	7e-05	R	HKSTEIILLEDSKPGASSSPQTKENSQNKEAETFNLDIR	Q	Dimethyl (N-term)
tr|Q9KGX8|Q9KGX8_MYCHY P76 membrane protein n=2 Tax_Id=2099 [Mycoplasma hyopneumoniae]	715	165249	897.457	4482.25	5	4482.31	-0.0617	1254	1292	0	31.79	28	76	0.023	R	HKSTEIILLEDSKPGASSSPQTKENSQNKEAETFNLDIR	Q	Deamidated (NQ); Dimethyl (N-term)
tr|Q4A9J1|MHJ_0494 Q4A9J1_MYCHJ Putative p76 membrane protein n=3 Tax_Id=262719 [Mycoplasma hyopneumoniae (strain J / ATCC 25934 / NCTC 10110)]	519	165239	542.599	1624.78	3	1624.8	-0.0208	1416	1427	0	44.16	37	72	0.012	R	KAFMDQYFKNYS	-	Dimethyl (N-term)
tr|Q4A9J1|MHJ_0494 Q4A9J1_MYCHJ Putative p76 membrane protein n=3 Tax_Id=262719 [Mycoplasma hyopneumoniae (strain J / ATCC 25934 / NCTC 10110)]	519	165239	542.599	1624.78	3	1624.8	-0.0208	1416	1427	0	44.53	42	72	0.031	R	KAFMDQYFKNYS	-	Dimethyl (N-term)
tr|Q4A9J1|MHJ_0494 Q4A9J1_MYCHJ Putative p76 membrane protein n=3 Tax_Id=262719 [Mycoplasma hyopneumoniae (strain J / ATCC 25934 / NCTC 10110)]	519	165239	542.599	1624.78	3	1624.8	-0.0208	1416	1427	0	48.41	40	72	0.0076	R	KAFMDQYFKNYS	-	Dimethyl (N-term)
tr|Q4A9J1|MHJ_0494 Q4A9J1_MYCHJ Putative p76 membrane protein n=3 Tax_Id=262719 [Mycoplasma hyopneumoniae (strain J / ATCC 25934 / NCTC 10110)]	519	165239	813.396	1624.78	2	1624.8	-0.0186	1416	1427	0	46.73	43	72	0.023	R	KAFMDQYFKNYS	-	Dimethyl (N-term)
tr|Q4A9J1|MHJ_0494 Q4A9J1_MYCHJ Putative p76 membrane protein n=3 Tax_Id=262719 [Mycoplasma hyopneumoniae (strain J / ATCC 25934 / NCTC 10110)]	519	165239	813.396	1624.78	2	1624.8	-0.0185	1416	1427	0	49.69	43	72	0.012	R	KAFMDQYFKNYS	-	Dimethyl (N-term)
tr|Q4A9J1|MHJ_0494 Q4A9J1_MYCHJ Putative p76 membrane protein n=3 Tax_Id=262719 [Mycoplasma hyopneumoniae (strain J / ATCC 25934 / NCTC 10110)]	519	165239	547.927	1640.76	3	1640.79	-0.0328	1416	1427	0	44.07	43	72	0.04	R	KAFMDQYFKNYS	-	Dimethyl (N-term); Oxidation (M)
tr|Q4A9J1|MHJ_0494 Q4A9J1_MYCHJ Putative p76 membrane protein n=3 Tax_Id=262719 [Mycoplasma hyopneumoniae (strain J / ATCC 25934 / NCTC 10110)]	519	165239	662.341	1984	3	1984.04	-0.0377	1104	1120	0	65.81	56	74	0.0059	R	QFVSAINSINNTKSSYR	V	Dimethyl (N-term)
tr|Q4A9J1|MHJ_0494 Q4A9J1_MYCHJ Putative p76 membrane protein n=3 Tax_Id=262719 [Mycoplasma hyopneumoniae (strain J / ATCC 25934 / NCTC 10110)]	519	165239	662.341	1984	3	1984.04	-0.0377	1104	1120	0	62.86	57	74	0.014	R	QFVSAINSINNTKSSYR	V	Dimethyl (N-term)
tr|Q4A9J1|MHJ_0494 Q4A9J1_MYCHJ Putative p76 membrane protein n=3 Tax_Id=262719 [Mycoplasma hyopneumoniae (strain J / ATCC 25934 / NCTC 10110)]	519	165239	662.341	1984	3	1984.04	-0.0377	1104	1120	0	86.1	73	74	0.0028	R	QFVSAINSINNTKSSYR	V	Dimethyl (N-term)
tr|Q4A9J1|MHJ_0494 Q4A9J1_MYCHJ Putative p76 membrane protein n=3 Tax_Id=262719 [Mycoplasma hyopneumoniae (strain J / ATCC 25934 / NCTC 10110)]	519	165239	712.367	2134.08	3	2134.12	-0.0389	437	453	1	34.12	28	74	0.015	R	NQNAYLTIRPQINEYLR	K	Deamidated (NQ); Dimethyl (N-term)
tr|Q4A9J1|MHJ_0494 Q4A9J1_MYCHJ Putative p76 membrane protein n=3 Tax_Id=262719 [Mycoplasma hyopneumoniae (strain J / ATCC 25934 / NCTC 10110)]	519	165239	720.868	2879.44	4	2879.5	-0.0576	1293	1315	0	68.96	42	75	0.00013	R	QTKPNQIEPLEHYLGQTWLMEIR	I	Dimethyl (N-term)
tr|Q4A9J1|MHJ_0494 Q4A9J1_MYCHJ Putative p76 membrane protein n=3 Tax_Id=262719 [Mycoplasma hyopneumoniae (strain J / ATCC 25934 / NCTC 10110)]	519	165239	720.868	2879.44	4	2879.5	-0.0576	1293	1315	0	71.98	38	75	2.5e-05	R	QTKPNQIEPLEHYLGQTWLMEIR	I	Dimethyl (N-term)
tr|Q4A9J1|MHJ_0494 Q4A9J1_MYCHJ Putative p76 membrane protein n=3 Tax_Id=262719 [Mycoplasma hyopneumoniae (strain J / ATCC 25934 / NCTC 10110)]	519	165239	972.192	2913.55	3	2913.61	-0.0574	632	654	0	58.29	53	74	0.016	R	TLLKDQNQKVILPDNINFWFDLR	N	Dimethyl (N-term)
tr|Q4A9J1|MHJ_0494 Q4A9J1_MYCHJ Putative p76 membrane protein n=3 Tax_Id=262719 [Mycoplasma hyopneumoniae (strain J / ATCC 25934 / NCTC 10110)]	519	165239	729.647	2914.56	4	2914.6	-0.0366	632	654	0	54.27	42	74	0.0036	R	TLLKDQNQKVILPDNINFWFDLR	N	Deamidated (NQ); Dimethyl (N-term)
tr|Q4A9J1|MHJ_0494 Q4A9J1_MYCHJ Putative p76 membrane protein n=3 Tax_Id=262719 [Mycoplasma hyopneumoniae (strain J / ATCC 25934 / NCTC 10110)]	519	165239	513.602	3075.57	6	3075.63	-0.0613	1140	1164	0	38.57	36	75	0.033	R	LKSSLVYDYQKNDPYTFQASKEALR	K	Dimethyl (N-term)
tr|Q4A9J1|MHJ_0494 Q4A9J1_MYCHJ Putative p76 membrane protein n=3 Tax_Id=262719 [Mycoplasma hyopneumoniae (strain J / ATCC 25934 / NCTC 10110)]	519	165239	616.121	3075.57	5	3075.63	-0.0594	1140	1164	0	57.43	35	75	0.0003	R	LKSSLVYDYQKNDPYTFQASKEALR	K	Dimethyl (N-term)
tr|Q4A9J1|MHJ_0494 Q4A9J1_MYCHJ Putative p76 membrane protein n=3 Tax_Id=262719 [Mycoplasma hyopneumoniae (strain J / ATCC 25934 / NCTC 10110)]	519	165239	616.121	3075.57	5	3075.63	-0.0594	1140	1164	0	61.13	47	75	0.0022	R	LKSSLVYDYQKNDPYTFQASKEALR	K	Dimethyl (N-term)
tr|Q4A9J1|MHJ_0494 Q4A9J1_MYCHJ Putative p76 membrane protein n=3 Tax_Id=262719 [Mycoplasma hyopneumoniae (strain J / ATCC 25934 / NCTC 10110)]	519	165239	769.9	3075.57	4	3075.63	-0.0567	1140	1164	0	88.48	40	75	8.6e-07	R	LKSSLVYDYQKNDPYTFQASKEALR	K	Dimethyl (N-term)
tr|Q4A9J1|MHJ_0494 Q4A9J1_MYCHJ Putative p76 membrane protein n=3 Tax_Id=262719 [Mycoplasma hyopneumoniae (strain J / ATCC 25934 / NCTC 10110)]	519	165239	769.9	3075.57	4	3075.63	-0.0567	1140	1164	0	73.2	43	75	4.8e-05	R	LKSSLVYDYQKNDPYTFQASKEALR	K	Dimethyl (N-term)
tr|Q4A9J1|MHJ_0494 Q4A9J1_MYCHJ Putative p76 membrane protein n=3 Tax_Id=262719 [Mycoplasma hyopneumoniae (strain J / ATCC 25934 / NCTC 10110)]	519	165239	1026.2	3075.57	3	3075.63	-0.0533	1140	1164	0	55.44	40	75	0.0015	R	LKSSLVYDYQKNDPYTFQASKEALR	K	Dimethyl (N-term)
tr|Q4A9J1|MHJ_0494 Q4A9J1_MYCHJ Putative p76 membrane protein n=3 Tax_Id=262719 [Mycoplasma hyopneumoniae (strain J / ATCC 25934 / NCTC 10110)]	519	165239	769.903	3075.58	4	3075.63	-0.0459	1140	1164	0	48.69	33	75	0.0016	R	LKSSLVYDYQKNDPYTFQASKEALR	K	Dimethyl (N-term)
tr|Q4A9J1|MHJ_0494 Q4A9J1_MYCHJ Putative p76 membrane protein n=3 Tax_Id=262719 [Mycoplasma hyopneumoniae (strain J / ATCC 25934 / NCTC 10110)]	519	165239	616.32	3076.56	5	3076.61	-0.0476	1140	1164	0	42.55	41	75	0.043	R	LKSSLVYDYQKNDPYTFQASKEALR	K	Deamidated (NQ); Dimethyl (N-term)
tr|Q4A9J1|MHJ_0494 Q4A9J1_MYCHJ Putative p76 membrane protein n=3 Tax_Id=262719 [Mycoplasma hyopneumoniae (strain J / ATCC 25934 / NCTC 10110)]	519	165239	1218.97	3653.9	3	3653.97	-0.0694	658	688	0	45.95	44	75	0.034	R	SSYENYKLEFDLAKKTGQIQAGDVIDANKIR	L	Dimethyl (N-term)
tr|Q4A9J1|MHJ_0494 Q4A9J1_MYCHJ Putative p76 membrane protein n=3 Tax_Id=262719 [Mycoplasma hyopneumoniae (strain J / ATCC 25934 / NCTC 10110)]	519	165239	747.881	4481.24	6	4481.33	-0.0856	1254	1292	0	43.53	40	76	0.024	R	HKSTEIILLEDSKPGASSSPQTKENSQNKEAETFNLDIR	Q	Dimethyl (N-term)
tr|Q4A9J1|MHJ_0494 Q4A9J1_MYCHJ Putative p76 membrane protein n=3 Tax_Id=262719 [Mycoplasma hyopneumoniae (strain J / ATCC 25934 / NCTC 10110)]	519	165239	747.881	4481.24	6	4481.33	-0.0856	1254	1292	0	68.02	48	76	0.00057	R	HKSTEIILLEDSKPGASSSPQTKENSQNKEAETFNLDIR	Q	Dimethyl (N-term)
tr|Q4A9J1|MHJ_0494 Q4A9J1_MYCHJ Putative p76 membrane protein n=3 Tax_Id=262719 [Mycoplasma hyopneumoniae (strain J / ATCC 25934 / NCTC 10110)]	519	165239	897.256	4481.24	5	4481.33	-0.0842	1254	1292	0	26.43	22	76	0.023	R	HKSTEIILLEDSKPGASSSPQTKENSQNKEAETFNLDIR	Q	Dimethyl (N-term)
tr|Q4A9J1|MHJ_0494 Q4A9J1_MYCHJ Putative p76 membrane protein n=3 Tax_Id=262719 [Mycoplasma hyopneumoniae (strain J / ATCC 25934 / NCTC 10110)]	519	165239	897.256	4481.24	5	4481.33	-0.0842	1254	1292	0	59.42	30	76	7e-05	R	HKSTEIILLEDSKPGASSSPQTKENSQNKEAETFNLDIR	Q	Dimethyl (N-term)
tr|Q4A9J1|MHJ_0494 Q4A9J1_MYCHJ Putative p76 membrane protein n=3 Tax_Id=262719 [Mycoplasma hyopneumoniae (strain J / ATCC 25934 / NCTC 10110)]	519	165239	897.457	4482.25	5	4482.31	-0.0617	1254	1292	0	31.79	28	76	0.023	R	HKSTEIILLEDSKPGASSSPQTKENSQNKEAETFNLDIR	Q	Deamidated (NQ); Dimethyl (N-term)
tr|E4QTF3|p110 E4QTF3_MYCH1 P110 membrane protein n=3 Tax_Id=907287 [Mycoplasma hyopneumoniae (strain 168)]	517	163240	542.599	1624.78	3	1624.8	-0.0208	1402	1413	0	44.16	37	72	0.012	R	KAFMDQYFKNYS	-	Dimethyl (N-term)
tr|E4QTF3|p110 E4QTF3_MYCH1 P110 membrane protein n=3 Tax_Id=907287 [Mycoplasma hyopneumoniae (strain 168)]	517	163240	542.599	1624.78	3	1624.8	-0.0208	1402	1413	0	44.53	42	72	0.031	R	KAFMDQYFKNYS	-	Dimethyl (N-term)
tr|E4QTF3|p110 E4QTF3_MYCH1 P110 membrane protein n=3 Tax_Id=907287 [Mycoplasma hyopneumoniae (strain 168)]	517	163240	542.599	1624.78	3	1624.8	-0.0208	1402	1413	0	48.41	40	72	0.0076	R	KAFMDQYFKNYS	-	Dimethyl (N-term)
tr|E4QTF3|p110 E4QTF3_MYCH1 P110 membrane protein n=3 Tax_Id=907287 [Mycoplasma hyopneumoniae (strain 168)]	517	163240	813.396	1624.78	2	1624.8	-0.0186	1402	1413	0	46.73	43	72	0.023	R	KAFMDQYFKNYS	-	Dimethyl (N-term)
tr|E4QTF3|p110 E4QTF3_MYCH1 P110 membrane protein n=3 Tax_Id=907287 [Mycoplasma hyopneumoniae (strain 168)]	517	163240	813.396	1624.78	2	1624.8	-0.0185	1402	1413	0	49.69	43	72	0.012	R	KAFMDQYFKNYS	-	Dimethyl (N-term)
tr|E4QTF3|p110 E4QTF3_MYCH1 P110 membrane protein n=3 Tax_Id=907287 [Mycoplasma hyopneumoniae (strain 168)]	517	163240	547.927	1640.76	3	1640.79	-0.0328	1402	1413	0	44.07	43	72	0.04	R	KAFMDQYFKNYS	-	Dimethyl (N-term); Oxidation (M)
tr|E4QTF3|p110 E4QTF3_MYCH1 P110 membrane protein n=3 Tax_Id=907287 [Mycoplasma hyopneumoniae (strain 168)]	517	163240	662.341	1984	3	1984.04	-0.0377	1090	1106	0	65.81	56	74	0.0059	R	QFVSAINSINNTKSSYR	V	Dimethyl (N-term)
tr|E4QTF3|p110 E4QTF3_MYCH1 P110 membrane protein n=3 Tax_Id=907287 [Mycoplasma hyopneumoniae (strain 168)]	517	163240	662.341	1984	3	1984.04	-0.0377	1090	1106	0	62.86	57	74	0.014	R	QFVSAINSINNTKSSYR	V	Dimethyl (N-term)
tr|E4QTF3|p110 E4QTF3_MYCH1 P110 membrane protein n=3 Tax_Id=907287 [Mycoplasma hyopneumoniae (strain 168)]	517	163240	662.341	1984	3	1984.04	-0.0377	1090	1106	0	86.1	73	74	0.0028	R	QFVSAINSINNTKSSYR	V	Dimethyl (N-term)
tr|E4QTF3|p110 E4QTF3_MYCH1 P110 membrane protein n=3 Tax_Id=907287 [Mycoplasma hyopneumoniae (strain 168)]	517	163240	712.367	2134.08	3	2134.12	-0.0389	435	451	1	34.12	28	74	0.015	R	NQNAYLTIRPQINEYLR	K	Deamidated (NQ); Dimethyl (N-term)
tr|E4QTF3|p110 E4QTF3_MYCH1 P110 membrane protein n=3 Tax_Id=907287 [Mycoplasma hyopneumoniae (strain 168)]	517	163240	720.868	2879.44	4	2879.5	-0.0576	1279	1301	0	68.96	42	75	0.00013	R	QTKPNQIEPLEHYLGQTWLMEIR	I	Dimethyl (N-term)
tr|E4QTF3|p110 E4QTF3_MYCH1 P110 membrane protein n=3 Tax_Id=907287 [Mycoplasma hyopneumoniae (strain 168)]	517	163240	720.868	2879.44	4	2879.5	-0.0576	1279	1301	0	71.98	38	75	2.5e-05	R	QTKPNQIEPLEHYLGQTWLMEIR	I	Dimethyl (N-term)
tr|E4QTF3|p110 E4QTF3_MYCH1 P110 membrane protein n=3 Tax_Id=907287 [Mycoplasma hyopneumoniae (strain 168)]	517	163240	972.192	2913.55	3	2913.61	-0.0574	630	652	0	58.29	53	74	0.016	R	TLLKDQNQKVILPDNINFWFDLR	N	Dimethyl (N-term)
tr|E4QTF3|p110 E4QTF3_MYCH1 P110 membrane protein n=3 Tax_Id=907287 [Mycoplasma hyopneumoniae (strain 168)]	517	163240	729.647	2914.56	4	2914.6	-0.0366	630	652	0	54.27	42	74	0.0036	R	TLLKDQNQKVILPDNINFWFDLR	N	Deamidated (NQ); Dimethyl (N-term)
tr|E4QTF3|p110 E4QTF3_MYCH1 P110 membrane protein n=3 Tax_Id=907287 [Mycoplasma hyopneumoniae (strain 168)]	517	163240	513.602	3075.57	6	3075.63	-0.0613	1126	1150	0	38.57	36	75	0.033	R	LKSSLVYDYQKNDPYTFQASKEALR	K	Dimethyl (N-term)
tr|E4QTF3|p110 E4QTF3_MYCH1 P110 membrane protein n=3 Tax_Id=907287 [Mycoplasma hyopneumoniae (strain 168)]	517	163240	616.121	3075.57	5	3075.63	-0.0594	1126	1150	0	57.43	35	75	0.0003	R	LKSSLVYDYQKNDPYTFQASKEALR	K	Dimethyl (N-term)
tr|E4QTF3|p110 E4QTF3_MYCH1 P110 membrane protein n=3 Tax_Id=907287 [Mycoplasma hyopneumoniae (strain 168)]	517	163240	616.121	3075.57	5	3075.63	-0.0594	1126	1150	0	61.13	47	75	0.0022	R	LKSSLVYDYQKNDPYTFQASKEALR	K	Dimethyl (N-term)
tr|E4QTF3|p110 E4QTF3_MYCH1 P110 membrane protein n=3 Tax_Id=907287 [Mycoplasma hyopneumoniae (strain 168)]	517	163240	769.9	3075.57	4	3075.63	-0.0567	1126	1150	0	88.48	40	75	8.6e-07	R	LKSSLVYDYQKNDPYTFQASKEALR	K	Dimethyl (N-term)
tr|E4QTF3|p110 E4QTF3_MYCH1 P110 membrane protein n=3 Tax_Id=907287 [Mycoplasma hyopneumoniae (strain 168)]	517	163240	769.9	3075.57	4	3075.63	-0.0567	1126	1150	0	73.2	43	75	4.8e-05	R	LKSSLVYDYQKNDPYTFQASKEALR	K	Dimethyl (N-term)
tr|E4QTF3|p110 E4QTF3_MYCH1 P110 membrane protein n=3 Tax_Id=907287 [Mycoplasma hyopneumoniae (strain 168)]	517	163240	1026.2	3075.57	3	3075.63	-0.0533	1126	1150	0	55.44	40	75	0.0015	R	LKSSLVYDYQKNDPYTFQASKEALR	K	Dimethyl (N-term)
tr|E4QTF3|p110 E4QTF3_MYCH1 P110 membrane protein n=3 Tax_Id=907287 [Mycoplasma hyopneumoniae (strain 168)]	517	163240	769.903	3075.58	4	3075.63	-0.0459	1126	1150	0	48.69	33	75	0.0016	R	LKSSLVYDYQKNDPYTFQASKEALR	K	Dimethyl (N-term)
tr|E4QTF3|p110 E4QTF3_MYCH1 P110 membrane protein n=3 Tax_Id=907287 [Mycoplasma hyopneumoniae (strain 168)]	517	163240	616.32	3076.56	5	3076.61	-0.0476	1126	1150	0	42.55	41	75	0.043	R	LKSSLVYDYQKNDPYTFQASKEALR	K	Deamidated (NQ); Dimethyl (N-term)
tr|E4QTF3|p110 E4QTF3_MYCH1 P110 membrane protein n=3 Tax_Id=907287 [Mycoplasma hyopneumoniae (strain 168)]	517	163240	747.881	4481.24	6	4481.3	-0.0604	1240	1278	1	43.53	40	76	0.024	R	HRSTEIILLEDSKPGASSSPQTKENSQNKEAETFNLDIR	Q	Dimethyl (N-term)
tr|E4QTF3|p110 E4QTF3_MYCH1 P110 membrane protein n=3 Tax_Id=907287 [Mycoplasma hyopneumoniae (strain 168)]	517	163240	747.881	4481.24	6	4481.3	-0.0604	1240	1278	1	68.02	48	76	0.00057	R	HRSTEIILLEDSKPGASSSPQTKENSQNKEAETFNLDIR	Q	Dimethyl (N-term)
tr|E4QTF3|p110 E4QTF3_MYCH1 P110 membrane protein n=3 Tax_Id=907287 [Mycoplasma hyopneumoniae (strain 168)]	517	163240	897.256	4481.24	5	4481.3	-0.059	1240	1278	1	26.43	22	76	0.023	R	HRSTEIILLEDSKPGASSSPQTKENSQNKEAETFNLDIR	Q	Dimethyl (N-term)
tr|E4QTF3|p110 E4QTF3_MYCH1 P110 membrane protein n=3 Tax_Id=907287 [Mycoplasma hyopneumoniae (strain 168)]	517	163240	897.256	4481.24	5	4481.3	-0.059	1240	1278	1	59.42	30	76	7e-05	R	HRSTEIILLEDSKPGASSSPQTKENSQNKEAETFNLDIR	Q	Dimethyl (N-term)
tr|E4QTF3|p110 E4QTF3_MYCH1 P110 membrane protein n=3 Tax_Id=907287 [Mycoplasma hyopneumoniae (strain 168)]	517	163240	897.457	4482.25	5	4482.29	-0.0365	1240	1278	1	31.79	28	76	0.023	R	HRSTEIILLEDSKPGASSSPQTKENSQNKEAETFNLDIR	Q	Deamidated (NQ); Dimethyl (N-term)
tr|Q4A7M6|MHP7448_0497 Q4A7M6_MYCH7 p76 membrane protein n=3 Tax_Id=262722 [Mycoplasma hyopneumoniae (strain 7448)]	459	164247	542.599	1624.78	3	1624.8	-0.0208	1409	1420	0	44.16	37	72	0.012	R	KAFMDQYFKNYS	-	Dimethyl (N-term)
tr|Q4A7M6|MHP7448_0497 Q4A7M6_MYCH7 p76 membrane protein n=3 Tax_Id=262722 [Mycoplasma hyopneumoniae (strain 7448)]	459	164247	542.599	1624.78	3	1624.8	-0.0208	1409	1420	0	44.53	42	72	0.031	R	KAFMDQYFKNYS	-	Dimethyl (N-term)
tr|Q4A7M6|MHP7448_0497 Q4A7M6_MYCH7 p76 membrane protein n=3 Tax_Id=262722 [Mycoplasma hyopneumoniae (strain 7448)]	459	164247	542.599	1624.78	3	1624.8	-0.0208	1409	1420	0	48.41	40	72	0.0076	R	KAFMDQYFKNYS	-	Dimethyl (N-term)
tr|Q4A7M6|MHP7448_0497 Q4A7M6_MYCH7 p76 membrane protein n=3 Tax_Id=262722 [Mycoplasma hyopneumoniae (strain 7448)]	459	164247	813.396	1624.78	2	1624.8	-0.0186	1409	1420	0	46.73	43	72	0.023	R	KAFMDQYFKNYS	-	Dimethyl (N-term)
tr|Q4A7M6|MHP7448_0497 Q4A7M6_MYCH7 p76 membrane protein n=3 Tax_Id=262722 [Mycoplasma hyopneumoniae (strain 7448)]	459	164247	813.396	1624.78	2	1624.8	-0.0185	1409	1420	0	49.69	43	72	0.012	R	KAFMDQYFKNYS	-	Dimethyl (N-term)
tr|Q4A7M6|MHP7448_0497 Q4A7M6_MYCH7 p76 membrane protein n=3 Tax_Id=262722 [Mycoplasma hyopneumoniae (strain 7448)]	459	164247	547.927	1640.76	3	1640.79	-0.0328	1409	1420	0	44.07	43	72	0.04	R	KAFMDQYFKNYS	-	Dimethyl (N-term); Oxidation (M)
tr|Q4A7M6|MHP7448_0497 Q4A7M6_MYCH7 p76 membrane protein n=3 Tax_Id=262722 [Mycoplasma hyopneumoniae (strain 7448)]	459	164247	662.341	1984	3	1984.04	-0.0377	1097	1113	0	65.81	56	74	0.0059	R	QFVSAINSINNTKSSYR	V	Dimethyl (N-term)
tr|Q4A7M6|MHP7448_0497 Q4A7M6_MYCH7 p76 membrane protein n=3 Tax_Id=262722 [Mycoplasma hyopneumoniae (strain 7448)]	459	164247	662.341	1984	3	1984.04	-0.0377	1097	1113	0	62.86	57	74	0.014	R	QFVSAINSINNTKSSYR	V	Dimethyl (N-term)
tr|Q4A7M6|MHP7448_0497 Q4A7M6_MYCH7 p76 membrane protein n=3 Tax_Id=262722 [Mycoplasma hyopneumoniae (strain 7448)]	459	164247	662.341	1984	3	1984.04	-0.0377	1097	1113	0	86.1	73	74	0.0028	R	QFVSAINSINNTKSSYR	V	Dimethyl (N-term)
tr|Q4A7M6|MHP7448_0497 Q4A7M6_MYCH7 p76 membrane protein n=3 Tax_Id=262722 [Mycoplasma hyopneumoniae (strain 7448)]	459	164247	712.367	2134.08	3	2134.12	-0.0389	441	457	1	34.12	28	74	0.015	R	NQNAYLTIRPQINEYLR	K	Deamidated (NQ); Dimethyl (N-term)
tr|Q4A7M6|MHP7448_0497 Q4A7M6_MYCH7 p76 membrane protein n=3 Tax_Id=262722 [Mycoplasma hyopneumoniae (strain 7448)]	459	164247	720.868	2879.44	4	2879.5	-0.0576	1286	1308	0	68.96	42	75	0.00013	R	QTKPNQIEPLEHYLGQTWLMEIR	I	Dimethyl (N-term)
tr|Q4A7M6|MHP7448_0497 Q4A7M6_MYCH7 p76 membrane protein n=3 Tax_Id=262722 [Mycoplasma hyopneumoniae (strain 7448)]	459	164247	720.868	2879.44	4	2879.5	-0.0576	1286	1308	0	71.98	38	75	2.5e-05	R	QTKPNQIEPLEHYLGQTWLMEIR	I	Dimethyl (N-term)
tr|Q4A7M6|MHP7448_0497 Q4A7M6_MYCH7 p76 membrane protein n=3 Tax_Id=262722 [Mycoplasma hyopneumoniae (strain 7448)]	459	164247	972.192	2913.55	3	2913.61	-0.0574	637	659	0	58.29	53	74	0.016	R	TLLKDQNQKVILPDNINFWFDLR	N	Dimethyl (N-term)
tr|Q4A7M6|MHP7448_0497 Q4A7M6_MYCH7 p76 membrane protein n=3 Tax_Id=262722 [Mycoplasma hyopneumoniae (strain 7448)]	459	164247	729.647	2914.56	4	2914.6	-0.0366	637	659	0	54.27	42	74	0.0036	R	TLLKDQNQKVILPDNINFWFDLR	N	Deamidated (NQ); Dimethyl (N-term)
tr|Q4A7M6|MHP7448_0497 Q4A7M6_MYCH7 p76 membrane protein n=3 Tax_Id=262722 [Mycoplasma hyopneumoniae (strain 7448)]	459	164247	513.602	3075.57	6	3075.63	-0.0613	1133	1157	0	38.57	36	75	0.033	R	LKSSLVYDYQKNDPYTFQASKEALR	K	Dimethyl (N-term)
tr|Q4A7M6|MHP7448_0497 Q4A7M6_MYCH7 p76 membrane protein n=3 Tax_Id=262722 [Mycoplasma hyopneumoniae (strain 7448)]	459	164247	616.121	3075.57	5	3075.63	-0.0594	1133	1157	0	57.43	35	75	0.0003	R	LKSSLVYDYQKNDPYTFQASKEALR	K	Dimethyl (N-term)
tr|Q4A7M6|MHP7448_0497 Q4A7M6_MYCH7 p76 membrane protein n=3 Tax_Id=262722 [Mycoplasma hyopneumoniae (strain 7448)]	459	164247	616.121	3075.57	5	3075.63	-0.0594	1133	1157	0	61.13	47	75	0.0022	R	LKSSLVYDYQKNDPYTFQASKEALR	K	Dimethyl (N-term)
tr|Q4A7M6|MHP7448_0497 Q4A7M6_MYCH7 p76 membrane protein n=3 Tax_Id=262722 [Mycoplasma hyopneumoniae (strain 7448)]	459	164247	769.9	3075.57	4	3075.63	-0.0567	1133	1157	0	88.48	40	75	8.6e-07	R	LKSSLVYDYQKNDPYTFQASKEALR	K	Dimethyl (N-term)
tr|Q4A7M6|MHP7448_0497 Q4A7M6_MYCH7 p76 membrane protein n=3 Tax_Id=262722 [Mycoplasma hyopneumoniae (strain 7448)]	459	164247	769.9	3075.57	4	3075.63	-0.0567	1133	1157	0	73.2	43	75	4.8e-05	R	LKSSLVYDYQKNDPYTFQASKEALR	K	Dimethyl (N-term)
tr|Q4A7M6|MHP7448_0497 Q4A7M6_MYCH7 p76 membrane protein n=3 Tax_Id=262722 [Mycoplasma hyopneumoniae (strain 7448)]	459	164247	1026.2	3075.57	3	3075.63	-0.0533	1133	1157	0	55.44	40	75	0.0015	R	LKSSLVYDYQKNDPYTFQASKEALR	K	Dimethyl (N-term)
tr|Q4A7M6|MHP7448_0497 Q4A7M6_MYCH7 p76 membrane protein n=3 Tax_Id=262722 [Mycoplasma hyopneumoniae (strain 7448)]	459	164247	769.903	3075.58	4	3075.63	-0.0459	1133	1157	0	48.69	33	75	0.0016	R	LKSSLVYDYQKNDPYTFQASKEALR	K	Dimethyl (N-term)
tr|Q4A7M6|MHP7448_0497 Q4A7M6_MYCH7 p76 membrane protein n=3 Tax_Id=262722 [Mycoplasma hyopneumoniae (strain 7448)]	459	164247	616.32	3076.56	5	3076.61	-0.0476	1133	1157	0	42.55	41	75	0.043	R	LKSSLVYDYQKNDPYTFQASKEALR	K	Deamidated (NQ); Dimethyl (N-term)
tr|Q4A7M6|MHP7448_0497 Q4A7M6_MYCH7 p76 membrane protein n=3 Tax_Id=262722 [Mycoplasma hyopneumoniae (strain 7448)]	459	164247	1218.97	3653.9	3	3653.97	-0.0694	663	693	0	45.95	44	75	0.034	R	SSYENYKLEFDLAKKTGQIQAGDVIDANKIR	L	Dimethyl (N-term)
sp|Q4AAR4|dnaK DNAK_MYCHJ Chaperone protein DnaK n=3 Tax_Id=262719 [Mycoplasma hyopneumoniae (strain J / ATCC 25934 / NCTC 10110)]	651	67150	542.635	1624.88	3	1624.91	-0.032	58	71	0	59.34	51	73	0.0088	R	QLETNPEAIASIKR	L	Dimethyl (N-term)
sp|Q4AAR4|dnaK DNAK_MYCHJ Chaperone protein DnaK n=3 Tax_Id=262719 [Mycoplasma hyopneumoniae (strain J / ATCC 25934 / NCTC 10110)]	651	67150	544.944	1631.81	3	1631.83	-0.0224	275	287	0	54.78	52	73	0.032	R	SEFEKMTAHLIDR	T	Dimethyl (N-term)
sp|Q4AAR4|dnaK DNAK_MYCHJ Chaperone protein DnaK n=3 Tax_Id=262719 [Mycoplasma hyopneumoniae (strain J / ATCC 25934 / NCTC 10110)]	651	67150	544.945	1631.81	3	1631.83	-0.0221	275	287	0	91.16	64	73	0.00011	R	SEFEKMTAHLIDR	T	Dimethyl (N-term)
sp|Q4AAR4|dnaK DNAK_MYCHJ Chaperone protein DnaK n=3 Tax_Id=262719 [Mycoplasma hyopneumoniae (strain J / ATCC 25934 / NCTC 10110)]	651	67150	544.945	1631.81	3	1631.83	-0.0219	275	287	0	68.86	65	73	0.023	R	SEFEKMTAHLIDR	T	Dimethyl (N-term)
sp|Q4AAR4|dnaK DNAK_MYCHJ Chaperone protein DnaK n=3 Tax_Id=262719 [Mycoplasma hyopneumoniae (strain J / ATCC 25934 / NCTC 10110)]	651	67150	816.915	1631.81	2	1631.83	-0.0192	275	287	0	106.43	73	73	2.3e-05	R	SEFEKMTAHLIDR	T	Dimethyl (N-term)
sp|Q4AAR4|dnaK DNAK_MYCHJ Chaperone protein DnaK n=3 Tax_Id=262719 [Mycoplasma hyopneumoniae (strain J / ATCC 25934 / NCTC 10110)]	651	67150	816.915	1631.81	2	1631.83	-0.0192	275	287	0	67.34	59	73	0.0081	R	SEFEKMTAHLIDR	T	Dimethyl (N-term)
sp|Q4AAR4|dnaK DNAK_MYCHJ Chaperone protein DnaK n=3 Tax_Id=262719 [Mycoplasma hyopneumoniae (strain J / ATCC 25934 / NCTC 10110)]	651	67150	816.915	1631.81	2	1631.83	-0.0192	275	287	0	66.17	56	73	0.0055	R	SEFEKMTAHLIDR	T	Dimethyl (N-term)
sp|Q4AAR4|dnaK DNAK_MYCHJ Chaperone protein DnaK n=3 Tax_Id=262719 [Mycoplasma hyopneumoniae (strain J / ATCC 25934 / NCTC 10110)]	651	67150	834.455	1666.9	2	1666.92	-0.0235	323	335	0	56.93	43	72	0.002	Q	SMIEHTLNKKPNR	S	Dimethyl (N-term); Oxidation (M)
sp|Q4AAR4|dnaK DNAK_MYCHJ Chaperone protein DnaK n=3 Tax_Id=262719 [Mycoplasma hyopneumoniae (strain J / ATCC 25934 / NCTC 10110)]	651	67150	549.294	2193.15	4	2193.18	-0.0291	318	335	0	55.11	47	74	0.0081	R	MPAVQSMIEHTLNKKPNR	S	Dimethyl (N-term); Oxidation (M)
sp|Q4AAR4|dnaK DNAK_MYCHJ Chaperone protein DnaK n=3 Tax_Id=262719 [Mycoplasma hyopneumoniae (strain J / ATCC 25934 / NCTC 10110)]	651	67150	439.637	2193.15	5	2193.18	-0.0286	318	335	0	43.68	42	74	0.037	R	MPAVQSMIEHTLNKKPNR	S	Dimethyl (N-term); Oxidation (M)
sp|Q4AAR4|dnaK DNAK_MYCHJ Chaperone protein DnaK n=3 Tax_Id=262719 [Mycoplasma hyopneumoniae (strain J / ATCC 25934 / NCTC 10110)]	651	67150	549.295	2193.15	4	2193.18	-0.0269	318	335	0	45.93	26	74	0.00063	R	MPAVQSMIEHTLNKKPNR	S	Dimethyl (N-term); Oxidation (M)
sp|Q4AAR4|dnaK DNAK_MYCHJ Chaperone protein DnaK n=3 Tax_Id=262719 [Mycoplasma hyopneumoniae (strain J / ATCC 25934 / NCTC 10110)]	651	67150	549.295	2193.15	4	2193.18	-0.0269	318	335	0	44.59	43	74	0.035	R	MPAVQSMIEHTLNKKPNR	S	Dimethyl (N-term); Oxidation (M)
sp|Q4AAR4|dnaK DNAK_MYCHJ Chaperone protein DnaK n=3 Tax_Id=262719 [Mycoplasma hyopneumoniae (strain J / ATCC 25934 / NCTC 10110)]	651	67150	529.692	2643.42	5	2643.46	-0.0357	34	57	0	43.87	38	73	0.015	N	GKTTTPSVVAFKNNEEIVGDAAKR	Q	Dimethyl (N-term)
sp|Q4AAR4|dnaK DNAK_MYCHJ Chaperone protein DnaK n=3 Tax_Id=262719 [Mycoplasma hyopneumoniae (strain J / ATCC 25934 / NCTC 10110)]	651	67150	834.472	3333.86	4	3333.92	-0.0661	288	317	1	81.51		71	0.0048	R	TRKPIVDALKQAKIEASDLDEVLLVGGSTR	M	Dimethyl (N-term)
sp|Q4AAR4|dnaK DNAK_MYCHJ Chaperone protein DnaK n=3 Tax_Id=262719 [Mycoplasma hyopneumoniae (strain J / ATCC 25934 / NCTC 10110)]	651	67150	834.472	3333.86	4	3333.92	-0.0661	288	317	1	77.97		71	0.011	R	TRKPIVDALKQAKIEASDLDEVLLVGGSTR	M	Dimethyl (N-term)
sp|Q4AAR4|dnaK DNAK_MYCHJ Chaperone protein DnaK n=3 Tax_Id=262719 [Mycoplasma hyopneumoniae (strain J / ATCC 25934 / NCTC 10110)]	651	67150	1112.29	3333.86	3	3333.92	-0.0658	288	317	1	52.1	33	71	0.00074	R	TRKPIVDALKQAKIEASDLDEVLLVGGSTR	M	Dimethyl (N-term)
sp|Q4AAR4|dnaK DNAK_MYCHJ Chaperone protein DnaK n=3 Tax_Id=262719 [Mycoplasma hyopneumoniae (strain J / ATCC 25934 / NCTC 10110)]	651	67150	1112.29	3333.86	3	3333.92	-0.0647	288	317	1	94.36	64	71	5.8e-05	R	TRKPIVDALKQAKIEASDLDEVLLVGGSTR	M	Dimethyl (N-term)
sp|Q4AAR4|dnaK DNAK_MYCHJ Chaperone protein DnaK n=3 Tax_Id=262719 [Mycoplasma hyopneumoniae (strain J / ATCC 25934 / NCTC 10110)]	651	67150	834.472	3333.86	4	3333.92	-0.0647	288	317	1	75.52	64	71	0.0041	R	TRKPIVDALKQAKIEASDLDEVLLVGGSTR	M	Dimethyl (N-term)
sp|Q4AAR4|dnaK DNAK_MYCHJ Chaperone protein DnaK n=3 Tax_Id=262719 [Mycoplasma hyopneumoniae (strain J / ATCC 25934 / NCTC 10110)]	651	67150	834.472	3333.86	4	3333.92	-0.0647	288	317	1	73.48		71	0.03	R	TRKPIVDALKQAKIEASDLDEVLLVGGSTR	M	Dimethyl (N-term)
sp|Q4AAR4|dnaK DNAK_MYCHJ Chaperone protein DnaK n=3 Tax_Id=262719 [Mycoplasma hyopneumoniae (strain J / ATCC 25934 / NCTC 10110)]	651	67150	1112.29	3333.86	3	3333.92	-0.0644	288	317	1	97.09	57	71	5.9e-06	R	TRKPIVDALKQAKIEASDLDEVLLVGGSTR	M	Dimethyl (N-term)
sp|Q4AAR4|dnaK DNAK_MYCHJ Chaperone protein DnaK n=3 Tax_Id=262719 [Mycoplasma hyopneumoniae (strain J / ATCC 25934 / NCTC 10110)]	651	67150	1112.29	3333.86	3	3333.92	-0.0643	288	317	1	78.09	46	71	3.6e-05	R	TRKPIVDALKQAKIEASDLDEVLLVGGSTR	M	Dimethyl (N-term)
sp|Q4AAR4|dnaK DNAK_MYCHJ Chaperone protein DnaK n=3 Tax_Id=262719 [Mycoplasma hyopneumoniae (strain J / ATCC 25934 / NCTC 10110)]	651	67150	1112.29	3333.86	3	3333.92	-0.0642	288	317	1	62.04	46	71	0.0013	R	TRKPIVDALKQAKIEASDLDEVLLVGGSTR	M	Dimethyl (N-term)
sp|Q4AAR4|dnaK DNAK_MYCHJ Chaperone protein DnaK n=3 Tax_Id=262719 [Mycoplasma hyopneumoniae (strain J / ATCC 25934 / NCTC 10110)]	651	67150	834.472	3333.86	4	3333.92	-0.0634	288	317	1	69.77	64	71	0.016	R	TRKPIVDALKQAKIEASDLDEVLLVGGSTR	M	Dimethyl (N-term)
sp|Q4AAR4|dnaK DNAK_MYCHJ Chaperone protein DnaK n=3 Tax_Id=262719 [Mycoplasma hyopneumoniae (strain J / ATCC 25934 / NCTC 10110)]	651	67150	780.771	4678.58	6	4678.63	-0.0507	234	274	0	45.47	27	71	0.00073	R	LKEEAEKTKINLSNQSVSTVSLPFLGMGKNGPINVELELKR	S	Dimethyl (N-term)
sp|Q4AAR4|dnaK DNAK_MYCHJ Chaperone protein DnaK n=3 Tax_Id=262719 [Mycoplasma hyopneumoniae (strain J / ATCC 25934 / NCTC 10110)]	651	67150	780.771	4678.58	6	4678.63	-0.0507	234	274	0	44.01	31	71	0.0026	R	LKEEAEKTKINLSNQSVSTVSLPFLGMGKNGPINVELELKR	S	Dimethyl (N-term)
sp|Q4AAR4|dnaK DNAK_MYCHJ Chaperone protein DnaK n=3 Tax_Id=262719 [Mycoplasma hyopneumoniae (strain J / ATCC 25934 / NCTC 10110)]	651	67150	780.771	4678.58	6	4678.63	-0.0507	234	274	0	44.32	34	71	0.0047	R	LKEEAEKTKINLSNQSVSTVSLPFLGMGKNGPINVELELKR	S	Dimethyl (N-term)
sp|Q4AAR4|dnaK DNAK_MYCHJ Chaperone protein DnaK n=3 Tax_Id=262719 [Mycoplasma hyopneumoniae (strain J / ATCC 25934 / NCTC 10110)]	651	67150	936.724	4678.59	5	4678.63	-0.0497	234	274	0	25.4	25	71	0.046	R	LKEEAEKTKINLSNQSVSTVSLPFLGMGKNGPINVELELKR	S	Dimethyl (N-term)
sp|Q4AAR4|dnaK DNAK_MYCHJ Chaperone protein DnaK n=3 Tax_Id=262719 [Mycoplasma hyopneumoniae (strain J / ATCC 25934 / NCTC 10110)]	651	67150	936.724	4678.59	5	4678.63	-0.0497	234	274	0	65.54	31	71	2.1e-05	R	LKEEAEKTKINLSNQSVSTVSLPFLGMGKNGPINVELELKR	S	Dimethyl (N-term)
sp|Q4AAR4|dnaK DNAK_MYCHJ Chaperone protein DnaK n=3 Tax_Id=262719 [Mycoplasma hyopneumoniae (strain J / ATCC 25934 / NCTC 10110)]	651	67150	936.724	4678.59	5	4678.63	-0.0497	234	274	0	31.42	23	71	0.009	R	LKEEAEKTKINLSNQSVSTVSLPFLGMGKNGPINVELELKR	S	Dimethyl (N-term)
sp|Q4AAR4|dnaK DNAK_MYCHJ Chaperone protein DnaK n=3 Tax_Id=262719 [Mycoplasma hyopneumoniae (strain J / ATCC 25934 / NCTC 10110)]	651	67150	783.435	4694.57	6	4694.63	-0.0612	234	274	0	38.4	25	72	0.0025	R	LKEEAEKTKINLSNQSVSTVSLPFLGMGKNGPINVELELKR	S	Dimethyl (N-term); Oxidation (M)
sp|Q4AAR4|dnaK DNAK_MYCHJ Chaperone protein DnaK n=3 Tax_Id=262719 [Mycoplasma hyopneumoniae (strain J / ATCC 25934 / NCTC 10110)]	651	67150	783.435	4694.57	6	4694.63	-0.0612	234	274	0	47.61	31	72	0.0012	R	LKEEAEKTKINLSNQSVSTVSLPFLGMGKNGPINVELELKR	S	Dimethyl (N-term); Oxidation (M)
sp|Q4AAR4|dnaK DNAK_MYCHJ Chaperone protein DnaK n=3 Tax_Id=262719 [Mycoplasma hyopneumoniae (strain J / ATCC 25934 / NCTC 10110)]	651	67150	1217.46	6082.27	5	6082.39	-0.1196	2	57	0	81.2	63	73	0.00094	M	AKEIILGIDLGTTNSVVAIIENQKPVVLENPNGKTTTPSVVAFKNNEEIVGDAAKR	Q	Dimethyl (N-term)
sp|Q4AAR4|dnaK DNAK_MYCHJ Chaperone protein DnaK n=3 Tax_Id=262719 [Mycoplasma hyopneumoniae (strain J / ATCC 25934 / NCTC 10110)]	651	67150	1014.72	6082.27	6	6082.39	-0.1193	2	57	0	62.4	60	73	0.034	M	AKEIILGIDLGTTNSVVAIIENQKPVVLENPNGKTTTPSVVAFKNNEEIVGDAAKR	Q	Dimethyl (N-term)
sp|Q4AAR4|dnaK DNAK_MYCHJ Chaperone protein DnaK n=3 Tax_Id=262719 [Mycoplasma hyopneumoniae (strain J / ATCC 25934 / NCTC 10110)]	651	67150	1014.72	6082.27	6	6082.39	-0.1193	2	57	0	44.43	29	73	0.0015	M	AKEIILGIDLGTTNSVVAIIENQKPVVLENPNGKTTTPSVVAFKNNEEIVGDAAKR	Q	Dimethyl (N-term)
sp|Q4AAR4|dnaK DNAK_MYCHJ Chaperone protein DnaK n=3 Tax_Id=262719 [Mycoplasma hyopneumoniae (strain J / ATCC 25934 / NCTC 10110)]	651	67150	761.415	6083.26	8	6083.38	-0.1128	2	57	0	60.53	58	74	0.031	M	AKEIILGIDLGTTNSVVAIIENQKPVVLENPNGKTTTPSVVAFKNNEEIVGDAAKR	Q	Deamidated (NQ); Dimethyl (N-term)
sp|Q4AAR4|dnaK DNAK_MYCHJ Chaperone protein DnaK n=3 Tax_Id=262719 [Mycoplasma hyopneumoniae (strain J / ATCC 25934 / NCTC 10110)]	651	67150	870.045	6083.27	7	6083.38	-0.1118	2	57	0	43.67	41	74	0.028	M	AKEIILGIDLGTTNSVVAIIENQKPVVLENPNGKTTTPSVVAFKNNEEIVGDAAKR	Q	Deamidated (NQ); Dimethyl (N-term)
sp|Q4AAR4|dnaK DNAK_MYCHJ Chaperone protein DnaK n=3 Tax_Id=262719 [Mycoplasma hyopneumoniae (strain J / ATCC 25934 / NCTC 10110)]	651	67150	1014.89	6083.27	6	6083.38	-0.1092	2	57	0	67.07	65	73	0.034	M	AKEIILGIDLGTTNSVVAIIENQKPVVLENPNGKTTTPSVVAFKNNEEIVGDAAKR	Q	Deamidated (NQ); Dimethyl (N-term)
sp|Q4AAR4|dnaK DNAK_MYCHJ Chaperone protein DnaK n=3 Tax_Id=262719 [Mycoplasma hyopneumoniae (strain J / ATCC 25934 / NCTC 10110)]	651	67150	1014.89	6083.27	6	6083.38	-0.1092	2	57	0	54.35	53	73	0.041	M	AKEIILGIDLGTTNSVVAIIENQKPVVLENPNGKTTTPSVVAFKNNEEIVGDAAKR	Q	Deamidated (NQ); Dimethyl (N-term)
sp|Q4AAR4|dnaK DNAK_MYCHJ Chaperone protein DnaK n=3 Tax_Id=262719 [Mycoplasma hyopneumoniae (strain J / ATCC 25934 / NCTC 10110)]	651	67150	761.417	6083.27	8	6083.38	-0.1024	2	57	0	38.92	30	73	0.0072	M	AKEIILGIDLGTTNSVVAIIENQKPVVLENPNGKTTTPSVVAFKNNEEIVGDAAKR	Q	Deamidated (NQ); Dimethyl (N-term)
sp|Q4AAR4|dnaK DNAK_MYCHJ Chaperone protein DnaK n=3 Tax_Id=262719 [Mycoplasma hyopneumoniae (strain J / ATCC 25934 / NCTC 10110)]	651	67150	761.538	6084.24	8	6084.36	-0.1166	2	57	0	31.5	24	74	0.01	M	AKEIILGIDLGTTNSVVAIIENQKPVVLENPNGKTTTPSVVAFKNNEEIVGDAAKR	Q	2 Deamidated (NQ); Dimethyl (N-term)
sp|Q4AAR4|dnaK DNAK_MYCHJ Chaperone protein DnaK n=3 Tax_Id=262719 [Mycoplasma hyopneumoniae (strain J / ATCC 25934 / NCTC 10110)]	651	67150	761.538	6084.25	8	6084.36	-0.1155	2	57	0	43.66	41	74	0.032	M	AKEIILGIDLGTTNSVVAIIENQKPVVLENPNGKTTTPSVVAFKNNEEIVGDAAKR	Q	2 Deamidated (NQ); Dimethyl (N-term)
sp|Q4AAR4|dnaK DNAK_MYCHJ Chaperone protein DnaK n=3 Tax_Id=262719 [Mycoplasma hyopneumoniae (strain J / ATCC 25934 / NCTC 10110)]	651	67150	761.538	6084.25	8	6084.36	-0.1145	2	57	0	28.06	26	74	0.039	M	AKEIILGIDLGTTNSVVAIIENQKPVVLENPNGKTTTPSVVAFKNNEEIVGDAAKR	Q	2 Deamidated (NQ); Dimethyl (N-term)
sp|Q4AAR4|dnaK DNAK_MYCHJ Chaperone protein DnaK n=3 Tax_Id=262719 [Mycoplasma hyopneumoniae (strain J / ATCC 25934 / NCTC 10110)]	651	67150	761.539	6084.25	8	6084.36	-0.1101	2	57	0	31.94	31	74	0.046	M	AKEIILGIDLGTTNSVVAIIENQKPVVLENPNGKTTTPSVVAFKNNEEIVGDAAKR	Q	2 Deamidated (NQ); Dimethyl (N-term)
sp|Q4AAR4|dnaK DNAK_MYCHJ Chaperone protein DnaK n=3 Tax_Id=262719 [Mycoplasma hyopneumoniae (strain J / ATCC 25934 / NCTC 10110)]	651	67150	1015.05	6084.26	6	6084.36	-0.1056	2	57	0	67.22	65	74	0.037	M	AKEIILGIDLGTTNSVVAIIENQKPVVLENPNGKTTTPSVVAFKNNEEIVGDAAKR	Q	2 Deamidated (NQ); Dimethyl (N-term)
gi|53987194|gb|AAV27395.1| chaperone protein dnaK n=1 Tax_Id=295358 [Mycoplasma hyopneumoniae 232]	576	70597	542.635	1624.88	3	1624.91	-0.032	85	98	0	59.34	51	73	0.0088	R	QLETNPEAIASIKR	L	Dimethyl (N-term)
gi|53987194|gb|AAV27395.1| chaperone protein dnaK n=1 Tax_Id=295358 [Mycoplasma hyopneumoniae 232]	576	70597	544.944	1631.81	3	1631.83	-0.0224	302	314	0	54.78	52	73	0.032	R	SEFEKMTAHLIDR	T	Dimethyl (N-term)
gi|53987194|gb|AAV27395.1| chaperone protein dnaK n=1 Tax_Id=295358 [Mycoplasma hyopneumoniae 232]	576	70597	544.945	1631.81	3	1631.83	-0.0221	302	314	0	91.16	64	73	0.00011	R	SEFEKMTAHLIDR	T	Dimethyl (N-term)
gi|53987194|gb|AAV27395.1| chaperone protein dnaK n=1 Tax_Id=295358 [Mycoplasma hyopneumoniae 232]	576	70597	544.945	1631.81	3	1631.83	-0.0219	302	314	0	68.86	65	73	0.023	R	SEFEKMTAHLIDR	T	Dimethyl (N-term)
gi|53987194|gb|AAV27395.1| chaperone protein dnaK n=1 Tax_Id=295358 [Mycoplasma hyopneumoniae 232]	576	70597	816.915	1631.81	2	1631.83	-0.0192	302	314	0	106.43	73	73	2.3e-05	R	SEFEKMTAHLIDR	T	Dimethyl (N-term)
gi|53987194|gb|AAV27395.1| chaperone protein dnaK n=1 Tax_Id=295358 [Mycoplasma hyopneumoniae 232]	576	70597	816.915	1631.81	2	1631.83	-0.0192	302	314	0	67.34	59	73	0.0081	R	SEFEKMTAHLIDR	T	Dimethyl (N-term)
gi|53987194|gb|AAV27395.1| chaperone protein dnaK n=1 Tax_Id=295358 [Mycoplasma hyopneumoniae 232]	576	70597	816.915	1631.81	2	1631.83	-0.0192	302	314	0	66.17	56	73	0.0055	R	SEFEKMTAHLIDR	T	Dimethyl (N-term)
gi|53987194|gb|AAV27395.1| chaperone protein dnaK n=1 Tax_Id=295358 [Mycoplasma hyopneumoniae 232]	576	70597	834.455	1666.9	2	1666.92	-0.0235	350	362	0	56.93	43	72	0.002	Q	SMIEHTLNKKPNR	S	Dimethyl (N-term); Oxidation (M)
gi|53987194|gb|AAV27395.1| chaperone protein dnaK n=1 Tax_Id=295358 [Mycoplasma hyopneumoniae 232]	576	70597	549.294	2193.15	4	2193.18	-0.0291	345	362	0	55.11	47	74	0.0081	R	MPAVQSMIEHTLNKKPNR	S	Dimethyl (N-term); Oxidation (M)
gi|53987194|gb|AAV27395.1| chaperone protein dnaK n=1 Tax_Id=295358 [Mycoplasma hyopneumoniae 232]	576	70597	439.637	2193.15	5	2193.18	-0.0286	345	362	0	43.68	42	74	0.037	R	MPAVQSMIEHTLNKKPNR	S	Dimethyl (N-term); Oxidation (M)
gi|53987194|gb|AAV27395.1| chaperone protein dnaK n=1 Tax_Id=295358 [Mycoplasma hyopneumoniae 232]	576	70597	549.295	2193.15	4	2193.18	-0.0269	345	362	0	45.93	26	74	0.00063	R	MPAVQSMIEHTLNKKPNR	S	Dimethyl (N-term); Oxidation (M)
gi|53987194|gb|AAV27395.1| chaperone protein dnaK n=1 Tax_Id=295358 [Mycoplasma hyopneumoniae 232]	576	70597	549.295	2193.15	4	2193.18	-0.0269	345	362	0	44.59	43	74	0.035	R	MPAVQSMIEHTLNKKPNR	S	Dimethyl (N-term); Oxidation (M)
gi|53987194|gb|AAV27395.1| chaperone protein dnaK n=1 Tax_Id=295358 [Mycoplasma hyopneumoniae 232]	576	70597	834.472	3333.86	4	3333.92	-0.0661	315	344	1	81.51		71	0.0048	R	TRKPIVDALKQAKIEASDLDEVLLVGGSTR	M	Dimethyl (N-term)
gi|53987194|gb|AAV27395.1| chaperone protein dnaK n=1 Tax_Id=295358 [Mycoplasma hyopneumoniae 232]	576	70597	834.472	3333.86	4	3333.92	-0.0661	315	344	1	77.97		71	0.011	R	TRKPIVDALKQAKIEASDLDEVLLVGGSTR	M	Dimethyl (N-term)
gi|53987194|gb|AAV27395.1| chaperone protein dnaK n=1 Tax_Id=295358 [Mycoplasma hyopneumoniae 232]	576	70597	1112.29	3333.86	3	3333.92	-0.0658	315	344	1	52.1	33	71	0.00074	R	TRKPIVDALKQAKIEASDLDEVLLVGGSTR	M	Dimethyl (N-term)
gi|53987194|gb|AAV27395.1| chaperone protein dnaK n=1 Tax_Id=295358 [Mycoplasma hyopneumoniae 232]	576	70597	1112.29	3333.86	3	3333.92	-0.0647	315	344	1	94.36	64	71	5.8e-05	R	TRKPIVDALKQAKIEASDLDEVLLVGGSTR	M	Dimethyl (N-term)
gi|53987194|gb|AAV27395.1| chaperone protein dnaK n=1 Tax_Id=295358 [Mycoplasma hyopneumoniae 232]	576	70597	834.472	3333.86	4	3333.92	-0.0647	315	344	1	75.52	64	71	0.0041	R	TRKPIVDALKQAKIEASDLDEVLLVGGSTR	M	Dimethyl (N-term)
gi|53987194|gb|AAV27395.1| chaperone protein dnaK n=1 Tax_Id=295358 [Mycoplasma hyopneumoniae 232]	576	70597	834.472	3333.86	4	3333.92	-0.0647	315	344	1	73.48		71	0.03	R	TRKPIVDALKQAKIEASDLDEVLLVGGSTR	M	Dimethyl (N-term)
gi|53987194|gb|AAV27395.1| chaperone protein dnaK n=1 Tax_Id=295358 [Mycoplasma hyopneumoniae 232]	576	70597	1112.29	3333.86	3	3333.92	-0.0644	315	344	1	97.09	57	71	5.9e-06	R	TRKPIVDALKQAKIEASDLDEVLLVGGSTR	M	Dimethyl (N-term)
gi|53987194|gb|AAV27395.1| chaperone protein dnaK n=1 Tax_Id=295358 [Mycoplasma hyopneumoniae 232]	576	70597	1112.29	3333.86	3	3333.92	-0.0643	315	344	1	78.09	46	71	3.6e-05	R	TRKPIVDALKQAKIEASDLDEVLLVGGSTR	M	Dimethyl (N-term)
gi|53987194|gb|AAV27395.1| chaperone protein dnaK n=1 Tax_Id=295358 [Mycoplasma hyopneumoniae 232]	576	70597	1112.29	3333.86	3	3333.92	-0.0642	315	344	1	62.04	46	71	0.0013	R	TRKPIVDALKQAKIEASDLDEVLLVGGSTR	M	Dimethyl (N-term)
gi|53987194|gb|AAV27395.1| chaperone protein dnaK n=1 Tax_Id=295358 [Mycoplasma hyopneumoniae 232]	576	70597	834.472	3333.86	4	3333.92	-0.0634	315	344	1	69.77	64	71	0.016	R	TRKPIVDALKQAKIEASDLDEVLLVGGSTR	M	Dimethyl (N-term)
gi|53987194|gb|AAV27395.1| chaperone protein dnaK n=1 Tax_Id=295358 [Mycoplasma hyopneumoniae 232]	576	70597	780.771	4678.58	6	4678.63	-0.0507	261	301	0	45.47	27	71	0.00073	R	LKEEAEKTKINLSNQSVSTVSLPFLGMGKNGPINVELELKR	S	Dimethyl (N-term)
gi|53987194|gb|AAV27395.1| chaperone protein dnaK n=1 Tax_Id=295358 [Mycoplasma hyopneumoniae 232]	576	70597	780.771	4678.58	6	4678.63	-0.0507	261	301	0	44.01	31	71	0.0026	R	LKEEAEKTKINLSNQSVSTVSLPFLGMGKNGPINVELELKR	S	Dimethyl (N-term)
gi|53987194|gb|AAV27395.1| chaperone protein dnaK n=1 Tax_Id=295358 [Mycoplasma hyopneumoniae 232]	576	70597	780.771	4678.58	6	4678.63	-0.0507	261	301	0	44.32	34	71	0.0047	R	LKEEAEKTKINLSNQSVSTVSLPFLGMGKNGPINVELELKR	S	Dimethyl (N-term)
gi|53987194|gb|AAV27395.1| chaperone protein dnaK n=1 Tax_Id=295358 [Mycoplasma hyopneumoniae 232]	576	70597	936.724	4678.59	5	4678.63	-0.0497	261	301	0	25.4	25	71	0.046	R	LKEEAEKTKINLSNQSVSTVSLPFLGMGKNGPINVELELKR	S	Dimethyl (N-term)
gi|53987194|gb|AAV27395.1| chaperone protein dnaK n=1 Tax_Id=295358 [Mycoplasma hyopneumoniae 232]	576	70597	936.724	4678.59	5	4678.63	-0.0497	261	301	0	65.54	31	71	2.1e-05	R	LKEEAEKTKINLSNQSVSTVSLPFLGMGKNGPINVELELKR	S	Dimethyl (N-term)
gi|53987194|gb|AAV27395.1| chaperone protein dnaK n=1 Tax_Id=295358 [Mycoplasma hyopneumoniae 232]	576	70597	936.724	4678.59	5	4678.63	-0.0497	261	301	0	31.42	23	71	0.009	R	LKEEAEKTKINLSNQSVSTVSLPFLGMGKNGPINVELELKR	S	Dimethyl (N-term)
gi|53987194|gb|AAV27395.1| chaperone protein dnaK n=1 Tax_Id=295358 [Mycoplasma hyopneumoniae 232]	576	70597	783.435	4694.57	6	4694.63	-0.0612	261	301	0	38.4	25	72	0.0025	R	LKEEAEKTKINLSNQSVSTVSLPFLGMGKNGPINVELELKR	S	Dimethyl (N-term); Oxidation (M)
gi|53987194|gb|AAV27395.1| chaperone protein dnaK n=1 Tax_Id=295358 [Mycoplasma hyopneumoniae 232]	576	70597	783.435	4694.57	6	4694.63	-0.0612	261	301	0	47.61	31	72	0.0012	R	LKEEAEKTKINLSNQSVSTVSLPFLGMGKNGPINVELELKR	S	Dimethyl (N-term); Oxidation (M)
gi|533113686|gb|AGU13609.1| surface protein P65, partial n=1 Tax_Id=2099 [Mycoplasma hyopneumoniae]	567	44903	544.944	1631.81	3	1631.83	-0.0224	73	85	0	54.78	52	73	0.032	R	SEFEKMTAHLIDR	T	Dimethyl (N-term)
gi|533113686|gb|AGU13609.1| surface protein P65, partial n=1 Tax_Id=2099 [Mycoplasma hyopneumoniae]	567	44903	544.945	1631.81	3	1631.83	-0.0221	73	85	0	91.16	64	73	0.00011	R	SEFEKMTAHLIDR	T	Dimethyl (N-term)
gi|533113686|gb|AGU13609.1| surface protein P65, partial n=1 Tax_Id=2099 [Mycoplasma hyopneumoniae]	567	44903	544.945	1631.81	3	1631.83	-0.0219	73	85	0	68.86	65	73	0.023	R	SEFEKMTAHLIDR	T	Dimethyl (N-term)
gi|533113686|gb|AGU13609.1| surface protein P65, partial n=1 Tax_Id=2099 [Mycoplasma hyopneumoniae]	567	44903	816.915	1631.81	2	1631.83	-0.0192	73	85	0	106.43	73	73	2.3e-05	R	SEFEKMTAHLIDR	T	Dimethyl (N-term)
gi|533113686|gb|AGU13609.1| surface protein P65, partial n=1 Tax_Id=2099 [Mycoplasma hyopneumoniae]	567	44903	816.915	1631.81	2	1631.83	-0.0192	73	85	0	67.34	59	73	0.0081	R	SEFEKMTAHLIDR	T	Dimethyl (N-term)
gi|533113686|gb|AGU13609.1| surface protein P65, partial n=1 Tax_Id=2099 [Mycoplasma hyopneumoniae]	567	44903	816.915	1631.81	2	1631.83	-0.0192	73	85	0	66.17	56	73	0.0055	R	SEFEKMTAHLIDR	T	Dimethyl (N-term)
gi|533113686|gb|AGU13609.1| surface protein P65, partial n=1 Tax_Id=2099 [Mycoplasma hyopneumoniae]	567	44903	834.455	1666.9	2	1666.92	-0.0235	121	133	0	56.93	43	72	0.002	Q	SMIEHTLNKKPNR	S	Dimethyl (N-term); Oxidation (M)
gi|533113686|gb|AGU13609.1| surface protein P65, partial n=1 Tax_Id=2099 [Mycoplasma hyopneumoniae]	567	44903	549.294	2193.15	4	2193.18	-0.0291	116	133	0	55.11	47	74	0.0081	R	MPAVQSMIEHTLNKKPNR	S	Dimethyl (N-term); Oxidation (M)
gi|533113686|gb|AGU13609.1| surface protein P65, partial n=1 Tax_Id=2099 [Mycoplasma hyopneumoniae]	567	44903	439.637	2193.15	5	2193.18	-0.0286	116	133	0	43.68	42	74	0.037	R	MPAVQSMIEHTLNKKPNR	S	Dimethyl (N-term); Oxidation (M)
gi|533113686|gb|AGU13609.1| surface protein P65, partial n=1 Tax_Id=2099 [Mycoplasma hyopneumoniae]	567	44903	549.295	2193.15	4	2193.18	-0.0269	116	133	0	45.93	26	74	0.00063	R	MPAVQSMIEHTLNKKPNR	S	Dimethyl (N-term); Oxidation (M)
gi|533113686|gb|AGU13609.1| surface protein P65, partial n=1 Tax_Id=2099 [Mycoplasma hyopneumoniae]	567	44903	549.295	2193.15	4	2193.18	-0.0269	116	133	0	44.59	43	74	0.035	R	MPAVQSMIEHTLNKKPNR	S	Dimethyl (N-term); Oxidation (M)
gi|533113686|gb|AGU13609.1| surface protein P65, partial n=1 Tax_Id=2099 [Mycoplasma hyopneumoniae]	567	44903	834.472	3333.86	4	3333.92	-0.0661	86	115	1	81.51		71	0.0048	R	TRKPIVDALKQAKIEASDLDEVLLVGGSTR	M	Dimethyl (N-term)
gi|533113686|gb|AGU13609.1| surface protein P65, partial n=1 Tax_Id=2099 [Mycoplasma hyopneumoniae]	567	44903	834.472	3333.86	4	3333.92	-0.0661	86	115	1	77.97		71	0.011	R	TRKPIVDALKQAKIEASDLDEVLLVGGSTR	M	Dimethyl (N-term)
gi|533113686|gb|AGU13609.1| surface protein P65, partial n=1 Tax_Id=2099 [Mycoplasma hyopneumoniae]	567	44903	1112.29	3333.86	3	3333.92	-0.0658	86	115	1	52.1	33	71	0.00074	R	TRKPIVDALKQAKIEASDLDEVLLVGGSTR	M	Dimethyl (N-term)
gi|533113686|gb|AGU13609.1| surface protein P65, partial n=1 Tax_Id=2099 [Mycoplasma hyopneumoniae]	567	44903	1112.29	3333.86	3	3333.92	-0.0647	86	115	1	94.36	64	71	5.8e-05	R	TRKPIVDALKQAKIEASDLDEVLLVGGSTR	M	Dimethyl (N-term)
gi|533113686|gb|AGU13609.1| surface protein P65, partial n=1 Tax_Id=2099 [Mycoplasma hyopneumoniae]	567	44903	834.472	3333.86	4	3333.92	-0.0647	86	115	1	75.52	64	71	0.0041	R	TRKPIVDALKQAKIEASDLDEVLLVGGSTR	M	Dimethyl (N-term)
gi|533113686|gb|AGU13609.1| surface protein P65, partial n=1 Tax_Id=2099 [Mycoplasma hyopneumoniae]	567	44903	834.472	3333.86	4	3333.92	-0.0647	86	115	1	73.48		71	0.03	R	TRKPIVDALKQAKIEASDLDEVLLVGGSTR	M	Dimethyl (N-term)
gi|533113686|gb|AGU13609.1| surface protein P65, partial n=1 Tax_Id=2099 [Mycoplasma hyopneumoniae]	567	44903	1112.29	3333.86	3	3333.92	-0.0644	86	115	1	97.09	57	71	5.9e-06	R	TRKPIVDALKQAKIEASDLDEVLLVGGSTR	M	Dimethyl (N-term)
gi|533113686|gb|AGU13609.1| surface protein P65, partial n=1 Tax_Id=2099 [Mycoplasma hyopneumoniae]	567	44903	1112.29	3333.86	3	3333.92	-0.0643	86	115	1	78.09	46	71	3.6e-05	R	TRKPIVDALKQAKIEASDLDEVLLVGGSTR	M	Dimethyl (N-term)
gi|533113686|gb|AGU13609.1| surface protein P65, partial n=1 Tax_Id=2099 [Mycoplasma hyopneumoniae]	567	44903	1112.29	3333.86	3	3333.92	-0.0642	86	115	1	62.04	46	71	0.0013	R	TRKPIVDALKQAKIEASDLDEVLLVGGSTR	M	Dimethyl (N-term)
gi|533113686|gb|AGU13609.1| surface protein P65, partial n=1 Tax_Id=2099 [Mycoplasma hyopneumoniae]	567	44903	834.472	3333.86	4	3333.92	-0.0634	86	115	1	69.77	64	71	0.016	R	TRKPIVDALKQAKIEASDLDEVLLVGGSTR	M	Dimethyl (N-term)
gi|533113686|gb|AGU13609.1| surface protein P65, partial n=1 Tax_Id=2099 [Mycoplasma hyopneumoniae]	567	44903	780.771	4678.58	6	4678.63	-0.0507	32	72	0	45.47	27	71	0.00073	R	LKEEAEKTKINLSNQSVSTVSLPFLGMGKNGPINVELELKR	S	Dimethyl (N-term)
gi|533113686|gb|AGU13609.1| surface protein P65, partial n=1 Tax_Id=2099 [Mycoplasma hyopneumoniae]	567	44903	780.771	4678.58	6	4678.63	-0.0507	32	72	0	44.01	31	71	0.0026	R	LKEEAEKTKINLSNQSVSTVSLPFLGMGKNGPINVELELKR	S	Dimethyl (N-term)
gi|533113686|gb|AGU13609.1| surface protein P65, partial n=1 Tax_Id=2099 [Mycoplasma hyopneumoniae]	567	44903	780.771	4678.58	6	4678.63	-0.0507	32	72	0	44.32	34	71	0.0047	R	LKEEAEKTKINLSNQSVSTVSLPFLGMGKNGPINVELELKR	S	Dimethyl (N-term)
gi|533113686|gb|AGU13609.1| surface protein P65, partial n=1 Tax_Id=2099 [Mycoplasma hyopneumoniae]	567	44903	936.724	4678.59	5	4678.63	-0.0497	32	72	0	25.4	25	71	0.046	R	LKEEAEKTKINLSNQSVSTVSLPFLGMGKNGPINVELELKR	S	Dimethyl (N-term)
gi|533113686|gb|AGU13609.1| surface protein P65, partial n=1 Tax_Id=2099 [Mycoplasma hyopneumoniae]	567	44903	936.724	4678.59	5	4678.63	-0.0497	32	72	0	65.54	31	71	2.1e-05	R	LKEEAEKTKINLSNQSVSTVSLPFLGMGKNGPINVELELKR	S	Dimethyl (N-term)
gi|533113686|gb|AGU13609.1| surface protein P65, partial n=1 Tax_Id=2099 [Mycoplasma hyopneumoniae]	567	44903	936.724	4678.59	5	4678.63	-0.0497	32	72	0	31.42	23	71	0.009	R	LKEEAEKTKINLSNQSVSTVSLPFLGMGKNGPINVELELKR	S	Dimethyl (N-term)
gi|533113686|gb|AGU13609.1| surface protein P65, partial n=1 Tax_Id=2099 [Mycoplasma hyopneumoniae]	567	44903	783.435	4694.57	6	4694.63	-0.0612	32	72	0	38.4	25	72	0.0025	R	LKEEAEKTKINLSNQSVSTVSLPFLGMGKNGPINVELELKR	S	Dimethyl (N-term); Oxidation (M)
gi|533113686|gb|AGU13609.1| surface protein P65, partial n=1 Tax_Id=2099 [Mycoplasma hyopneumoniae]	567	44903	783.435	4694.57	6	4694.63	-0.0612	32	72	0	47.61	31	72	0.0012	R	LKEEAEKTKINLSNQSVSTVSLPFLGMGKNGPINVELELKR	S	Dimethyl (N-term); Oxidation (M)
gi|8920289|emb|CAB96379.1| heat shock protein 70 n=1 Tax_Id=2099 [Mycoplasma hyopneumoniae]	444	21382	544.944	1631.81	3	1631.83	-0.0224	131	143	0	54.78	52	73	0.032	R	SEFEKMTAHLIDR	T	Dimethyl (N-term)
gi|8920289|emb|CAB96379.1| heat shock protein 70 n=1 Tax_Id=2099 [Mycoplasma hyopneumoniae]	444	21382	544.945	1631.81	3	1631.83	-0.0221	131	143	0	91.16	64	73	0.00011	R	SEFEKMTAHLIDR	T	Dimethyl (N-term)
gi|8920289|emb|CAB96379.1| heat shock protein 70 n=1 Tax_Id=2099 [Mycoplasma hyopneumoniae]	444	21382	544.945	1631.81	3	1631.83	-0.0219	131	143	0	68.86	65	73	0.023	R	SEFEKMTAHLIDR	T	Dimethyl (N-term)
gi|8920289|emb|CAB96379.1| heat shock protein 70 n=1 Tax_Id=2099 [Mycoplasma hyopneumoniae]	444	21382	816.915	1631.81	2	1631.83	-0.0192	131	143	0	106.43	73	73	2.3e-05	R	SEFEKMTAHLIDR	T	Dimethyl (N-term)
gi|8920289|emb|CAB96379.1| heat shock protein 70 n=1 Tax_Id=2099 [Mycoplasma hyopneumoniae]	444	21382	816.915	1631.81	2	1631.83	-0.0192	131	143	0	67.34	59	73	0.0081	R	SEFEKMTAHLIDR	T	Dimethyl (N-term)
gi|8920289|emb|CAB96379.1| heat shock protein 70 n=1 Tax_Id=2099 [Mycoplasma hyopneumoniae]	444	21382	816.915	1631.81	2	1631.83	-0.0192	131	143	0	66.17	56	73	0.0055	R	SEFEKMTAHLIDR	T	Dimethyl (N-term)
gi|8920289|emb|CAB96379.1| heat shock protein 70 n=1 Tax_Id=2099 [Mycoplasma hyopneumoniae]	444	21382	834.472	3333.86	4	3333.92	-0.0661	144	173	1	81.51		71	0.0048	R	TRKPIVDALKQAKIEASDLDEVLLVGGSTR	M	Dimethyl (N-term)
gi|8920289|emb|CAB96379.1| heat shock protein 70 n=1 Tax_Id=2099 [Mycoplasma hyopneumoniae]	444	21382	834.472	3333.86	4	3333.92	-0.0661	144	173	1	77.97		71	0.011	R	TRKPIVDALKQAKIEASDLDEVLLVGGSTR	M	Dimethyl (N-term)
gi|8920289|emb|CAB96379.1| heat shock protein 70 n=1 Tax_Id=2099 [Mycoplasma hyopneumoniae]	444	21382	1112.29	3333.86	3	3333.92	-0.0658	144	173	1	52.1	33	71	0.00074	R	TRKPIVDALKQAKIEASDLDEVLLVGGSTR	M	Dimethyl (N-term)
gi|8920289|emb|CAB96379.1| heat shock protein 70 n=1 Tax_Id=2099 [Mycoplasma hyopneumoniae]	444	21382	1112.29	3333.86	3	3333.92	-0.0647	144	173	1	94.36	64	71	5.8e-05	R	TRKPIVDALKQAKIEASDLDEVLLVGGSTR	M	Dimethyl (N-term)
gi|8920289|emb|CAB96379.1| heat shock protein 70 n=1 Tax_Id=2099 [Mycoplasma hyopneumoniae]	444	21382	834.472	3333.86	4	3333.92	-0.0647	144	173	1	75.52	64	71	0.0041	R	TRKPIVDALKQAKIEASDLDEVLLVGGSTR	M	Dimethyl (N-term)
gi|8920289|emb|CAB96379.1| heat shock protein 70 n=1 Tax_Id=2099 [Mycoplasma hyopneumoniae]	444	21382	834.472	3333.86	4	3333.92	-0.0647	144	173	1	73.48		71	0.03	R	TRKPIVDALKQAKIEASDLDEVLLVGGSTR	M	Dimethyl (N-term)
gi|8920289|emb|CAB96379.1| heat shock protein 70 n=1 Tax_Id=2099 [Mycoplasma hyopneumoniae]	444	21382	1112.29	3333.86	3	3333.92	-0.0644	144	173	1	97.09	57	71	5.9e-06	R	TRKPIVDALKQAKIEASDLDEVLLVGGSTR	M	Dimethyl (N-term)
gi|8920289|emb|CAB96379.1| heat shock protein 70 n=1 Tax_Id=2099 [Mycoplasma hyopneumoniae]	444	21382	1112.29	3333.86	3	3333.92	-0.0643	144	173	1	78.09	46	71	3.6e-05	R	TRKPIVDALKQAKIEASDLDEVLLVGGSTR	M	Dimethyl (N-term)
gi|8920289|emb|CAB96379.1| heat shock protein 70 n=1 Tax_Id=2099 [Mycoplasma hyopneumoniae]	444	21382	1112.29	3333.86	3	3333.92	-0.0642	144	173	1	62.04	46	71	0.0013	R	TRKPIVDALKQAKIEASDLDEVLLVGGSTR	M	Dimethyl (N-term)
gi|8920289|emb|CAB96379.1| heat shock protein 70 n=1 Tax_Id=2099 [Mycoplasma hyopneumoniae]	444	21382	834.472	3333.86	4	3333.92	-0.0634	144	173	1	69.77	64	71	0.016	R	TRKPIVDALKQAKIEASDLDEVLLVGGSTR	M	Dimethyl (N-term)
gi|8920289|emb|CAB96379.1| heat shock protein 70 n=1 Tax_Id=2099 [Mycoplasma hyopneumoniae]	444	21382	780.771	4678.58	6	4678.63	-0.0507	90	130	0	45.47	27	71	0.00073	R	LKEEAEKTKINLSNQSVSTVSLPFLGMGKNGPINVELELKR	S	Dimethyl (N-term)
gi|8920289|emb|CAB96379.1| heat shock protein 70 n=1 Tax_Id=2099 [Mycoplasma hyopneumoniae]	444	21382	780.771	4678.58	6	4678.63	-0.0507	90	130	0	44.01	31	71	0.0026	R	LKEEAEKTKINLSNQSVSTVSLPFLGMGKNGPINVELELKR	S	Dimethyl (N-term)
gi|8920289|emb|CAB96379.1| heat shock protein 70 n=1 Tax_Id=2099 [Mycoplasma hyopneumoniae]	444	21382	780.771	4678.58	6	4678.63	-0.0507	90	130	0	44.32	34	71	0.0047	R	LKEEAEKTKINLSNQSVSTVSLPFLGMGKNGPINVELELKR	S	Dimethyl (N-term)
gi|8920289|emb|CAB96379.1| heat shock protein 70 n=1 Tax_Id=2099 [Mycoplasma hyopneumoniae]	444	21382	936.724	4678.59	5	4678.63	-0.0497	90	130	0	25.4	25	71	0.046	R	LKEEAEKTKINLSNQSVSTVSLPFLGMGKNGPINVELELKR	S	Dimethyl (N-term)
gi|8920289|emb|CAB96379.1| heat shock protein 70 n=1 Tax_Id=2099 [Mycoplasma hyopneumoniae]	444	21382	936.724	4678.59	5	4678.63	-0.0497	90	130	0	65.54	31	71	2.1e-05	R	LKEEAEKTKINLSNQSVSTVSLPFLGMGKNGPINVELELKR	S	Dimethyl (N-term)
gi|8920289|emb|CAB96379.1| heat shock protein 70 n=1 Tax_Id=2099 [Mycoplasma hyopneumoniae]	444	21382	936.724	4678.59	5	4678.63	-0.0497	90	130	0	31.42	23	71	0.009	R	LKEEAEKTKINLSNQSVSTVSLPFLGMGKNGPINVELELKR	S	Dimethyl (N-term)
gi|8920289|emb|CAB96379.1| heat shock protein 70 n=1 Tax_Id=2099 [Mycoplasma hyopneumoniae]	444	21382	783.435	4694.57	6	4694.63	-0.0612	90	130	0	38.4	25	72	0.0025	R	LKEEAEKTKINLSNQSVSTVSLPFLGMGKNGPINVELELKR	S	Dimethyl (N-term); Oxidation (M)
gi|8920289|emb|CAB96379.1| heat shock protein 70 n=1 Tax_Id=2099 [Mycoplasma hyopneumoniae]	444	21382	783.435	4694.57	6	4694.63	-0.0612	90	130	0	47.61	31	72	0.0012	R	LKEEAEKTKINLSNQSVSTVSLPFLGMGKNGPINVELELKR	S	Dimethyl (N-term); Oxidation (M)
sp|Q4A943|rplI RL9_MYCHJ 50S ribosomal protein L9 n=4 Tax_Id=262719 [Mycoplasma hyopneumoniae (strain J / ATCC 25934 / NCTC 10110)]	629	17157	791.445	4742.62	6	4742.72	-0.0929	1	41	0	18.24	17	71	0.04	-	MKVILIKDTKDGKANTIIDVSPGYATNFLFKNKLAEPLNAR	T	Dimethyl (N-term)
sp|Q4A943|rplI RL9_MYCHJ 50S ribosomal protein L9 n=4 Tax_Id=262719 [Mycoplasma hyopneumoniae (strain J / ATCC 25934 / NCTC 10110)]	629	17157	593.84	4742.66	8	4742.72	-0.0566	1	41	0	25.62	23	70	0.03	-	MKVILIKDTKDGKANTIIDVSPGYATNFLFKNKLAEPLNAR	T	Dimethyl (N-term)
sp|Q4A943|rplI RL9_MYCHJ 50S ribosomal protein L9 n=4 Tax_Id=262719 [Mycoplasma hyopneumoniae (strain J / ATCC 25934 / NCTC 10110)]	629	17157	593.84	4742.66	8	4742.72	-0.0566	1	41	0	35.94	21	70	0.0018	-	MKVILIKDTKDGKANTIIDVSPGYATNFLFKNKLAEPLNAR	T	Dimethyl (N-term)
sp|Q4A943|rplI RL9_MYCHJ 50S ribosomal protein L9 n=4 Tax_Id=262719 [Mycoplasma hyopneumoniae (strain J / ATCC 25934 / NCTC 10110)]	629	17157	593.84	4742.66	8	4742.72	-0.0566	1	41	0	74.43	27	70	1.1e-06	-	MKVILIKDTKDGKANTIIDVSPGYATNFLFKNKLAEPLNAR	T	Dimethyl (N-term)
sp|Q4A943|rplI RL9_MYCHJ 50S ribosomal protein L9 n=4 Tax_Id=262719 [Mycoplasma hyopneumoniae (strain J / ATCC 25934 / NCTC 10110)]	629	17157	678.531	4742.67	7	4742.72	-0.0523	1	41	0	94.31	30	70	2.3e-08	-	MKVILIKDTKDGKANTIIDVSPGYATNFLFKNKLAEPLNAR	T	Dimethyl (N-term)
sp|Q4A943|rplI RL9_MYCHJ 50S ribosomal protein L9 n=4 Tax_Id=262719 [Mycoplasma hyopneumoniae (strain J / ATCC 25934 / NCTC 10110)]	629	17157	791.452	4742.67	6	4742.72	-0.0508	1	41	0	26.91	19	70	0.0088	-	MKVILIKDTKDGKANTIIDVSPGYATNFLFKNKLAEPLNAR	T	Dimethyl (N-term)
sp|Q4A943|rplI RL9_MYCHJ 50S ribosomal protein L9 n=4 Tax_Id=262719 [Mycoplasma hyopneumoniae (strain J / ATCC 25934 / NCTC 10110)]	629	17157	791.452	4742.67	6	4742.72	-0.0508	1	41	0	24.69	20	70	0.018	-	MKVILIKDTKDGKANTIIDVSPGYATNFLFKNKLAEPLNAR	T	Dimethyl (N-term)
sp|Q4A943|rplI RL9_MYCHJ 50S ribosomal protein L9 n=4 Tax_Id=262719 [Mycoplasma hyopneumoniae (strain J / ATCC 25934 / NCTC 10110)]	629	17157	791.452	4742.67	6	4742.72	-0.0508	1	41	0	25.47	22	70	0.023	-	MKVILIKDTKDGKANTIIDVSPGYATNFLFKNKLAEPLNAR	T	Dimethyl (N-term)
sp|Q4A943|rplI RL9_MYCHJ 50S ribosomal protein L9 n=4 Tax_Id=262719 [Mycoplasma hyopneumoniae (strain J / ATCC 25934 / NCTC 10110)]	629	17157	791.452	4742.67	6	4742.72	-0.0508	1	41	0	71.16	23	70	8.6e-07	-	MKVILIKDTKDGKANTIIDVSPGYATNFLFKNKLAEPLNAR	T	Dimethyl (N-term)
sp|Q4A943|rplI RL9_MYCHJ 50S ribosomal protein L9 n=4 Tax_Id=262719 [Mycoplasma hyopneumoniae (strain J / ATCC 25934 / NCTC 10110)]	629	17157	791.452	4742.67	6	4742.72	-0.0508	1	41	0	79.51	24	70	1.7e-07	-	MKVILIKDTKDGKANTIIDVSPGYATNFLFKNKLAEPLNAR	T	Dimethyl (N-term)
sp|Q4A943|rplI RL9_MYCHJ 50S ribosomal protein L9 n=4 Tax_Id=262719 [Mycoplasma hyopneumoniae (strain J / ATCC 25934 / NCTC 10110)]	629	17157	791.452	4742.67	6	4742.72	-0.0508	1	41	0	66.53	24	70	3.4e-06	-	MKVILIKDTKDGKANTIIDVSPGYATNFLFKNKLAEPLNAR	T	Dimethyl (N-term)
sp|Q4A943|rplI RL9_MYCHJ 50S ribosomal protein L9 n=4 Tax_Id=262719 [Mycoplasma hyopneumoniae (strain J / ATCC 25934 / NCTC 10110)]	629	17157	791.452	4742.67	6	4742.72	-0.0508	1	41	0	103.44	29	70	2.1e-09	-	MKVILIKDTKDGKANTIIDVSPGYATNFLFKNKLAEPLNAR	T	Dimethyl (N-term)
sp|Q4A943|rplI RL9_MYCHJ 50S ribosomal protein L9 n=4 Tax_Id=262719 [Mycoplasma hyopneumoniae (strain J / ATCC 25934 / NCTC 10110)]	629	17157	949.541	4742.67	5	4742.72	-0.0489	1	41	0	68.79	27	70	4e-06	-	MKVILIKDTKDGKANTIIDVSPGYATNFLFKNKLAEPLNAR	T	Dimethyl (N-term)
sp|Q4A943|rplI RL9_MYCHJ 50S ribosomal protein L9 n=4 Tax_Id=262719 [Mycoplasma hyopneumoniae (strain J / ATCC 25934 / NCTC 10110)]	629	17157	949.541	4742.67	5	4742.72	-0.0489	1	41	0	46.17	26	70	0.00058	-	MKVILIKDTKDGKANTIIDVSPGYATNFLFKNKLAEPLNAR	T	Dimethyl (N-term)
sp|Q4A943|rplI RL9_MYCHJ 50S ribosomal protein L9 n=4 Tax_Id=262719 [Mycoplasma hyopneumoniae (strain J / ATCC 25934 / NCTC 10110)]	629	17157	1186.68	4742.67	4	4742.72	-0.0442	1	41	0	47.46	27	70	0.00054	-	MKVILIKDTKDGKANTIIDVSPGYATNFLFKNKLAEPLNAR	T	Dimethyl (N-term)
sp|Q4A943|rplI RL9_MYCHJ 50S ribosomal protein L9 n=4 Tax_Id=262719 [Mycoplasma hyopneumoniae (strain J / ATCC 25934 / NCTC 10110)]	629	17157	678.669	4743.63	7	4743.7	-0.0697	1	41	0	29.4	21	71	0.0076	-	MKVILIKDTKDGKANTIIDVSPGYATNFLFKNKLAEPLNAR	T	Deamidated (NQ); Dimethyl (N-term)
sp|Q4A943|rplI RL9_MYCHJ 50S ribosomal protein L9 n=4 Tax_Id=262719 [Mycoplasma hyopneumoniae (strain J / ATCC 25934 / NCTC 10110)]	629	17157	791.614	4743.64	6	4743.7	-0.0618	1	41	0	38.23	23	71	0.0016	-	MKVILIKDTKDGKANTIIDVSPGYATNFLFKNKLAEPLNAR	T	Deamidated (NQ); Dimethyl (N-term)
sp|Q4A943|rplI RL9_MYCHJ 50S ribosomal protein L9 n=4 Tax_Id=262719 [Mycoplasma hyopneumoniae (strain J / ATCC 25934 / NCTC 10110)]	629	17157	791.615	4743.64	6	4743.7	-0.0585	1	41	0	44.24	23	71	0.00046	-	MKVILIKDTKDGKANTIIDVSPGYATNFLFKNKLAEPLNAR	T	Deamidated (NQ); Dimethyl (N-term)
sp|Q4A943|rplI RL9_MYCHJ 50S ribosomal protein L9 n=4 Tax_Id=262719 [Mycoplasma hyopneumoniae (strain J / ATCC 25934 / NCTC 10110)]	629	17157	595.838	4758.65	8	4758.71	-0.0658	1	41	0	24.04	23	71	0.048	-	MKVILIKDTKDGKANTIIDVSPGYATNFLFKNKLAEPLNAR	T	Dimethyl (N-term); Oxidation (M)
sp|Q4A943|rplI RL9_MYCHJ 50S ribosomal protein L9 n=4 Tax_Id=262719 [Mycoplasma hyopneumoniae (strain J / ATCC 25934 / NCTC 10110)]	629	17157	794.116	4758.65	6	4758.71	-0.0623	1	41	0	22.19	20	71	0.037	-	MKVILIKDTKDGKANTIIDVSPGYATNFLFKNKLAEPLNAR	T	Dimethyl (N-term); Oxidation (M)
sp|Q4A943|rplI RL9_MYCHJ 50S ribosomal protein L9 n=4 Tax_Id=262719 [Mycoplasma hyopneumoniae (strain J / ATCC 25934 / NCTC 10110)]	629	17157	794.116	4758.65	6	4758.71	-0.0623	1	41	0	35.14	21	71	0.002	-	MKVILIKDTKDGKANTIIDVSPGYATNFLFKNKLAEPLNAR	T	Dimethyl (N-term); Oxidation (M)
sp|Q4A943|rplI RL9_MYCHJ 50S ribosomal protein L9 n=4 Tax_Id=262719 [Mycoplasma hyopneumoniae (strain J / ATCC 25934 / NCTC 10110)]	629	17157	794.116	4758.65	6	4758.71	-0.0622	1	41	0	59.57	22	71	9.5e-06	-	MKVILIKDTKDGKANTIIDVSPGYATNFLFKNKLAEPLNAR	T	Dimethyl (N-term); Oxidation (M)
sp|Q4A943|rplI RL9_MYCHJ 50S ribosomal protein L9 n=4 Tax_Id=262719 [Mycoplasma hyopneumoniae (strain J / ATCC 25934 / NCTC 10110)]	629	17157	794.116	4758.65	6	4758.71	-0.0622	1	41	0	48.79	23	71	0.00014	-	MKVILIKDTKDGKANTIIDVSPGYATNFLFKNKLAEPLNAR	T	Dimethyl (N-term); Oxidation (M)
sp|Q4A943|rplI RL9_MYCHJ 50S ribosomal protein L9 n=4 Tax_Id=262719 [Mycoplasma hyopneumoniae (strain J / ATCC 25934 / NCTC 10110)]	629	17157	952.74	4758.66	5	4758.71	-0.0488	1	41	0	45.31	23	70	0.00032	-	MKVILIKDTKDGKANTIIDVSPGYATNFLFKNKLAEPLNAR	T	Dimethyl (N-term); Oxidation (M)
sp|Q4A943|rplI RL9_MYCHJ 50S ribosomal protein L9 n=4 Tax_Id=262719 [Mycoplasma hyopneumoniae (strain J / ATCC 25934 / NCTC 10110)]	629	17157	952.936	4759.64	5	4759.7	-0.0552	1	41	0	25.78	18	71	0.01	-	MKVILIKDTKDGKANTIIDVSPGYATNFLFKNKLAEPLNAR	T	Deamidated (NQ); Dimethyl (N-term); Oxidation (M)
sp|Q4A943|rplI RL9_MYCHJ 50S ribosomal protein L9 n=4 Tax_Id=262719 [Mycoplasma hyopneumoniae (strain J / ATCC 25934 / NCTC 10110)]	629	17157	952.936	4759.64	5	4759.7	-0.0552	1	41	0	22.97	22	71	0.043	-	MKVILIKDTKDGKANTIIDVSPGYATNFLFKNKLAEPLNAR	T	Deamidated (NQ); Dimethyl (N-term); Oxidation (M)
tr|E4QSV7|rplS E4QSV7_MYCH1 50S ribosomal protein L19 n=3 Tax_Id=907287 [Mycoplasma hyopneumoniae (strain 168)]	541	14698	778.459	1554.9	2	1554.93	-0.0304	3	15	0	110.27		70	5e-06	Q	AKLIEILESSQIR	L	Dimethyl (N-term)
tr|E4QSV7|rplS E4QSV7_MYCH1 50S ribosomal protein L19 n=3 Tax_Id=907287 [Mycoplasma hyopneumoniae (strain 168)]	541	14698	605.674	1814	3	1814.03	-0.0346	1	15	0	80.56	71	72	0.0058	-	MQAKLIEILESSQIR	L	Dimethyl (N-term)
tr|E4QSV7|rplS E4QSV7_MYCH1 50S ribosomal protein L19 n=3 Tax_Id=907287 [Mycoplasma hyopneumoniae (strain 168)]	541	14698	605.674	1814	3	1814.03	-0.0346	1	15	0	127.05	71	72	1.5e-07	-	MQAKLIEILESSQIR	L	Dimethyl (N-term)
tr|E4QSV7|rplS E4QSV7_MYCH1 50S ribosomal protein L19 n=3 Tax_Id=907287 [Mycoplasma hyopneumoniae (strain 168)]	541	14698	605.674	1814	3	1814.03	-0.0346	1	15	0	120.67	66	72	1.7e-07	-	MQAKLIEILESSQIR	L	Dimethyl (N-term)
tr|E4QSV7|rplS E4QSV7_MYCH1 50S ribosomal protein L19 n=3 Tax_Id=907287 [Mycoplasma hyopneumoniae (strain 168)]	541	14698	908.008	1814	2	1814.03	-0.0313	1	15	0	130.23		72	8.1e-08	-	MQAKLIEILESSQIR	L	Dimethyl (N-term)
tr|E4QSV7|rplS E4QSV7_MYCH1 50S ribosomal protein L19 n=3 Tax_Id=907287 [Mycoplasma hyopneumoniae (strain 168)]	541	14698	908.008	1814	2	1814.03	-0.0313	1	15	0	104.25		72	3.2e-05	-	MQAKLIEILESSQIR	L	Dimethyl (N-term)
tr|E4QSV7|rplS E4QSV7_MYCH1 50S ribosomal protein L19 n=3 Tax_Id=907287 [Mycoplasma hyopneumoniae (strain 168)]	541	14698	606.001	1814.98	3	1815.02	-0.0355	1	15	0	83.96		73	0.0041	-	MQAKLIEILESSQIR	L	Deamidated (NQ); Dimethyl (N-term)
tr|E4QSV7|rplS E4QSV7_MYCH1 50S ribosomal protein L19 n=3 Tax_Id=907287 [Mycoplasma hyopneumoniae (strain 168)]	541	14698	606.004	1814.99	3	1815.02	-0.0283	1	15	0	95.02	64	72	4.7e-05	-	MQAKLIEILESSQIR	L	Deamidated (NQ); Dimethyl (N-term)
tr|E4QSV7|rplS E4QSV7_MYCH1 50S ribosomal protein L19 n=3 Tax_Id=907287 [Mycoplasma hyopneumoniae (strain 168)]	541	14698	611.006	1830	3	1830.03	-0.0333	1	15	0	64.44	52	72	0.0031	-	MQAKLIEILESSQIR	L	Dimethyl (N-term); Oxidation (M)
tr|E4QSV7|rplS E4QSV7_MYCH1 50S ribosomal protein L19 n=3 Tax_Id=907287 [Mycoplasma hyopneumoniae (strain 168)]	541	14698	611.006	1830	3	1830.03	-0.0332	1	15	0	102.84	64	72	7.4e-06	-	MQAKLIEILESSQIR	L	Dimethyl (N-term); Oxidation (M)
tr|E4QSV7|rplS E4QSV7_MYCH1 50S ribosomal protein L19 n=3 Tax_Id=907287 [Mycoplasma hyopneumoniae (strain 168)]	541	14698	611.006	1830	3	1830.03	-0.0332	1	15	0	85.22	57	72	8.7e-05	-	MQAKLIEILESSQIR	L	Dimethyl (N-term); Oxidation (M)
tr|E4QSV7|rplS E4QSV7_MYCH1 50S ribosomal protein L19 n=3 Tax_Id=907287 [Mycoplasma hyopneumoniae (strain 168)]	541	14698	611.006	1830	3	1830.03	-0.0332	1	15	0	109.84	63	72	1.2e-06	-	MQAKLIEILESSQIR	L	Dimethyl (N-term); Oxidation (M)
tr|E4QSV7|rplS E4QSV7_MYCH1 50S ribosomal protein L19 n=3 Tax_Id=907287 [Mycoplasma hyopneumoniae (strain 168)]	541	14698	916.006	1830	2	1830.03	-0.0311	1	15	0	64.54	58	72	0.012	-	MQAKLIEILESSQIR	L	Dimethyl (N-term); Oxidation (M)
tr|E4QSV7|rplS E4QSV7_MYCH1 50S ribosomal protein L19 n=3 Tax_Id=907287 [Mycoplasma hyopneumoniae (strain 168)]	541	14698	916.006	1830	2	1830.03	-0.0311	1	15	0	83.57	72	72	0.0039	-	MQAKLIEILESSQIR	L	Dimethyl (N-term); Oxidation (M)
tr|E4QSV7|rplS E4QSV7_MYCH1 50S ribosomal protein L19 n=3 Tax_Id=907287 [Mycoplasma hyopneumoniae (strain 168)]	541	14698	611.34	1831	3	1831.01	-0.0152	1	15	0	50.35	40	72	0.0048	-	MQAKLIEILESSQIR	L	Deamidated (NQ); Dimethyl (N-term); Oxidation (M)
tr|E4QSV7|rplS E4QSV7_MYCH1 50S ribosomal protein L19 n=3 Tax_Id=907287 [Mycoplasma hyopneumoniae (strain 168)]	541	14698	611.34	1831	3	1831.01	-0.015	1	15	0	60.44	50	72	0.0056	-	MQAKLIEILESSQIR	L	Deamidated (NQ); Dimethyl (N-term); Oxidation (M)
tr|E4QSV7|rplS E4QSV7_MYCH1 50S ribosomal protein L19 n=3 Tax_Id=907287 [Mycoplasma hyopneumoniae (strain 168)]	541	14698	611.34	1831	3	1831.01	-0.0147	1	15	0	68.73	49	72	0.0006	-	MQAKLIEILESSQIR	L	Deamidated (NQ); Dimethyl (N-term); Oxidation (M)
tr|E4QST5|hpt E4QST5_MYCH1 Hypoxanthine phosphoribosyltransferase n=6 Tax_Id=907287 [Mycoplasma hyopneumoniae (strain 168)]	493	20838	708.399	1414.78	2	1414.8	-0.0162	1	11	0	46.32	43	72	0.028	-	MINKHISQILY	N	Dimethyl (N-term)
tr|E4QST5|hpt E4QST5_MYCH1 Hypoxanthine phosphoribosyltransferase n=6 Tax_Id=907287 [Mycoplasma hyopneumoniae (strain 168)]	493	20838	481.272	1440.79	3	1440.82	-0.0268	3	13	0	62.02	58	72	0.024	I	NKHISQILYNR	D	Dimethyl (N-term)
tr|E4QST5|hpt E4QST5_MYCH1 Hypoxanthine phosphoribosyltransferase n=6 Tax_Id=907287 [Mycoplasma hyopneumoniae (strain 168)]	493	20838	729.979	1457.94	2	1457.97	-0.0263	126	136	0	69.59		58	0.0039	R	VITLFDKKVKR	K	Dimethyl (N-term)
tr|E4QST5|hpt E4QST5_MYCH1 Hypoxanthine phosphoribosyltransferase n=6 Tax_Id=907287 [Mycoplasma hyopneumoniae (strain 168)]	493	20838	562.645	1684.91	3	1684.94	-0.0319	1	13	0	69.1	46	72	0.0003	-	MINKHISQILYNR	D	Dimethyl (N-term)
tr|E4QST5|hpt E4QST5_MYCH1 Hypoxanthine phosphoribosyltransferase n=6 Tax_Id=907287 [Mycoplasma hyopneumoniae (strain 168)]	493	20838	562.645	1684.91	3	1684.94	-0.0318	1	13	0	96.34	57	72	6.7e-06	-	MINKHISQILYNR	D	Dimethyl (N-term)
tr|E4QST5|hpt E4QST5_MYCH1 Hypoxanthine phosphoribosyltransferase n=6 Tax_Id=907287 [Mycoplasma hyopneumoniae (strain 168)]	493	20838	562.645	1684.91	3	1684.94	-0.0317	1	13	0	87.74	60	72	8.5e-05	-	MINKHISQILYNR	D	Dimethyl (N-term)
tr|E4QST5|hpt E4QST5_MYCH1 Hypoxanthine phosphoribosyltransferase n=6 Tax_Id=907287 [Mycoplasma hyopneumoniae (strain 168)]	493	20838	562.645	1684.91	3	1684.94	-0.0317	1	13	0	83.96	63	72	0.00041	-	MINKHISQILYNR	D	Dimethyl (N-term)
tr|E4QST5|hpt E4QST5_MYCH1 Hypoxanthine phosphoribosyltransferase n=6 Tax_Id=907287 [Mycoplasma hyopneumoniae (strain 168)]	493	20838	562.645	1684.91	3	1684.94	-0.0317	1	13	0	85.9	66	72	0.00062	-	MINKHISQILYNR	D	Dimethyl (N-term)
tr|E4QST5|hpt E4QST5_MYCH1 Hypoxanthine phosphoribosyltransferase n=6 Tax_Id=907287 [Mycoplasma hyopneumoniae (strain 168)]	493	20838	843.464	1684.91	2	1684.94	-0.0304	1	13	0	65.33	56	72	0.0064	-	MINKHISQILYNR	D	Dimethyl (N-term)
tr|E4QST5|hpt E4QST5_MYCH1 Hypoxanthine phosphoribosyltransferase n=6 Tax_Id=907287 [Mycoplasma hyopneumoniae (strain 168)]	493	20838	843.465	1684.91	2	1684.94	-0.0301	1	13	0	82.3	55	72	9.9e-05	-	MINKHISQILYNR	D	Dimethyl (N-term)
tr|E4QST5|hpt E4QST5_MYCH1 Hypoxanthine phosphoribosyltransferase n=6 Tax_Id=907287 [Mycoplasma hyopneumoniae (strain 168)]	493	20838	562.976	1685.91	3	1685.93	-0.021	1	13	0	81.8	53	73	7e-05	-	MINKHISQILYNR	D	Deamidated (NQ); Dimethyl (N-term)
tr|E4QST5|hpt E4QST5_MYCH1 Hypoxanthine phosphoribosyltransferase n=6 Tax_Id=907287 [Mycoplasma hyopneumoniae (strain 168)]	493	20838	843.963	1685.91	2	1685.93	-0.0177	1	13	0	60.31	51	72	0.0067	-	MINKHISQILYNR	D	Deamidated (NQ); Dimethyl (N-term)
tr|E4QST5|hpt E4QST5_MYCH1 Hypoxanthine phosphoribosyltransferase n=6 Tax_Id=907287 [Mycoplasma hyopneumoniae (strain 168)]	493	20838	843.963	1685.91	2	1685.93	-0.0177	1	13	0	69.9	63	72	0.011	-	MINKHISQILYNR	D	Deamidated (NQ); Dimethyl (N-term)
tr|E4QST5|hpt E4QST5_MYCH1 Hypoxanthine phosphoribosyltransferase n=6 Tax_Id=907287 [Mycoplasma hyopneumoniae (strain 168)]	493	20838	567.976	1700.91	3	1700.94	-0.0328	1	13	0	85.16	54	73	4e-05	-	MINKHISQILYNR	D	Dimethyl (N-term); Oxidation (M)
tr|E4QST5|hpt E4QST5_MYCH1 Hypoxanthine phosphoribosyltransferase n=6 Tax_Id=907287 [Mycoplasma hyopneumoniae (strain 168)]	493	20838	567.976	1700.91	3	1700.94	-0.0328	1	13	0	60.03	54	73	0.014	-	MINKHISQILYNR	D	Dimethyl (N-term); Oxidation (M)
tr|E4QST5|hpt E4QST5_MYCH1 Hypoxanthine phosphoribosyltransferase n=6 Tax_Id=907287 [Mycoplasma hyopneumoniae (strain 168)]	493	20838	567.976	1700.91	3	1700.94	-0.0328	1	13	0	69.88	69	73	0.046	-	MINKHISQILYNR	D	Dimethyl (N-term); Oxidation (M)
tr|E4QST5|hpt E4QST5_MYCH1 Hypoxanthine phosphoribosyltransferase n=6 Tax_Id=907287 [Mycoplasma hyopneumoniae (strain 168)]	493	20838	851.462	1700.91	2	1700.94	-0.0306	1	13	0	63.68	44	73	0.00064	-	MINKHISQILYNR	D	Dimethyl (N-term); Oxidation (M)
tr|E4QST5|hpt E4QST5_MYCH1 Hypoxanthine phosphoribosyltransferase n=6 Tax_Id=907287 [Mycoplasma hyopneumoniae (strain 168)]	493	20838	851.462	1700.91	2	1700.94	-0.0306	1	13	0	80.93	51	73	5.7e-05	-	MINKHISQILYNR	D	Dimethyl (N-term); Oxidation (M)
tr|E4QST5|hpt E4QST5_MYCH1 Hypoxanthine phosphoribosyltransferase n=6 Tax_Id=907287 [Mycoplasma hyopneumoniae (strain 168)]	493	20838	851.462	1700.91	2	1700.94	-0.0306	1	13	0	79.66	60	73	0.00054	-	MINKHISQILYNR	D	Dimethyl (N-term); Oxidation (M)
tr|E4QST5|hpt E4QST5_MYCH1 Hypoxanthine phosphoribosyltransferase n=6 Tax_Id=907287 [Mycoplasma hyopneumoniae (strain 168)]	493	20838	567.979	1700.92	3	1700.94	-0.0244	1	13	0	69.14	51	73	0.00083	-	MINKHISQILYNR	D	Dimethyl (N-term); Oxidation (M)
tr|E4QST5|hpt E4QST5_MYCH1 Hypoxanthine phosphoribosyltransferase n=6 Tax_Id=907287 [Mycoplasma hyopneumoniae (strain 168)]	493	20838	568.304	1701.89	3	1701.92	-0.0321	1	13	0	48.9	42	73	0.012	-	MINKHISQILYNR	D	Deamidated (NQ); Dimethyl (N-term); Oxidation (M)
tr|E4QST5|hpt E4QST5_MYCH1 Hypoxanthine phosphoribosyltransferase n=6 Tax_Id=907287 [Mycoplasma hyopneumoniae (strain 168)]	493	20838	568.304	1701.89	3	1701.92	-0.0321	1	13	0	56.09	46	73	0.0053	-	MINKHISQILYNR	D	Deamidated (NQ); Dimethyl (N-term); Oxidation (M)
tr|E4QST5|hpt E4QST5_MYCH1 Hypoxanthine phosphoribosyltransferase n=6 Tax_Id=907287 [Mycoplasma hyopneumoniae (strain 168)]	493	20838	568.304	1701.89	3	1701.92	-0.0321	1	13	0	61.65	52	73	0.0056	-	MINKHISQILYNR	D	Deamidated (NQ); Dimethyl (N-term); Oxidation (M)
tr|E4QST5|hpt E4QST5_MYCH1 Hypoxanthine phosphoribosyltransferase n=6 Tax_Id=907287 [Mycoplasma hyopneumoniae (strain 168)]	493	20838	568.304	1701.89	3	1701.92	-0.0321	1	13	0	60.48	49	73	0.0036	-	MINKHISQILYNR	D	Deamidated (NQ); Dimethyl (N-term); Oxidation (M)
tr|E4QST5|hpt E4QST5_MYCH1 Hypoxanthine phosphoribosyltransferase n=6 Tax_Id=907287 [Mycoplasma hyopneumoniae (strain 168)]	493	20838	568.307	1701.9	3	1701.92	-0.0243	1	13	0	84.21	58	73	0.00014	-	MINKHISQILYNR	D	Deamidated (NQ); Dimethyl (N-term); Oxidation (M)
tr|E4QST5|hpt E4QST5_MYCH1 Hypoxanthine phosphoribosyltransferase n=6 Tax_Id=907287 [Mycoplasma hyopneumoniae (strain 168)]	493	20838	568.307	1701.9	3	1701.92	-0.0243	1	13	0	81.34	65	73	0.0014	-	MINKHISQILYNR	D	Deamidated (NQ); Dimethyl (N-term); Oxidation (M)
tr|E4QTE7|pgk E4QTE7_MYCH1 Phosphoglycerate kinase n=3 Tax_Id=907287 [Mycoplasma hyopneumoniae (strain 168)]	453	45402	737.359	2209.05	3	2209.1	-0.0419	143	161	0	81.94	44	74	9.9e-06	R	YWASLGDVFINDAFGTLHR	A	Dimethyl (N-term)
tr|E4QTE7|pgk E4QTE7_MYCH1 Phosphoglycerate kinase n=3 Tax_Id=907287 [Mycoplasma hyopneumoniae (strain 168)]	453	45402	737.359	2209.05	3	2209.1	-0.0419	143	161	0	82.14	39	74	2.4e-06	R	YWASLGDVFINDAFGTLHR	A	Dimethyl (N-term)
tr|E4QTE7|pgk E4QTE7_MYCH1 Phosphoglycerate kinase n=3 Tax_Id=907287 [Mycoplasma hyopneumoniae (strain 168)]	453	45402	514.292	3079.71	6	3079.75	-0.0415	1	24	0	44.83	40	71	0.017	-	MQPTYKNKKFIDDIDFLNKTVILR	V	Dimethyl (N-term)
tr|E4QTE7|pgk E4QTE7_MYCH1 Phosphoglycerate kinase n=3 Tax_Id=907287 [Mycoplasma hyopneumoniae (strain 168)]	453	45402	616.95	3079.71	5	3079.75	-0.038	1	24	0	60.16	38	71	0.00034	-	MQPTYKNKKFIDDIDFLNKTVILR	V	Dimethyl (N-term)
tr|E4QTE7|pgk E4QTE7_MYCH1 Phosphoglycerate kinase n=3 Tax_Id=907287 [Mycoplasma hyopneumoniae (strain 168)]	453	45402	616.95	3079.71	5	3079.75	-0.038	1	24	0	85.89	44	71	3.3e-06	-	MQPTYKNKKFIDDIDFLNKTVILR	V	Dimethyl (N-term)
tr|E4QTE7|pgk E4QTE7_MYCH1 Phosphoglycerate kinase n=3 Tax_Id=907287 [Mycoplasma hyopneumoniae (strain 168)]	453	45402	770.936	3079.71	4	3079.75	-0.0363	1	24	0	68.98	41	71	9.4e-05	-	MQPTYKNKKFIDDIDFLNKTVILR	V	Dimethyl (N-term)
tr|E4QTE7|pgk E4QTE7_MYCH1 Phosphoglycerate kinase n=3 Tax_Id=907287 [Mycoplasma hyopneumoniae (strain 168)]	453	45402	770.936	3079.71	4	3079.75	-0.0363	1	24	0	74.13	40	71	2.2e-05	-	MQPTYKNKKFIDDIDFLNKTVILR	V	Dimethyl (N-term)
tr|E4QTE7|pgk E4QTE7_MYCH1 Phosphoglycerate kinase n=3 Tax_Id=907287 [Mycoplasma hyopneumoniae (strain 168)]	453	45402	1027.58	3079.72	3	3079.75	-0.0329	1	24	0	66.78	38	71	7.8e-05	-	MQPTYKNKKFIDDIDFLNKTVILR	V	Dimethyl (N-term)
tr|E4QTE7|pgk E4QTE7_MYCH1 Phosphoglycerate kinase n=3 Tax_Id=907287 [Mycoplasma hyopneumoniae (strain 168)]	453	45402	617.147	3080.7	5	3080.73	-0.0349	1	24	0	65.63	39	72	0.00013	-	MQPTYKNKKFIDDIDFLNKTVILR	V	Deamidated (NQ); Dimethyl (N-term)
tr|E4QTE7|pgk E4QTE7_MYCH1 Phosphoglycerate kinase n=3 Tax_Id=907287 [Mycoplasma hyopneumoniae (strain 168)]	453	45402	617.147	3080.7	5	3080.73	-0.0349	1	24	0	45.1	35	72	0.0061	-	MQPTYKNKKFIDDIDFLNKTVILR	V	Deamidated (NQ); Dimethyl (N-term)
tr|E4QTE7|pgk E4QTE7_MYCH1 Phosphoglycerate kinase n=3 Tax_Id=907287 [Mycoplasma hyopneumoniae (strain 168)]	453	45402	771.183	3080.7	4	3080.73	-0.0319	1	24	0	38.47	32	72	0.012	-	MQPTYKNKKFIDDIDFLNKTVILR	V	Deamidated (NQ); Dimethyl (N-term)
tr|E4QTE7|pgk E4QTE7_MYCH1 Phosphoglycerate kinase n=3 Tax_Id=907287 [Mycoplasma hyopneumoniae (strain 168)]	453	45402	516.955	3095.69	6	3095.75	-0.0605	1	24	0	64.13	47	73	0.0012	-	MQPTYKNKKFIDDIDFLNKTVILR	V	Dimethyl (N-term); Oxidation (M)
tr|E4QTE7|pgk E4QTE7_MYCH1 Phosphoglycerate kinase n=3 Tax_Id=907287 [Mycoplasma hyopneumoniae (strain 168)]	453	45402	516.955	3095.69	6	3095.75	-0.0604	1	24	0	54.85	42	73	0.0028	-	MQPTYKNKKFIDDIDFLNKTVILR	V	Dimethyl (N-term); Oxidation (M)
tr|E4QTE7|pgk E4QTE7_MYCH1 Phosphoglycerate kinase n=3 Tax_Id=907287 [Mycoplasma hyopneumoniae (strain 168)]	453	45402	620.144	3095.69	5	3095.75	-0.0596	1	24	0	62.33	38	73	0.00022	-	MQPTYKNKKFIDDIDFLNKTVILR	V	Dimethyl (N-term); Oxidation (M)
tr|E4QTE7|pgk E4QTE7_MYCH1 Phosphoglycerate kinase n=3 Tax_Id=907287 [Mycoplasma hyopneumoniae (strain 168)]	453	45402	620.144	3095.69	5	3095.75	-0.0596	1	24	0	42.71	28	73	0.0019	-	MQPTYKNKKFIDDIDFLNKTVILR	V	Dimethyl (N-term); Oxidation (M)
tr|E4QTE7|pgk E4QTE7_MYCH1 Phosphoglycerate kinase n=3 Tax_Id=907287 [Mycoplasma hyopneumoniae (strain 168)]	453	45402	774.929	3095.69	4	3095.75	-0.0582	1	24	0	69.95	44	72	0.00013	-	MQPTYKNKKFIDDIDFLNKTVILR	V	Dimethyl (N-term); Oxidation (M)
tr|E4QTE7|pgk E4QTE7_MYCH1 Phosphoglycerate kinase n=3 Tax_Id=907287 [Mycoplasma hyopneumoniae (strain 168)]	453	45402	1032.9	3095.69	3	3095.75	-0.0547	1	24	0	67.5	36	72	3.7e-05	-	MQPTYKNKKFIDDIDFLNKTVILR	V	Dimethyl (N-term); Oxidation (M)
tr|E4QTE7|pgk E4QTE7_MYCH1 Phosphoglycerate kinase n=3 Tax_Id=907287 [Mycoplasma hyopneumoniae (strain 168)]	453	45402	620.341	3096.67	5	3096.73	-0.0618	1	24	0	33.48	30	73	0.025	-	MQPTYKNKKFIDDIDFLNKTVILR	V	Deamidated (NQ); Dimethyl (N-term); Oxidation (M)
tr|Q600V7|mhp347 Q600V7_MYCH2 Uncharacterized protein n=3 Tax_Id=295358 [Mycoplasma hyopneumoniae (strain 232)]	388	24929	673.672	2017.99	3	2018.02	-0.0277	3	19	0	54.98	44	74	0.0044	S	NLYNPKNSANIEGFEPR	I	Dimethyl (N-term)
tr|Q600V7|mhp347 Q600V7_MYCH2 Uncharacterized protein n=3 Tax_Id=295358 [Mycoplasma hyopneumoniae (strain 232)]	388	24929	673.672	2017.99	3	2018.02	-0.0277	3	19	0	47.58	35	74	0.0032	S	NLYNPKNSANIEGFEPR	I	Dimethyl (N-term)
tr|Q600V7|mhp347 Q600V7_MYCH2 Uncharacterized protein n=3 Tax_Id=295358 [Mycoplasma hyopneumoniae (strain 232)]	388	24929	673.672	2017.99	3	2018.02	-0.0277	3	19	0	49.36	40	74	0.0059	S	NLYNPKNSANIEGFEPR	I	Dimethyl (N-term)
tr|Q600V7|mhp347 Q600V7_MYCH2 Uncharacterized protein n=3 Tax_Id=295358 [Mycoplasma hyopneumoniae (strain 232)]	388	24929	702.686	2105.03	3	2105.05	-0.0194	2	19	0	27.24	27	74	0.049	M	SNLYNPKNSANIEGFEPR	I	Dimethyl (N-term)
tr|Q600V7|mhp347 Q600V7_MYCH2 Uncharacterized protein n=3 Tax_Id=295358 [Mycoplasma hyopneumoniae (strain 232)]	388	24929	702.686	2105.03	3	2105.05	-0.0194	2	19	0	76.99	45	74	3.8e-05	M	SNLYNPKNSANIEGFEPR	I	Dimethyl (N-term)
tr|Q600V7|mhp347 Q600V7_MYCH2 Uncharacterized protein n=3 Tax_Id=295358 [Mycoplasma hyopneumoniae (strain 232)]	388	24929	702.686	2105.03	3	2105.05	-0.0194	2	19	0	79.29	50	74	6.2e-05	M	SNLYNPKNSANIEGFEPR	I	Dimethyl (N-term)
tr|Q600V7|mhp347 Q600V7_MYCH2 Uncharacterized protein n=3 Tax_Id=295358 [Mycoplasma hyopneumoniae (strain 232)]	388	24929	702.686	2105.03	3	2105.05	-0.0194	2	19	0	88.35	51	74	9.3e-06	M	SNLYNPKNSANIEGFEPR	I	Dimethyl (N-term)
tr|Q600V7|mhp347 Q600V7_MYCH2 Uncharacterized protein n=3 Tax_Id=295358 [Mycoplasma hyopneumoniae (strain 232)]	388	24929	702.686	2105.03	3	2105.05	-0.0194	2	19	0	88.81	48	74	4.5e-06	M	SNLYNPKNSANIEGFEPR	I	Dimethyl (N-term)
tr|Q600V7|mhp347 Q600V7_MYCH2 Uncharacterized protein n=3 Tax_Id=295358 [Mycoplasma hyopneumoniae (strain 232)]	388	24929	1053.53	2105.04	2	2105.05	-0.018	2	19	0	123.48	62	74	3.6e-08	M	SNLYNPKNSANIEGFEPR	I	Dimethyl (N-term)
tr|Q600V7|mhp347 Q600V7_MYCH2 Uncharacterized protein n=3 Tax_Id=295358 [Mycoplasma hyopneumoniae (strain 232)]	388	24929	704.864	2815.43	4	2815.48	-0.0559	108	131	1	69.11	51	75	0.00086	R	LRSLKSNIENAQEIEDLNNSLFGR	L	Dimethyl (N-term)
tr|Q600V7|mhp347 Q600V7_MYCH2 Uncharacterized protein n=3 Tax_Id=295358 [Mycoplasma hyopneumoniae (strain 232)]	388	24929	939.816	2816.42	3	2816.47	-0.0419	108	131	1	43.17	29	75	0.0023	R	LRSLKSNIENAQEIEDLNNSLFGR	L	Deamidated (NQ); Dimethyl (N-term)
tr|E4QT10|MHP168_358 E4QT10_MYCH1 Uncharacterized protein n=2 Tax_Id=907287 [Mycoplasma hyopneumoniae (strain 168)]	153	20243	704.864	2815.43	4	2815.48	-0.0559	66	89	1	69.11	51	75	0.00086	R	LRSLKSNIENAQEIEDLNNSLFGR	L	Dimethyl (N-term)
tr|E4QT10|MHP168_358 E4QT10_MYCH1 Uncharacterized protein n=2 Tax_Id=907287 [Mycoplasma hyopneumoniae (strain 168)]	153	20243	939.816	2816.42	3	2816.47	-0.0419	66	89	1	43.17	29	75	0.0023	R	LRSLKSNIENAQEIEDLNNSLFGR	L	Deamidated (NQ); Dimethyl (N-term)
tr|E4QSB0|MHP168_110 E4QSB0_MYCH1 Protein p97, cilium adhesin n=3 Tax_Id=907287 [Mycoplasma hyopneumoniae (strain 168)]	361	126236	668.341	2002	3	2002.04	-0.0389	56	71	0	37.21	29	74	0.0088	F	SPYAFETDSDYKIVKR	W	Dimethyl (N-term)
tr|E4QSB0|MHP168_110 E4QSB0_MYCH1 Protein p97, cilium adhesin n=3 Tax_Id=907287 [Mycoplasma hyopneumoniae (strain 168)]	361	126236	515.56	2058.21	4	2058.25	-0.0355	412	428	0	41.13	39	67	0.034	A	SASLDKKDKSIILIPYR	L	Dimethyl (N-term)
tr|E4QSB0|MHP168_110 E4QSB0_MYCH1 Protein p97, cilium adhesin n=3 Tax_Id=907287 [Mycoplasma hyopneumoniae (strain 168)]	361	126236	834.472	3333.86	4	3333.81	0.0517	400	428	0	59.15	33	71	0.00013	L	NSPNLEYSLDAASASLDKKDKSIILIPYR	L	Deamidated (NQ); Dimethyl (N-term)
tr|E4QSB0|MHP168_110 E4QSB0_MYCH1 Protein p97, cilium adhesin n=3 Tax_Id=907287 [Mycoplasma hyopneumoniae (strain 168)]	361	126236	606.823	3634.9	6	3634.97	-0.0686	41	71	0	68.72	42	75	0.00011	R	KIANDFAAKVSTLAFSPYAFETDSDYKIVKR	W	Dimethyl (N-term)
tr|E4QSB0|MHP168_110 E4QSB0_MYCH1 Protein p97, cilium adhesin n=3 Tax_Id=907287 [Mycoplasma hyopneumoniae (strain 168)]	361	126236	606.823	3634.9	6	3634.97	-0.0686	41	71	0	59.65	39	75	0.00043	R	KIANDFAAKVSTLAFSPYAFETDSDYKIVKR	W	Dimethyl (N-term)
tr|E4QSB0|MHP168_110 E4QSB0_MYCH1 Protein p97, cilium adhesin n=3 Tax_Id=907287 [Mycoplasma hyopneumoniae (strain 168)]	361	126236	606.823	3634.9	6	3634.97	-0.0686	41	71	0	77.83	36	75	4e-06	R	KIANDFAAKVSTLAFSPYAFETDSDYKIVKR	W	Dimethyl (N-term)
tr|E4QSB0|MHP168_110 E4QSB0_MYCH1 Protein p97, cilium adhesin n=3 Tax_Id=907287 [Mycoplasma hyopneumoniae (strain 168)]	361	126236	606.823	3634.9	6	3634.97	-0.0686	41	71	0	77.61	38	75	5.6e-06	R	KIANDFAAKVSTLAFSPYAFETDSDYKIVKR	W	Dimethyl (N-term)
tr|E4QSB0|MHP168_110 E4QSB0_MYCH1 Protein p97, cilium adhesin n=3 Tax_Id=907287 [Mycoplasma hyopneumoniae (strain 168)]	361	126236	727.987	3634.9	5	3634.97	-0.0671	41	71	0	57.18	37	75	0.00051	R	KIANDFAAKVSTLAFSPYAFETDSDYKIVKR	W	Dimethyl (N-term)
tr|E4QSB0|MHP168_110 E4QSB0_MYCH1 Protein p97, cilium adhesin n=3 Tax_Id=907287 [Mycoplasma hyopneumoniae (strain 168)]	361	126236	727.987	3634.9	5	3634.97	-0.0671	41	71	0	91.71	42	75	5.9e-07	R	KIANDFAAKVSTLAFSPYAFETDSDYKIVKR	W	Dimethyl (N-term)
tr|Q49560|mhp1 Q49560_MYCHY Mhp1 n=2 Tax_Id=2099 [Mycoplasma hyopneumoniae]	250	128156	668.341	2002	3	2002.04	-0.0389	56	71	0	37.21	29	74	0.0088	F	SPYAFETDSDYKIVKR	W	Dimethyl (N-term)
tr|Q49560|mhp1 Q49560_MYCHY Mhp1 n=2 Tax_Id=2099 [Mycoplasma hyopneumoniae]	250	128156	606.823	3634.9	6	3634.97	-0.0686	41	71	0	68.72	42	75	0.00011	R	KIANDFAAKVSTLAFSPYAFETDSDYKIVKR	W	Dimethyl (N-term)
tr|Q49560|mhp1 Q49560_MYCHY Mhp1 n=2 Tax_Id=2099 [Mycoplasma hyopneumoniae]	250	128156	606.823	3634.9	6	3634.97	-0.0686	41	71	0	59.65	39	75	0.00043	R	KIANDFAAKVSTLAFSPYAFETDSDYKIVKR	W	Dimethyl (N-term)
tr|Q49560|mhp1 Q49560_MYCHY Mhp1 n=2 Tax_Id=2099 [Mycoplasma hyopneumoniae]	250	128156	606.823	3634.9	6	3634.97	-0.0686	41	71	0	77.83	36	75	4e-06	R	KIANDFAAKVSTLAFSPYAFETDSDYKIVKR	W	Dimethyl (N-term)
tr|Q49560|mhp1 Q49560_MYCHY Mhp1 n=2 Tax_Id=2099 [Mycoplasma hyopneumoniae]	250	128156	606.823	3634.9	6	3634.97	-0.0686	41	71	0	77.61	38	75	5.6e-06	R	KIANDFAAKVSTLAFSPYAFETDSDYKIVKR	W	Dimethyl (N-term)
tr|Q49560|mhp1 Q49560_MYCHY Mhp1 n=2 Tax_Id=2099 [Mycoplasma hyopneumoniae]	250	128156	727.987	3634.9	5	3634.97	-0.0671	41	71	0	57.18	37	75	0.00051	R	KIANDFAAKVSTLAFSPYAFETDSDYKIVKR	W	Dimethyl (N-term)
tr|Q49560|mhp1 Q49560_MYCHY Mhp1 n=2 Tax_Id=2099 [Mycoplasma hyopneumoniae]	250	128156	727.987	3634.9	5	3634.97	-0.0671	41	71	0	91.71	42	75	5.9e-07	R	KIANDFAAKVSTLAFSPYAFETDSDYKIVKR	W	Dimethyl (N-term)
tr|O07132|O07132_MYCHY Adhesin n=2 Tax_Id=2099 [Mycoplasma hyopneumoniae]	353	127330	668.341	2002	3	2002.04	-0.0389	56	71	0	37.21	29	74	0.0088	F	SPYAFETDSDYKIVKR	W	Dimethyl (N-term)
tr|O07132|O07132_MYCHY Adhesin n=2 Tax_Id=2099 [Mycoplasma hyopneumoniae]	353	127330	515.56	2058.21	4	2058.25	-0.0355	412	428	0	41.13	39	67	0.034	A	SASLDKKDKSIILIPYR	L	Dimethyl (N-term)
tr|O07132|O07132_MYCHY Adhesin n=2 Tax_Id=2099 [Mycoplasma hyopneumoniae]	353	127330	834.472	3333.86	4	3333.81	0.0517	400	428	0	59.15	33	71	0.00013	L	NSPNLEYSLDAASASLDKKDKSIILIPYR	L	Deamidated (NQ); Dimethyl (N-term)
tr|O07132|O07132_MYCHY Adhesin n=2 Tax_Id=2099 [Mycoplasma hyopneumoniae]	353	127330	606.823	3634.9	6	3634.97	-0.0686	41	71	0	68.72	42	75	0.00011	R	KIANDFAAKVSTLAFSPYAFETDSDYKIVKR	W	Dimethyl (N-term)
tr|O07132|O07132_MYCHY Adhesin n=2 Tax_Id=2099 [Mycoplasma hyopneumoniae]	353	127330	606.823	3634.9	6	3634.97	-0.0686	41	71	0	59.65	39	75	0.00043	R	KIANDFAAKVSTLAFSPYAFETDSDYKIVKR	W	Dimethyl (N-term)
tr|O07132|O07132_MYCHY Adhesin n=2 Tax_Id=2099 [Mycoplasma hyopneumoniae]	353	127330	606.823	3634.9	6	3634.97	-0.0686	41	71	0	77.83	36	75	4e-06	R	KIANDFAAKVSTLAFSPYAFETDSDYKIVKR	W	Dimethyl (N-term)
tr|O07132|O07132_MYCHY Adhesin n=2 Tax_Id=2099 [Mycoplasma hyopneumoniae]	353	127330	606.823	3634.9	6	3634.97	-0.0686	41	71	0	77.61	38	75	5.6e-06	R	KIANDFAAKVSTLAFSPYAFETDSDYKIVKR	W	Dimethyl (N-term)
tr|O07132|O07132_MYCHY Adhesin n=2 Tax_Id=2099 [Mycoplasma hyopneumoniae]	353	127330	727.987	3634.9	5	3634.97	-0.0671	41	71	0	57.18	37	75	0.00051	R	KIANDFAAKVSTLAFSPYAFETDSDYKIVKR	W	Dimethyl (N-term)
tr|O07132|O07132_MYCHY Adhesin n=2 Tax_Id=2099 [Mycoplasma hyopneumoniae]	353	127330	727.987	3634.9	5	3634.97	-0.0671	41	71	0	91.71	42	75	5.9e-07	R	KIANDFAAKVSTLAFSPYAFETDSDYKIVKR	W	Dimethyl (N-term)
tr|Q6R5I6|Q6R5I6_MYCHY Adhesin n=2 Tax_Id=2099 [Mycoplasma hyopneumoniae]	285	127890	668.341	2002	3	2002.04	-0.0389	56	71	0	37.21	29	74	0.0088	F	SPYAFETDSDYKIVKR	W	Dimethyl (N-term)
tr|Q6R5I6|Q6R5I6_MYCHY Adhesin n=2 Tax_Id=2099 [Mycoplasma hyopneumoniae]	285	127890	515.56	2058.21	4	2058.25	-0.0355	412	428	0	41.13	39	67	0.034	A	SASLDKKDKSIILIPYR	L	Dimethyl (N-term)
tr|Q6R5I6|Q6R5I6_MYCHY Adhesin n=2 Tax_Id=2099 [Mycoplasma hyopneumoniae]	285	127890	834.472	3333.86	4	3333.81	0.0517	400	428	0	59.15	33	71	0.00013	L	NSPNLEYSLDAASASLDKKDKSIILIPYR	L	Deamidated (NQ); Dimethyl (N-term)
tr|Q6R5I6|Q6R5I6_MYCHY Adhesin n=2 Tax_Id=2099 [Mycoplasma hyopneumoniae]	285	127890	606.823	3634.9	6	3634.97	-0.0686	41	71	0	68.72	42	75	0.00011	R	KIANDFAAKVSTLAFSPYAFETDSDYKIVKR	W	Dimethyl (N-term)
tr|Q6R5I6|Q6R5I6_MYCHY Adhesin n=2 Tax_Id=2099 [Mycoplasma hyopneumoniae]	285	127890	606.823	3634.9	6	3634.97	-0.0686	41	71	0	59.65	39	75	0.00043	R	KIANDFAAKVSTLAFSPYAFETDSDYKIVKR	W	Dimethyl (N-term)
tr|Q6R5I6|Q6R5I6_MYCHY Adhesin n=2 Tax_Id=2099 [Mycoplasma hyopneumoniae]	285	127890	606.823	3634.9	6	3634.97	-0.0686	41	71	0	77.83	36	75	4e-06	R	KIANDFAAKVSTLAFSPYAFETDSDYKIVKR	W	Dimethyl (N-term)
tr|Q6R5I6|Q6R5I6_MYCHY Adhesin n=2 Tax_Id=2099 [Mycoplasma hyopneumoniae]	285	127890	606.823	3634.9	6	3634.97	-0.0686	41	71	0	77.61	38	75	5.6e-06	R	KIANDFAAKVSTLAFSPYAFETDSDYKIVKR	W	Dimethyl (N-term)
tr|Q6R5I6|Q6R5I6_MYCHY Adhesin n=2 Tax_Id=2099 [Mycoplasma hyopneumoniae]	285	127890	727.987	3634.9	5	3634.97	-0.0671	41	71	0	57.18	37	75	0.00051	R	KIANDFAAKVSTLAFSPYAFETDSDYKIVKR	W	Dimethyl (N-term)
tr|Q6R5I6|Q6R5I6_MYCHY Adhesin n=2 Tax_Id=2099 [Mycoplasma hyopneumoniae]	285	127890	727.987	3634.9	5	3634.97	-0.0671	41	71	0	91.71	42	75	5.9e-07	R	KIANDFAAKVSTLAFSPYAFETDSDYKIVKR	W	Dimethyl (N-term)
tr|Q49542|Q49542_MYCHY P97 n=4 Tax_Id=2099 [Mycoplasma hyopneumoniae]	262	128920	668.341	2002	3	2002.04	-0.0389	56	71	0	37.21	29	74	0.0088	F	SPYAFETDSDYKIVKR	W	Dimethyl (N-term)
tr|Q49542|Q49542_MYCHY P97 n=4 Tax_Id=2099 [Mycoplasma hyopneumoniae]	262	128920	606.823	3634.9	6	3634.97	-0.0686	41	71	0	68.72	42	75	0.00011	R	KIANDFAAKVSTLAFSPYAFETDSDYKIVKR	W	Dimethyl (N-term)
tr|Q49542|Q49542_MYCHY P97 n=4 Tax_Id=2099 [Mycoplasma hyopneumoniae]	262	128920	606.823	3634.9	6	3634.97	-0.0686	41	71	0	59.65	39	75	0.00043	R	KIANDFAAKVSTLAFSPYAFETDSDYKIVKR	W	Dimethyl (N-term)
tr|Q49542|Q49542_MYCHY P97 n=4 Tax_Id=2099 [Mycoplasma hyopneumoniae]	262	128920	606.823	3634.9	6	3634.97	-0.0686	41	71	0	77.83	36	75	4e-06	R	KIANDFAAKVSTLAFSPYAFETDSDYKIVKR	W	Dimethyl (N-term)
tr|Q49542|Q49542_MYCHY P97 n=4 Tax_Id=2099 [Mycoplasma hyopneumoniae]	262	128920	606.823	3634.9	6	3634.97	-0.0686	41	71	0	77.61	38	75	5.6e-06	R	KIANDFAAKVSTLAFSPYAFETDSDYKIVKR	W	Dimethyl (N-term)
tr|Q49542|Q49542_MYCHY P97 n=4 Tax_Id=2099 [Mycoplasma hyopneumoniae]	262	128920	727.987	3634.9	5	3634.97	-0.0671	41	71	0	57.18	37	75	0.00051	R	KIANDFAAKVSTLAFSPYAFETDSDYKIVKR	W	Dimethyl (N-term)
tr|Q49542|Q49542_MYCHY P97 n=4 Tax_Id=2099 [Mycoplasma hyopneumoniae]	262	128920	727.987	3634.9	5	3634.97	-0.0671	41	71	0	91.71	42	75	5.9e-07	R	KIANDFAAKVSTLAFSPYAFETDSDYKIVKR	W	Dimethyl (N-term)
tr|Q6R5H8|Q6R5H8_MYCHY Adhesin n=2 Tax_Id=2099 [Mycoplasma hyopneumoniae]	255	127299	668.341	2002	3	2002.04	-0.0389	56	71	0	37.21	29	74	0.0088	F	SPYAFETDSDYKIVKR	W	Dimethyl (N-term)
tr|Q6R5H8|Q6R5H8_MYCHY Adhesin n=2 Tax_Id=2099 [Mycoplasma hyopneumoniae]	255	127299	606.823	3634.9	6	3634.97	-0.0686	41	71	0	68.72	42	75	0.00011	R	KIANDFAAKVSTLAFSPYAFETDSDYKIVKR	W	Dimethyl (N-term)
tr|Q6R5H8|Q6R5H8_MYCHY Adhesin n=2 Tax_Id=2099 [Mycoplasma hyopneumoniae]	255	127299	606.823	3634.9	6	3634.97	-0.0686	41	71	0	59.65	39	75	0.00043	R	KIANDFAAKVSTLAFSPYAFETDSDYKIVKR	W	Dimethyl (N-term)
tr|Q6R5H8|Q6R5H8_MYCHY Adhesin n=2 Tax_Id=2099 [Mycoplasma hyopneumoniae]	255	127299	606.823	3634.9	6	3634.97	-0.0686	41	71	0	77.83	36	75	4e-06	R	KIANDFAAKVSTLAFSPYAFETDSDYKIVKR	W	Dimethyl (N-term)
tr|Q6R5H8|Q6R5H8_MYCHY Adhesin n=2 Tax_Id=2099 [Mycoplasma hyopneumoniae]	255	127299	606.823	3634.9	6	3634.97	-0.0686	41	71	0	77.61	38	75	5.6e-06	R	KIANDFAAKVSTLAFSPYAFETDSDYKIVKR	W	Dimethyl (N-term)
tr|Q6R5H8|Q6R5H8_MYCHY Adhesin n=2 Tax_Id=2099 [Mycoplasma hyopneumoniae]	255	127299	727.987	3634.9	5	3634.97	-0.0671	41	71	0	57.18	37	75	0.00051	R	KIANDFAAKVSTLAFSPYAFETDSDYKIVKR	W	Dimethyl (N-term)
tr|Q6R5H8|Q6R5H8_MYCHY Adhesin n=2 Tax_Id=2099 [Mycoplasma hyopneumoniae]	255	127299	727.987	3634.9	5	3634.97	-0.0671	41	71	0	91.71	42	75	5.9e-07	R	KIANDFAAKVSTLAFSPYAFETDSDYKIVKR	W	Dimethyl (N-term)
tr|Q56H18|Q56H18_MYCHY Ciliary adhesin protein P97 n=2 Tax_Id=2099 [Mycoplasma hyopneumoniae]	44	127563	668.341	2002	3	2002.04	-0.0389	56	71	0	37.21	29	74	0.0088	F	SPYAFETDSDYKIVKR	W	Dimethyl (N-term)
tr|E4QSH8|MHP168_174 E4QSH8_MYCH1 Endo-1,4-beta-glucanase n=5 Tax_Id=907287 [Mycoplasma hyopneumoniae (strain 168)]	326	40074	576.649	1726.93	3	1726.96	-0.0323	143	157	0	79.28	71	73	0.009	R	SKKEAQDLGVEIGNR	I	Dimethyl (N-term)
tr|E4QSH8|MHP168_174 E4QSH8_MYCH1 Endo-1,4-beta-glucanase n=5 Tax_Id=907287 [Mycoplasma hyopneumoniae (strain 168)]	326	40074	576.649	1726.93	3	1726.96	-0.0323	143	157	0	51.35	43	73	0.008	R	SKKEAQDLGVEIGNR	I	Dimethyl (N-term)
tr|E4QSH8|MHP168_174 E4QSH8_MYCH1 Endo-1,4-beta-glucanase n=5 Tax_Id=907287 [Mycoplasma hyopneumoniae (strain 168)]	326	40074	734.042	2199.1	3	2199.15	-0.0433	2	18	0	58.26	35	74	0.00026	M	SILEKMKKYCDIDGMSR	Y	Dimethyl (N-term)
tr|E4QSH8|MHP168_174 E4QSH8_MYCH1 Endo-1,4-beta-glucanase n=5 Tax_Id=907287 [Mycoplasma hyopneumoniae (strain 168)]	326	40074	734.042	2199.1	3	2199.15	-0.0433	2	18	0	55	34	74	0.00047	M	SILEKMKKYCDIDGMSR	Y	Dimethyl (N-term)
tr|E4QSH8|MHP168_174 E4QSH8_MYCH1 Endo-1,4-beta-glucanase n=5 Tax_Id=907287 [Mycoplasma hyopneumoniae (strain 168)]	326	40074	734.042	2199.1	3	2199.15	-0.0433	2	18	0	47.86	34	74	0.0022	M	SILEKMKKYCDIDGMSR	Y	Dimethyl (N-term)
tr|E4QSH8|MHP168_174 E4QSH8_MYCH1 Endo-1,4-beta-glucanase n=5 Tax_Id=907287 [Mycoplasma hyopneumoniae (strain 168)]	326	40074	550.787	2199.12	4	2199.15	-0.0279	2	18	0	61.04	54	74	0.012	M	SILEKMKKYCDIDGMSR	Y	Dimethyl (N-term)
tr|E4QSH8|MHP168_174 E4QSH8_MYCH1 Endo-1,4-beta-glucanase n=5 Tax_Id=907287 [Mycoplasma hyopneumoniae (strain 168)]	326	40074	739.38	2215.12	3	2215.14	-0.024	2	18	0	44.72	31	74	0.0026	M	SILEKMKKYCDIDGMSR	Y	Dimethyl (N-term); Oxidation (M)
tr|E4QSH8|MHP168_174 E4QSH8_MYCH1 Endo-1,4-beta-glucanase n=5 Tax_Id=907287 [Mycoplasma hyopneumoniae (strain 168)]	326	40074	739.38	2215.12	3	2215.14	-0.024	2	18	0	54.91	35	74	0.00058	M	SILEKMKKYCDIDGMSR	Y	Dimethyl (N-term); Oxidation (M)
tr|E4QSH8|MHP168_174 E4QSH8_MYCH1 Endo-1,4-beta-glucanase n=5 Tax_Id=907287 [Mycoplasma hyopneumoniae (strain 168)]	326	40074	777.721	2330.14	3	2330.19	-0.0464	1	18	0	34.01	31	74	0.025	-	MSILEKMKKYCDIDGMSR	Y	Dimethyl (N-term)
tr|E4QSH8|MHP168_174 E4QSH8_MYCH1 Endo-1,4-beta-glucanase n=5 Tax_Id=907287 [Mycoplasma hyopneumoniae (strain 168)]	326	40074	583.543	2330.14	4	2330.19	-0.0461	1	18	0	40.43	35	74	0.018	-	MSILEKMKKYCDIDGMSR	Y	Dimethyl (N-term)
tr|E4QSH8|MHP168_174 E4QSH8_MYCH1 Endo-1,4-beta-glucanase n=5 Tax_Id=907287 [Mycoplasma hyopneumoniae (strain 168)]	326	40074	777.721	2330.14	3	2330.19	-0.0444	1	18	0	42.05	34	74	0.0089	-	MSILEKMKKYCDIDGMSR	Y	Dimethyl (N-term)
tr|E4QSH8|MHP168_174 E4QSH8_MYCH1 Endo-1,4-beta-glucanase n=5 Tax_Id=907287 [Mycoplasma hyopneumoniae (strain 168)]	326	40074	777.721	2330.14	3	2330.19	-0.0444	1	18	0	70.04	43	74	0.0001	-	MSILEKMKKYCDIDGMSR	Y	Dimethyl (N-term)
tr|E4QSH8|MHP168_174 E4QSH8_MYCH1 Endo-1,4-beta-glucanase n=5 Tax_Id=907287 [Mycoplasma hyopneumoniae (strain 168)]	326	40074	783.057	2346.15	3	2346.18	-0.0315	1	18	0	38.8	31	74	0.0094	-	MSILEKMKKYCDIDGMSR	Y	Dimethyl (N-term); Oxidation (M)
tr|E4QSH8|MHP168_174 E4QSH8_MYCH1 Endo-1,4-beta-glucanase n=5 Tax_Id=907287 [Mycoplasma hyopneumoniae (strain 168)]	326	40074	783.057	2346.15	3	2346.18	-0.0315	1	18	0	40.68	27	74	0.0024	-	MSILEKMKKYCDIDGMSR	Y	Dimethyl (N-term); Oxidation (M)
tr|E4QSH8|MHP168_174 E4QSH8_MYCH1 Endo-1,4-beta-glucanase n=5 Tax_Id=907287 [Mycoplasma hyopneumoniae (strain 168)]	326	40074	665.116	2656.44	4	2656.48	-0.044	194	216	0	58.07	53	73	0.018	R	LYNKELKSNPILVGTVQEEVGSR	G	Dimethyl (N-term)
tr|E4QSH8|MHP168_174 E4QSH8_MYCH1 Endo-1,4-beta-glucanase n=5 Tax_Id=907287 [Mycoplasma hyopneumoniae (strain 168)]	326	40074	665.116	2656.44	4	2656.48	-0.044	194	216	0	56.4	37	73	0.00062	R	LYNKELKSNPILVGTVQEEVGSR	G	Dimethyl (N-term)
tr|E4QSH8|MHP168_174 E4QSH8_MYCH1 Endo-1,4-beta-glucanase n=5 Tax_Id=907287 [Mycoplasma hyopneumoniae (strain 168)]	326	40074	886.487	2656.44	3	2656.48	-0.0409	194	216	0	88.2	41	73	1.1e-06	R	LYNKELKSNPILVGTVQEEVGSR	G	Dimethyl (N-term)
tr|E4QSH8|MHP168_174 E4QSH8_MYCH1 Endo-1,4-beta-glucanase n=5 Tax_Id=907287 [Mycoplasma hyopneumoniae (strain 168)]	326	40074	979.466	2935.38	3	2935.43	-0.0558	158	181	0	31.14	28	75	0.028	R	IYFNNPSFLMQNQDFFASKAIDNR	A	Dimethyl (N-term)
tr|S5G671|MHL_2988 S5G671_MYCHY Aminopeptidase n=4 Tax_Id=754503 [Mycoplasma hyopneumoniae 7422]	307	40059	734.042	2199.1	3	2199.15	-0.0433	2	18	0	58.26	35	74	0.00026	M	SILEKMKKYCDIDGMSR	Y	Dimethyl (N-term)
tr|S5G671|MHL_2988 S5G671_MYCHY Aminopeptidase n=4 Tax_Id=754503 [Mycoplasma hyopneumoniae 7422]	307	40059	734.042	2199.1	3	2199.15	-0.0433	2	18	0	55	34	74	0.00047	M	SILEKMKKYCDIDGMSR	Y	Dimethyl (N-term)
tr|S5G671|MHL_2988 S5G671_MYCHY Aminopeptidase n=4 Tax_Id=754503 [Mycoplasma hyopneumoniae 7422]	307	40059	734.042	2199.1	3	2199.15	-0.0433	2	18	0	47.86	34	74	0.0022	M	SILEKMKKYCDIDGMSR	Y	Dimethyl (N-term)
tr|S5G671|MHL_2988 S5G671_MYCHY Aminopeptidase n=4 Tax_Id=754503 [Mycoplasma hyopneumoniae 7422]	307	40059	550.787	2199.12	4	2199.15	-0.0279	2	18	0	61.04	54	74	0.012	M	SILEKMKKYCDIDGMSR	Y	Dimethyl (N-term)
tr|S5G671|MHL_2988 S5G671_MYCHY Aminopeptidase n=4 Tax_Id=754503 [Mycoplasma hyopneumoniae 7422]	307	40059	739.38	2215.12	3	2215.14	-0.024	2	18	0	44.72	31	74	0.0026	M	SILEKMKKYCDIDGMSR	Y	Dimethyl (N-term); Oxidation (M)
tr|S5G671|MHL_2988 S5G671_MYCHY Aminopeptidase n=4 Tax_Id=754503 [Mycoplasma hyopneumoniae 7422]	307	40059	739.38	2215.12	3	2215.14	-0.024	2	18	0	54.91	35	74	0.00058	M	SILEKMKKYCDIDGMSR	Y	Dimethyl (N-term); Oxidation (M)
tr|S5G671|MHL_2988 S5G671_MYCHY Aminopeptidase n=4 Tax_Id=754503 [Mycoplasma hyopneumoniae 7422]	307	40059	777.721	2330.14	3	2330.19	-0.0464	1	18	0	34.01	31	74	0.025	-	MSILEKMKKYCDIDGMSR	Y	Dimethyl (N-term)
tr|S5G671|MHL_2988 S5G671_MYCHY Aminopeptidase n=4 Tax_Id=754503 [Mycoplasma hyopneumoniae 7422]	307	40059	583.543	2330.14	4	2330.19	-0.0461	1	18	0	40.43	35	74	0.018	-	MSILEKMKKYCDIDGMSR	Y	Dimethyl (N-term)
tr|S5G671|MHL_2988 S5G671_MYCHY Aminopeptidase n=4 Tax_Id=754503 [Mycoplasma hyopneumoniae 7422]	307	40059	777.721	2330.14	3	2330.19	-0.0444	1	18	0	42.05	34	74	0.0089	-	MSILEKMKKYCDIDGMSR	Y	Dimethyl (N-term)
tr|S5G671|MHL_2988 S5G671_MYCHY Aminopeptidase n=4 Tax_Id=754503 [Mycoplasma hyopneumoniae 7422]	307	40059	777.721	2330.14	3	2330.19	-0.0444	1	18	0	70.04	43	74	0.0001	-	MSILEKMKKYCDIDGMSR	Y	Dimethyl (N-term)
tr|S5G671|MHL_2988 S5G671_MYCHY Aminopeptidase n=4 Tax_Id=754503 [Mycoplasma hyopneumoniae 7422]	307	40059	783.057	2346.15	3	2346.18	-0.0315	1	18	0	38.8	31	74	0.0094	-	MSILEKMKKYCDIDGMSR	Y	Dimethyl (N-term); Oxidation (M)
tr|S5G671|MHL_2988 S5G671_MYCHY Aminopeptidase n=4 Tax_Id=754503 [Mycoplasma hyopneumoniae 7422]	307	40059	783.057	2346.15	3	2346.18	-0.0315	1	18	0	40.68	27	74	0.0024	-	MSILEKMKKYCDIDGMSR	Y	Dimethyl (N-term); Oxidation (M)
tr|S5G671|MHL_2988 S5G671_MYCHY Aminopeptidase n=4 Tax_Id=754503 [Mycoplasma hyopneumoniae 7422]	307	40059	665.116	2656.44	4	2656.48	-0.044	194	216	0	58.07	53	73	0.018	R	LYNKELKSNPILVGTVQEEVGSR	G	Dimethyl (N-term)
tr|S5G671|MHL_2988 S5G671_MYCHY Aminopeptidase n=4 Tax_Id=754503 [Mycoplasma hyopneumoniae 7422]	307	40059	665.116	2656.44	4	2656.48	-0.044	194	216	0	56.4	37	73	0.00062	R	LYNKELKSNPILVGTVQEEVGSR	G	Dimethyl (N-term)
tr|S5G671|MHL_2988 S5G671_MYCHY Aminopeptidase n=4 Tax_Id=754503 [Mycoplasma hyopneumoniae 7422]	307	40059	886.487	2656.44	3	2656.48	-0.0409	194	216	0	88.2	41	73	1.1e-06	R	LYNKELKSNPILVGTVQEEVGSR	G	Dimethyl (N-term)
tr|S5G671|MHL_2988 S5G671_MYCHY Aminopeptidase n=4 Tax_Id=754503 [Mycoplasma hyopneumoniae 7422]	307	40059	979.466	2935.38	3	2935.43	-0.0558	158	181	0	31.14	28	75	0.028	R	IYFNNPSFLMQNQDFFASKAIDNR	A	Dimethyl (N-term)
tr|E4QT43|MHP168_392 E4QT43_MYCH1 Lipoprotein n=3 Tax_Id=907287 [Mycoplasma hyopneumoniae (strain 168)]	316	82834	563.058	2248.2	4	2248.25	-0.0434	337	354	0	81.79	56	73	0.00013	R	QKNLIDYISFIDKPDSIR	Y	Dimethyl (N-term)
tr|E4QT43|MHP168_392 E4QT43_MYCH1 Lipoprotein n=3 Tax_Id=907287 [Mycoplasma hyopneumoniae (strain 168)]	316	82834	563.058	2248.2	4	2248.25	-0.0434	337	354	0	58.98	43	73	0.0015	R	QKNLIDYISFIDKPDSIR	Y	Dimethyl (N-term)
tr|E4QT43|MHP168_392 E4QT43_MYCH1 Lipoprotein n=3 Tax_Id=907287 [Mycoplasma hyopneumoniae (strain 168)]	316	82834	750.409	2248.21	3	2248.25	-0.0405	337	354	0	42.62	32	73	0.0048	R	QKNLIDYISFIDKPDSIR	Y	Dimethyl (N-term)
tr|E4QT43|MHP168_392 E4QT43_MYCH1 Lipoprotein n=3 Tax_Id=907287 [Mycoplasma hyopneumoniae (strain 168)]	316	82834	750.409	2248.21	3	2248.25	-0.0405	337	354	0	77	45	73	3.8e-05	R	QKNLIDYISFIDKPDSIR	Y	Dimethyl (N-term)
tr|E4QT43|MHP168_392 E4QT43_MYCH1 Lipoprotein n=3 Tax_Id=907287 [Mycoplasma hyopneumoniae (strain 168)]	316	82834	753.722	2258.15	3	2258.17	-0.0281	252	269	0	83.18	44	74	6.2e-06	R	IWKKYVSDDQGLAGYEFR	R	Dimethyl (N-term)
tr|E4QT43|MHP168_392 E4QT43_MYCH1 Lipoprotein n=3 Tax_Id=907287 [Mycoplasma hyopneumoniae (strain 168)]	316	82834	753.722	2258.15	3	2258.17	-0.0281	252	269	0	42.22	32	74	0.0051	R	IWKKYVSDDQGLAGYEFR	R	Dimethyl (N-term)
tr|E4QT43|MHP168_392 E4QT43_MYCH1 Lipoprotein n=3 Tax_Id=907287 [Mycoplasma hyopneumoniae (strain 168)]	316	82834	565.544	2258.15	4	2258.17	-0.0277	252	269	0	41.18	37	74	0.022	R	IWKKYVSDDQGLAGYEFR	R	Dimethyl (N-term)
tr|E4QT43|MHP168_392 E4QT43_MYCH1 Lipoprotein n=3 Tax_Id=907287 [Mycoplasma hyopneumoniae (strain 168)]	316	82834	844.036	4215.14	5	4215.15	-0.0113	632	667	0	32.85	28	76	0.017	R	SQKFILDQFSKFLNADSKGKYSLVYDNADANASSFR	E	Deamidated (NQ); Dimethyl (N-term)
tr|E4QT43|MHP168_392 E4QT43_MYCH1 Lipoprotein n=3 Tax_Id=907287 [Mycoplasma hyopneumoniae (strain 168)]	316	82834	844.036	4215.14	5	4215.15	-0.0113	632	667	0	30.85	24	76	0.012	R	SQKFILDQFSKFLNADSKGKYSLVYDNADANASSFR	E	Deamidated (NQ); Dimethyl (N-term)
sp|Q4A9G1|tuf EFTU_MYCHJ Elongation factor Tu n=4 Tax_Id=262719 [Mycoplasma hyopneumoniae (strain J / ATCC 25934 / NCTC 10110)]	300	45063	467.625	1399.85	3	1399.88	-0.0224	33	45	0	80.52		66	0.0019	T	TLTAAISTVLAKR	G	Dimethyl (N-term)
sp|Q4A9G1|tuf EFTU_MYCHJ Elongation factor Tu n=4 Tax_Id=262719 [Mycoplasma hyopneumoniae (strain J / ATCC 25934 / NCTC 10110)]	300	45063	495.979	1484.92	3	1484.94	-0.0292	298	310	0	52.39	34	65	0.00082	R	GQVIAKPKTIIPH	T	Dimethyl (N-term)
sp|Q4A9G1|tuf EFTU_MYCHJ Elongation factor Tu n=4 Tax_Id=262719 [Mycoplasma hyopneumoniae (strain J / ATCC 25934 / NCTC 10110)]	300	45063	743.466	1484.92	2	1484.94	-0.0269	298	310	0	46.56	36	64	0.0051	R	GQVIAKPKTIIPH	T	Dimethyl (N-term)
sp|Q4A9G1|tuf EFTU_MYCHJ Elongation factor Tu n=4 Tax_Id=262719 [Mycoplasma hyopneumoniae (strain J / ATCC 25934 / NCTC 10110)]	300	45063	501.31	1500.91	3	1500.92	-0.016	32	45	0	75.76		65	0.005	K	TTLTAAISTVLAKR	G	Dimethyl (N-term)
sp|Q4A9G1|tuf EFTU_MYCHJ Elongation factor Tu n=4 Tax_Id=262719 [Mycoplasma hyopneumoniae (strain J / ATCC 25934 / NCTC 10110)]	300	45063	788.96	1575.91	2	1575.93	-0.0297	2	14	0	51.38	50	69	0.045	M	AVVKTTGKKDFDR	S	Dimethyl (N-term)
sp|Q4A9G1|tuf EFTU_MYCHJ Elongation factor Tu n=4 Tax_Id=262719 [Mycoplasma hyopneumoniae (strain J / ATCC 25934 / NCTC 10110)]	300	45063	526.309	1575.91	3	1575.93	-0.0289	2	14	0	54.24	42	69	0.0032	M	AVVKTTGKKDFDR	S	Dimethyl (N-term)
sp|Q4A9G1|tuf EFTU_MYCHJ Elongation factor Tu n=4 Tax_Id=262719 [Mycoplasma hyopneumoniae (strain J / ATCC 25934 / NCTC 10110)]	300	45063	788.96	1575.91	2	1575.93	-0.0288	2	14	0	96.05	57	69	7.1e-06	M	AVVKTTGKKDFDR	S	Dimethyl (N-term)
sp|Q4A9G1|tuf EFTU_MYCHJ Elongation factor Tu n=4 Tax_Id=262719 [Mycoplasma hyopneumoniae (strain J / ATCC 25934 / NCTC 10110)]	300	45063	788.96	1575.91	2	1575.93	-0.0288	2	14	0	92.87	59	69	2.3e-05	M	AVVKTTGKKDFDR	S	Dimethyl (N-term)
sp|Q4A9G1|tuf EFTU_MYCHJ Elongation factor Tu n=4 Tax_Id=262719 [Mycoplasma hyopneumoniae (strain J / ATCC 25934 / NCTC 10110)]	300	45063	788.96	1575.91	2	1575.93	-0.0287	2	14	0	68.09	51	69	0.0012	M	AVVKTTGKKDFDR	S	Dimethyl (N-term)
sp|Q4A9G1|tuf EFTU_MYCHJ Elongation factor Tu n=4 Tax_Id=262719 [Mycoplasma hyopneumoniae (strain J / ATCC 25934 / NCTC 10110)]	300	45063	526.31	1575.91	3	1575.93	-0.028	2	14	0	58.82	48	69	0.0047	M	AVVKTTGKKDFDR	S	Dimethyl (N-term)
sp|Q4A9G1|tuf EFTU_MYCHJ Elongation factor Tu n=4 Tax_Id=262719 [Mycoplasma hyopneumoniae (strain J / ATCC 25934 / NCTC 10110)]	300	45063	788.961	1575.91	2	1575.93	-0.027	2	14	0	95.41	53	69	3.5e-06	M	AVVKTTGKKDFDR	S	Dimethyl (N-term)
sp|Q4A9G1|tuf EFTU_MYCHJ Elongation factor Tu n=4 Tax_Id=262719 [Mycoplasma hyopneumoniae (strain J / ATCC 25934 / NCTC 10110)]	300	45063	526.31	1575.91	3	1575.93	-0.0264	2	14	0	62.93	44	69	0.00073	M	AVVKTTGKKDFDR	S	Dimethyl (N-term)
sp|Q4A9G1|tuf EFTU_MYCHJ Elongation factor Tu n=4 Tax_Id=262719 [Mycoplasma hyopneumoniae (strain J / ATCC 25934 / NCTC 10110)]	300	45063	535.276	1602.8	3	1602.84	-0.0317	69	81	0	44.04	43	73	0.048	T	INTAHIEYSTDKR	H	Dimethyl (N-term)
sp|Q4A9G1|tuf EFTU_MYCHJ Elongation factor Tu n=4 Tax_Id=262719 [Mycoplasma hyopneumoniae (strain J / ATCC 25934 / NCTC 10110)]	300	45063	610.001	1826.98	3	1827	-0.0209	272	288	0	44.1	42	73	0.035	N	KNLQTAMAGDNAGVLLR	G	Dimethyl (N-term)
sp|Q4A9G1|tuf EFTU_MYCHJ Elongation factor Tu n=4 Tax_Id=262719 [Mycoplasma hyopneumoniae (strain J / ATCC 25934 / NCTC 10110)]	300	45063	825.471	2473.39	3	2473.44	-0.0475	23	45	0	78.07		70	0.0097	G	TIGHVDHGKTTLTAAISTVLAKR	G	Dimethyl (N-term)
sp|Q4A7K0|tuf EFTU_MYCH7 Elongation factor Tu n=5 Tax_Id=262722 [Mycoplasma hyopneumoniae (strain 7448)]	263	45063	495.979	1484.92	3	1484.94	-0.0292	298	310	0	52.39	34	65	0.00082	R	GQVIAKPKTIIPH	T	Dimethyl (N-term)
sp|Q4A7K0|tuf EFTU_MYCH7 Elongation factor Tu n=5 Tax_Id=262722 [Mycoplasma hyopneumoniae (strain 7448)]	263	45063	743.466	1484.92	2	1484.94	-0.0269	298	310	0	46.56	36	64	0.0051	R	GQVIAKPKTIIPH	T	Dimethyl (N-term)
sp|Q4A7K0|tuf EFTU_MYCH7 Elongation factor Tu n=5 Tax_Id=262722 [Mycoplasma hyopneumoniae (strain 7448)]	263	45063	788.96	1575.91	2	1575.93	-0.0297	2	14	0	51.38	50	69	0.045	M	AVVKTTGKKDFDR	S	Dimethyl (N-term)
sp|Q4A7K0|tuf EFTU_MYCH7 Elongation factor Tu n=5 Tax_Id=262722 [Mycoplasma hyopneumoniae (strain 7448)]	263	45063	526.309	1575.91	3	1575.93	-0.0289	2	14	0	54.24	42	69	0.0032	M	AVVKTTGKKDFDR	S	Dimethyl (N-term)
sp|Q4A7K0|tuf EFTU_MYCH7 Elongation factor Tu n=5 Tax_Id=262722 [Mycoplasma hyopneumoniae (strain 7448)]	263	45063	788.96	1575.91	2	1575.93	-0.0288	2	14	0	96.05	57	69	7.1e-06	M	AVVKTTGKKDFDR	S	Dimethyl (N-term)
sp|Q4A7K0|tuf EFTU_MYCH7 Elongation factor Tu n=5 Tax_Id=262722 [Mycoplasma hyopneumoniae (strain 7448)]	263	45063	788.96	1575.91	2	1575.93	-0.0288	2	14	0	92.87	59	69	2.3e-05	M	AVVKTTGKKDFDR	S	Dimethyl (N-term)
sp|Q4A7K0|tuf EFTU_MYCH7 Elongation factor Tu n=5 Tax_Id=262722 [Mycoplasma hyopneumoniae (strain 7448)]	263	45063	788.96	1575.91	2	1575.93	-0.0287	2	14	0	68.09	51	69	0.0012	M	AVVKTTGKKDFDR	S	Dimethyl (N-term)
sp|Q4A7K0|tuf EFTU_MYCH7 Elongation factor Tu n=5 Tax_Id=262722 [Mycoplasma hyopneumoniae (strain 7448)]	263	45063	526.31	1575.91	3	1575.93	-0.028	2	14	0	58.82	48	69	0.0047	M	AVVKTTGKKDFDR	S	Dimethyl (N-term)
sp|Q4A7K0|tuf EFTU_MYCH7 Elongation factor Tu n=5 Tax_Id=262722 [Mycoplasma hyopneumoniae (strain 7448)]	263	45063	788.961	1575.91	2	1575.93	-0.027	2	14	0	95.41	53	69	3.5e-06	M	AVVKTTGKKDFDR	S	Dimethyl (N-term)
sp|Q4A7K0|tuf EFTU_MYCH7 Elongation factor Tu n=5 Tax_Id=262722 [Mycoplasma hyopneumoniae (strain 7448)]	263	45063	526.31	1575.91	3	1575.93	-0.0264	2	14	0	62.93	44	69	0.00073	M	AVVKTTGKKDFDR	S	Dimethyl (N-term)
sp|Q4A7K0|tuf EFTU_MYCH7 Elongation factor Tu n=5 Tax_Id=262722 [Mycoplasma hyopneumoniae (strain 7448)]	263	45063	535.276	1602.8	3	1602.84	-0.0317	69	81	0	44.04	43	73	0.048	T	INTAHIEYSTDKR	H	Dimethyl (N-term)
sp|Q4A7K0|tuf EFTU_MYCH7 Elongation factor Tu n=5 Tax_Id=262722 [Mycoplasma hyopneumoniae (strain 7448)]	263	45063	610.001	1826.98	3	1827	-0.0209	272	288	0	44.1	42	73	0.035	N	KNLQTAMAGDNAGVLLR	G	Dimethyl (N-term)
tr|Q4AAR3|dnaJ Q4AAR3_MYCHJ Chaperone protein DnaJ n=3 Tax_Id=262719 [Mycoplasma hyopneumoniae (strain J / ATCC 25934 / NCTC 10110)]	288	43423	486.258	2426.25	5	2426.28	-0.0294	241	264	0	94.97	55	74	5.8e-06	R	VAGFGGPGHKGGPSGDLHLEINVR	Q	Dimethyl (N-term)
tr|Q4AAR3|dnaJ Q4AAR3_MYCHJ Chaperone protein DnaJ n=3 Tax_Id=262719 [Mycoplasma hyopneumoniae (strain J / ATCC 25934 / NCTC 10110)]	288	43423	486.258	2426.25	5	2426.28	-0.0294	241	264	0	58.03	42	74	0.0014	R	VAGFGGPGHKGGPSGDLHLEINVR	Q	Dimethyl (N-term)
tr|Q4AAR3|dnaJ Q4AAR3_MYCHJ Chaperone protein DnaJ n=3 Tax_Id=262719 [Mycoplasma hyopneumoniae (strain J / ATCC 25934 / NCTC 10110)]	288	43423	809.759	2426.25	3	2426.28	-0.027	241	264	0	46.83	32	74	0.0017	R	VAGFGGPGHKGGPSGDLHLEINVR	Q	Dimethyl (N-term)
tr|Q4AAR3|dnaJ Q4AAR3_MYCHJ Chaperone protein DnaJ n=3 Tax_Id=262719 [Mycoplasma hyopneumoniae (strain J / ATCC 25934 / NCTC 10110)]	288	43423	764.44	3053.73	4	3053.79	-0.0599	2	26	0	46.32	43	70	0.024	M	AKQDFYKILGVEKSASLTEIKKAYR	N	Dimethyl (N-term)
tr|Q49541|p16 Q49541_MYCHY 16 kDa protein n=2 Tax_Id=2099 [Mycoplasma hyopneumoniae]	212	17061	764.44	3053.73	4	3053.79	-0.0599	2	26	0	46.32	43	70	0.024	M	AKQDFYKILGVEKSASLTEIKKAYR	N	Dimethyl (N-term)
gi|53987195|gb|AAV27396.1| heat-shock protein n=1 Tax_Id=295358 [Mycoplasma hyopneumoniae 232]	114	22863	486.258	2426.25	5	2426.28	-0.0294	65	88	0	94.97	55	74	5.8e-06	R	VAGFGGPGHKGGPSGDLHLEINVR	Q	Dimethyl (N-term)
gi|53987195|gb|AAV27396.1| heat-shock protein n=1 Tax_Id=295358 [Mycoplasma hyopneumoniae 232]	114	22863	486.258	2426.25	5	2426.28	-0.0294	65	88	0	58.03	42	74	0.0014	R	VAGFGGPGHKGGPSGDLHLEINVR	Q	Dimethyl (N-term)
gi|53987195|gb|AAV27396.1| heat-shock protein n=1 Tax_Id=295358 [Mycoplasma hyopneumoniae 232]	114	22863	809.759	2426.25	3	2426.28	-0.027	65	88	0	46.83	32	74	0.0017	R	VAGFGGPGHKGGPSGDLHLEINVR	Q	Dimethyl (N-term)
tr|E4QSB8|rplV E4QSB8_MYCH1 50S ribosomal protein L22 n=3 Tax_Id=907287 [Mycoplasma hyopneumoniae (strain 168)]	261	22643	405.428	2022.1	5	2022.14	-0.0384	1	17	0	59.02	49	72	0.0058	-	MKVENHNLAVASLKTQR	I	Dimethyl (N-term)
tr|E4QSB8|rplV E4QSB8_MYCH1 50S ribosomal protein L22 n=3 Tax_Id=907287 [Mycoplasma hyopneumoniae (strain 168)]	261	22643	675.042	2022.1	3	2022.14	-0.0367	1	17	0	89.95	42	72	9e-07	-	MKVENHNLAVASLKTQR	I	Dimethyl (N-term)
tr|E4QSB8|rplV E4QSB8_MYCH1 50S ribosomal protein L22 n=3 Tax_Id=907287 [Mycoplasma hyopneumoniae (strain 168)]	261	22643	675.042	2022.1	3	2022.14	-0.0367	1	17	0	62.69	46	72	0.0012	-	MKVENHNLAVASLKTQR	I	Dimethyl (N-term)
tr|E4QSB8|rplV E4QSB8_MYCH1 50S ribosomal protein L22 n=3 Tax_Id=907287 [Mycoplasma hyopneumoniae (strain 168)]	261	22643	675.37	2023.09	3	2023.12	-0.0365	1	17	0	45.25	35	72	0.0054	-	MKVENHNLAVASLKTQR	I	Deamidated (NQ); Dimethyl (N-term)
tr|E4QSB8|rplV E4QSB8_MYCH1 50S ribosomal protein L22 n=3 Tax_Id=907287 [Mycoplasma hyopneumoniae (strain 168)]	261	22643	675.37	2023.09	3	2023.12	-0.0358	1	17	0	45.01	43	72	0.038	-	MKVENHNLAVASLKTQR	I	Deamidated (NQ); Dimethyl (N-term)
tr|E4QSB8|rplV E4QSB8_MYCH1 50S ribosomal protein L22 n=3 Tax_Id=907287 [Mycoplasma hyopneumoniae (strain 168)]	261	22643	675.374	2023.1	3	2023.12	-0.0259	1	17	0	59.09	45	72	0.0021	-	MKVENHNLAVASLKTQR	I	Deamidated (NQ); Dimethyl (N-term)
tr|E4QSB8|rplV E4QSB8_MYCH1 50S ribosomal protein L22 n=3 Tax_Id=907287 [Mycoplasma hyopneumoniae (strain 168)]	261	22643	675.374	2023.1	3	2023.12	-0.0259	1	17	0	74.26	44	72	5.1e-05	-	MKVENHNLAVASLKTQR	I	Deamidated (NQ); Dimethyl (N-term)
tr|E4QSB8|rplV E4QSB8_MYCH1 50S ribosomal protein L22 n=3 Tax_Id=907287 [Mycoplasma hyopneumoniae (strain 168)]	261	22643	680.374	2038.1	3	2038.14	-0.0371	1	17	0	102.42	60	72	3.2e-06	-	MKVENHNLAVASLKTQR	I	Dimethyl (N-term); Oxidation (M)
tr|E4QSB8|rplV E4QSB8_MYCH1 50S ribosomal protein L22 n=3 Tax_Id=907287 [Mycoplasma hyopneumoniae (strain 168)]	261	22643	680.374	2038.1	3	2038.14	-0.0362	1	17	0	97.66	57	72	4.5e-06	-	MKVENHNLAVASLKTQR	I	Dimethyl (N-term); Oxidation (M)
tr|Q8KQQ8|pdhB Q8KQQ8_MYCHY Pyruvate dehydrogenase E1-beta subunit n=8 Tax_Id=2099 [Mycoplasma hyopneumoniae]	259	37399	593.97	1778.89	3	1778.92	-0.0311	286	300	0	32.39	32	73	0.049	R	VNEKAFEYLESAPAR	L	Dimethyl (N-term)
tr|Q8KQQ8|pdhB Q8KQQ8_MYCHY Pyruvate dehydrogenase E1-beta subunit n=8 Tax_Id=2099 [Mycoplasma hyopneumoniae]	259	37399	593.97	1778.89	3	1778.92	-0.0311	286	300	0	38.87	29	73	0.0054	R	VNEKAFEYLESAPAR	L	Dimethyl (N-term)
tr|Q8KQQ8|pdhB Q8KQQ8_MYCHY Pyruvate dehydrogenase E1-beta subunit n=8 Tax_Id=2099 [Mycoplasma hyopneumoniae]	259	37399	449.066	2240.29	5	2240.34	-0.0428	247	265	0	45.97	45	69	0.043	R	TIKPLDTETIIESVKKTGR	I	Dimethyl (N-term)
tr|Q8KQQ8|pdhB Q8KQQ8_MYCHY Pyruvate dehydrogenase E1-beta subunit n=8 Tax_Id=2099 [Mycoplasma hyopneumoniae]	259	37399	561.081	2240.29	4	2240.34	-0.0408	247	265	0	42.6	36	69	0.013	R	TIKPLDTETIIESVKKTGR	I	Dimethyl (N-term)
tr|Q8KQQ8|pdhB Q8KQQ8_MYCHY Pyruvate dehydrogenase E1-beta subunit n=8 Tax_Id=2099 [Mycoplasma hyopneumoniae]	259	37399	935.476	2803.41	3	2803.45	-0.0386	4	28	0	42.68	29	75	0.0022	N	SDKIALNNIGAVTNALDLMMEKDSR	V	Deamidated (NQ); Dimethyl (N-term)
tr|Q8KQQ8|pdhB Q8KQQ8_MYCHY Pyruvate dehydrogenase E1-beta subunit n=8 Tax_Id=2099 [Mycoplasma hyopneumoniae]	259	37399	585.346	2921.69	5	2921.74	-0.0449	159	183	0	82.49	46	68	1.1e-05	D	TKGLLIAAINDPDPVVFLEPKKIYR	A	Dimethyl (N-term)
tr|Q8KQQ8|pdhB Q8KQQ8_MYCHY Pyruvate dehydrogenase E1-beta subunit n=8 Tax_Id=2099 [Mycoplasma hyopneumoniae]	259	37399	585.346	2921.69	5	2921.74	-0.0449	159	183	0	67.14	40	68	0.00011	D	TKGLLIAAINDPDPVVFLEPKKIYR	A	Dimethyl (N-term)
tr|Q8KQQ8|pdhB Q8KQQ8_MYCHY Pyruvate dehydrogenase E1-beta subunit n=8 Tax_Id=2099 [Mycoplasma hyopneumoniae]	259	37399	585.346	2921.69	5	2921.74	-0.0449	159	183	0	54.83	38	68	0.0012	D	TKGLLIAAINDPDPVVFLEPKKIYR	A	Dimethyl (N-term)
tr|Q8KQQ8|pdhB Q8KQQ8_MYCHY Pyruvate dehydrogenase E1-beta subunit n=8 Tax_Id=2099 [Mycoplasma hyopneumoniae]	259	37399	748.129	2988.49	4	2988.53	-0.0381	2	28	0	44.99	35	75	0.0058	M	ANSDKIALNNIGAVTNALDLMMEKDSR	V	Deamidated (NQ); Dimethyl (N-term)
tr|Q8KQQ8|pdhB Q8KQQ8_MYCHY Pyruvate dehydrogenase E1-beta subunit n=8 Tax_Id=2099 [Mycoplasma hyopneumoniae]	259	37399	1002.17	3003.48	3	3003.54	-0.0593	2	28	0	52.54	46	75	0.012	M	ANSDKIALNNIGAVTNALDLMMEKDSR	V	Dimethyl (N-term); Oxidation (M)
tr|Q8KQQ8|pdhB Q8KQQ8_MYCHY Pyruvate dehydrogenase E1-beta subunit n=8 Tax_Id=2099 [Mycoplasma hyopneumoniae]	259	37399	751.877	3003.48	4	3003.54	-0.0587	2	28	0	44.52	42	75	0.032	M	ANSDKIALNNIGAVTNALDLMMEKDSR	V	Dimethyl (N-term); Oxidation (M)
tr|Q8KQQ8|pdhB Q8KQQ8_MYCHY Pyruvate dehydrogenase E1-beta subunit n=8 Tax_Id=2099 [Mycoplasma hyopneumoniae]	259	37399	751.877	3003.48	4	3003.54	-0.0587	2	28	0	53.76	43	75	0.0046	M	ANSDKIALNNIGAVTNALDLMMEKDSR	V	Dimethyl (N-term); Oxidation (M)
tr|Q8KQQ8|pdhB Q8KQQ8_MYCHY Pyruvate dehydrogenase E1-beta subunit n=8 Tax_Id=2099 [Mycoplasma hyopneumoniae]	259	37399	751.878	3003.48	4	3003.54	-0.0544	2	28	0	62.99	42	75	0.00042	M	ANSDKIALNNIGAVTNALDLMMEKDSR	V	Dimethyl (N-term); Oxidation (M)
tr|Q8KQQ8|pdhB Q8KQQ8_MYCHY Pyruvate dehydrogenase E1-beta subunit n=8 Tax_Id=2099 [Mycoplasma hyopneumoniae]	259	37399	751.878	3003.48	4	3003.54	-0.0542	2	28	0	47.18	40	75	0.012	M	ANSDKIALNNIGAVTNALDLMMEKDSR	V	Dimethyl (N-term); Oxidation (M)
tr|Q8KQQ8|pdhB Q8KQQ8_MYCHY Pyruvate dehydrogenase E1-beta subunit n=8 Tax_Id=2099 [Mycoplasma hyopneumoniae]	259	37399	751.878	3003.48	4	3003.54	-0.0542	2	28	0	83.1	61	75	0.00035	M	ANSDKIALNNIGAVTNALDLMMEKDSR	V	Dimethyl (N-term); Oxidation (M)
tr|Q8KQQ8|pdhB Q8KQQ8_MYCHY Pyruvate dehydrogenase E1-beta subunit n=8 Tax_Id=2099 [Mycoplasma hyopneumoniae]	259	37399	751.878	3003.48	4	3003.54	-0.0542	2	28	0	50.74	34	75	0.0012	M	ANSDKIALNNIGAVTNALDLMMEKDSR	V	Dimethyl (N-term); Oxidation (M)
tr|Q8KQQ8|pdhB Q8KQQ8_MYCHY Pyruvate dehydrogenase E1-beta subunit n=8 Tax_Id=2099 [Mycoplasma hyopneumoniae]	259	37399	751.878	3003.48	4	3003.54	-0.0542	2	28	0	83.08		75	0.0093	M	ANSDKIALNNIGAVTNALDLMMEKDSR	V	Dimethyl (N-term); Oxidation (M)
tr|E4QSJ1|pdhA E4QSJ1_MYCH1 Pyruvate dehydrogenase E1-alpha subunit n=6 Tax_Id=907287 [Mycoplasma hyopneumoniae (strain 168)]	234	43098	795.415	1588.82	2	1588.83	-0.0086	259	272	0	56.39	45	73	0.0039	R	SGNGPVLVEFVTWR	Q	Deamidated (NQ); Dimethyl (N-term)
tr|E4QSJ1|pdhA E4QSJ1_MYCH1 Pyruvate dehydrogenase E1-alpha subunit n=6 Tax_Id=907287 [Mycoplasma hyopneumoniae (strain 168)]	234	43098	670.013	2007.02	3	2007.05	-0.0371	6	21	0	29.24	26	74	0.027	R	YVKPGQIMAKDEEMIR	F	Dimethyl (N-term); Oxidation (M)
tr|E4QSJ1|pdhA E4QSJ1_MYCH1 Pyruvate dehydrogenase E1-alpha subunit n=6 Tax_Id=907287 [Mycoplasma hyopneumoniae (strain 168)]	234	43098	670.016	2007.03	3	2007.05	-0.0258	6	21	0	29.86	28	74	0.039	R	YVKPGQIMAKDEEMIR	F	Dimethyl (N-term); Oxidation (M)
tr|E4QSJ1|pdhA E4QSJ1_MYCH1 Pyruvate dehydrogenase E1-alpha subunit n=6 Tax_Id=907287 [Mycoplasma hyopneumoniae (strain 168)]	234	43098	732.01	2193.01	3	2193.05	-0.0434	287	302	0	45.4	42	73	0.027	R	TVEEEKEHEKWEPMHR	I	Dimethyl (N-term); Oxidation (M)
tr|E4QSJ1|pdhA E4QSJ1_MYCH1 Pyruvate dehydrogenase E1-alpha subunit n=6 Tax_Id=907287 [Mycoplasma hyopneumoniae (strain 168)]	234	43098	908.687	3630.72	4	3630.79	-0.072	77	108	0	115.94		76	5.2e-06	R	MLTFAPNFGEEALQVASGMALTKDDWFVPAFR	S	Dimethyl (N-term); Oxidation (M)
tr|E4QSJ1|pdhA E4QSJ1_MYCH1 Pyruvate dehydrogenase E1-alpha subunit n=6 Tax_Id=907287 [Mycoplasma hyopneumoniae (strain 168)]	234	43098	1211.25	3630.73	3	3630.79	-0.0614	77	108	0	80.15	36	76	2e-06	R	MLTFAPNFGEEALQVASGMALTKDDWFVPAFR	S	Dimethyl (N-term); Oxidation (M)
tr|E4QSJ1|pdhA E4QSJ1_MYCH1 Pyruvate dehydrogenase E1-alpha subunit n=6 Tax_Id=907287 [Mycoplasma hyopneumoniae (strain 168)]	234	43098	912.686	3646.71	4	3646.78	-0.0711	77	108	0	103.36		76	9.3e-05	R	MLTFAPNFGEEALQVASGMALTKDDWFVPAFR	S	Dimethyl (N-term); 2 Oxidation (M)
tr|E4QSJ1|pdhA E4QSJ1_MYCH1 Pyruvate dehydrogenase E1-alpha subunit n=6 Tax_Id=907287 [Mycoplasma hyopneumoniae (strain 168)]	234	43098	1216.58	3646.72	3	3646.78	-0.0654	77	108	0	58	48	76	0.0051	R	MLTFAPNFGEEALQVASGMALTKDDWFVPAFR	S	Dimethyl (N-term); 2 Oxidation (M)
tr|S5FX32|pdhA S5FX32_MYCHY Pyruvate dehydrogenase E1-alpha subunit n=4 Tax_Id=754503 [Mycoplasma hyopneumoniae 7422]	221	43125	795.415	1588.82	2	1588.83	-0.0086	259	272	0	56.39	45	73	0.0039	R	SGNGPVLVEFVTWR	Q	Deamidated (NQ); Dimethyl (N-term)
tr|S5FX32|pdhA S5FX32_MYCHY Pyruvate dehydrogenase E1-alpha subunit n=4 Tax_Id=754503 [Mycoplasma hyopneumoniae 7422]	221	43125	670.013	2007.02	3	2007.05	-0.0371	6	21	0	29.24	26	74	0.027	R	YVKPGQIMAKDEEMIR	F	Dimethyl (N-term); Oxidation (M)
tr|S5FX32|pdhA S5FX32_MYCHY Pyruvate dehydrogenase E1-alpha subunit n=4 Tax_Id=754503 [Mycoplasma hyopneumoniae 7422]	221	43125	670.016	2007.03	3	2007.05	-0.0258	6	21	0	29.86	28	74	0.039	R	YVKPGQIMAKDEEMIR	F	Dimethyl (N-term); Oxidation (M)
tr|S5FX32|pdhA S5FX32_MYCHY Pyruvate dehydrogenase E1-alpha subunit n=4 Tax_Id=754503 [Mycoplasma hyopneumoniae 7422]	221	43125	732.01	2193.01	3	2193.05	-0.0434	287	302	0	45.4	42	73	0.027	R	TVEEEKEHEKWEPMHR	I	Dimethyl (N-term); Oxidation (M)
tr|S5FX32|pdhA S5FX32_MYCHY Pyruvate dehydrogenase E1-alpha subunit n=4 Tax_Id=754503 [Mycoplasma hyopneumoniae 7422]	221	43125	908.687	3630.72	4	3630.79	-0.072	77	108	0	115.94		76	5.2e-06	R	MLTFAPNFGEEALQVASGMALTKDDWFVPAFR	S	Dimethyl (N-term); Oxidation (M)
tr|S5FX32|pdhA S5FX32_MYCHY Pyruvate dehydrogenase E1-alpha subunit n=4 Tax_Id=754503 [Mycoplasma hyopneumoniae 7422]	221	43125	1211.25	3630.73	3	3630.79	-0.0614	77	108	0	80.15	36	76	2e-06	R	MLTFAPNFGEEALQVASGMALTKDDWFVPAFR	S	Dimethyl (N-term); Oxidation (M)
tr|S5FX32|pdhA S5FX32_MYCHY Pyruvate dehydrogenase E1-alpha subunit n=4 Tax_Id=754503 [Mycoplasma hyopneumoniae 7422]	221	43125	912.686	3646.71	4	3646.78	-0.0711	77	108	0	103.36		76	9.3e-05	R	MLTFAPNFGEEALQVASGMALTKDDWFVPAFR	S	Dimethyl (N-term); 2 Oxidation (M)
tr|S5FX32|pdhA S5FX32_MYCHY Pyruvate dehydrogenase E1-alpha subunit n=4 Tax_Id=754503 [Mycoplasma hyopneumoniae 7422]	221	43125	1216.58	3646.72	3	3646.78	-0.0654	77	108	0	58	48	76	0.0051	R	MLTFAPNFGEEALQVASGMALTKDDWFVPAFR	S	Dimethyl (N-term); 2 Oxidation (M)
sp|Q601J7|rpsE RS5_MYCH2 30S ribosomal protein S5 n=4 Tax_Id=295358 [Mycoplasma hyopneumoniae (strain 232)]	231	24924	620.342	3716.01	6	3716.06	-0.0477	3	33	1	45.7	27	73	0.00068	D	RKLENQKDLLNQDPKVELNSQSVAKNPLNSR	E	Deamidated (NQ); Dimethyl (N-term)
sp|Q601J7|rpsE RS5_MYCH2 30S ribosomal protein S5 n=4 Tax_Id=295358 [Mycoplasma hyopneumoniae (strain 232)]	231	24924	639.35	3830.05	6	3830.1	-0.0472	2	33	1	35.8	31	74	0.019	M	DRKLENQKDLLNQDPKVELNSQSVAKNPLNSR	E	Dimethyl (N-term)
sp|Q601J7|rpsE RS5_MYCH2 30S ribosomal protein S5 n=4 Tax_Id=295358 [Mycoplasma hyopneumoniae (strain 232)]	231	24924	639.35	3830.05	6	3830.1	-0.0472	2	33	1	51.36	36	74	0.0016	M	DRKLENQKDLLNQDPKVELNSQSVAKNPLNSR	E	Dimethyl (N-term)
sp|Q601J7|rpsE RS5_MYCH2 30S ribosomal protein S5 n=4 Tax_Id=295358 [Mycoplasma hyopneumoniae (strain 232)]	231	24924	639.35	3830.05	6	3830.1	-0.0472	2	33	1	57.8	32	74	0.00016	M	DRKLENQKDLLNQDPKVELNSQSVAKNPLNSR	E	Dimethyl (N-term)
sp|Q601J7|rpsE RS5_MYCH2 30S ribosomal protein S5 n=4 Tax_Id=295358 [Mycoplasma hyopneumoniae (strain 232)]	231	24924	639.35	3830.05	6	3830.1	-0.0472	2	33	1	85.57	38	74	9.8e-07	M	DRKLENQKDLLNQDPKVELNSQSVAKNPLNSR	E	Dimethyl (N-term)
sp|Q601J7|rpsE RS5_MYCH2 30S ribosomal protein S5 n=4 Tax_Id=295358 [Mycoplasma hyopneumoniae (strain 232)]	231	24924	767.019	3830.06	5	3830.1	-0.0434	2	33	1	46.03	38	73	0.0086	M	DRKLENQKDLLNQDPKVELNSQSVAKNPLNSR	E	Dimethyl (N-term)
sp|Q601J7|rpsE RS5_MYCH2 30S ribosomal protein S5 n=4 Tax_Id=295358 [Mycoplasma hyopneumoniae (strain 232)]	231	24924	767.019	3830.06	5	3830.1	-0.0434	2	33	1	66.31	36	73	5.1e-05	M	DRKLENQKDLLNQDPKVELNSQSVAKNPLNSR	E	Dimethyl (N-term)
sp|Q4A8I8|rpsE RS5_MYCH7 30S ribosomal protein S5 n=4 Tax_Id=262722 [Mycoplasma hyopneumoniae (strain 7448)]	228	24908	620.342	3716.01	6	3716.08	-0.0728	3	33	0	45.7	27	73	0.00068	D	KKLENQKDLLNQDPKVELNSQSVAKNPLNSR	E	Deamidated (NQ); Dimethyl (N-term)
sp|Q4A8I8|rpsE RS5_MYCH7 30S ribosomal protein S5 n=4 Tax_Id=262722 [Mycoplasma hyopneumoniae (strain 7448)]	228	24908	639.35	3830.05	6	3830.13	-0.0724	2	33	0	35.8	31	74	0.019	M	DKKLENQKDLLNQDPKVELNSQSVAKNPLNSR	E	Dimethyl (N-term)
sp|Q4A8I8|rpsE RS5_MYCH7 30S ribosomal protein S5 n=4 Tax_Id=262722 [Mycoplasma hyopneumoniae (strain 7448)]	228	24908	639.35	3830.05	6	3830.13	-0.0724	2	33	0	50.34	36	74	0.0021	M	DKKLENQKDLLNQDPKVELNSQSVAKNPLNSR	E	Dimethyl (N-term)
sp|Q4A8I8|rpsE RS5_MYCH7 30S ribosomal protein S5 n=4 Tax_Id=262722 [Mycoplasma hyopneumoniae (strain 7448)]	228	24908	639.35	3830.05	6	3830.13	-0.0724	2	33	0	56.58	32	74	0.00022	M	DKKLENQKDLLNQDPKVELNSQSVAKNPLNSR	E	Dimethyl (N-term)
sp|Q4A8I8|rpsE RS5_MYCH7 30S ribosomal protein S5 n=4 Tax_Id=262722 [Mycoplasma hyopneumoniae (strain 7448)]	228	24908	639.35	3830.05	6	3830.13	-0.0724	2	33	0	84.31	38	74	1.3e-06	M	DKKLENQKDLLNQDPKVELNSQSVAKNPLNSR	E	Dimethyl (N-term)
sp|Q4A8I8|rpsE RS5_MYCH7 30S ribosomal protein S5 n=4 Tax_Id=262722 [Mycoplasma hyopneumoniae (strain 7448)]	228	24908	767.019	3830.06	5	3830.13	-0.0686	2	33	0	46.03	38	73	0.0086	M	DKKLENQKDLLNQDPKVELNSQSVAKNPLNSR	E	Dimethyl (N-term)
sp|Q4A8I8|rpsE RS5_MYCH7 30S ribosomal protein S5 n=4 Tax_Id=262722 [Mycoplasma hyopneumoniae (strain 7448)]	228	24908	767.019	3830.06	5	3830.13	-0.0686	2	33	0	66.31	36	73	5.1e-05	M	DKKLENQKDLLNQDPKVELNSQSVAKNPLNSR	E	Dimethyl (N-term)
tr|E4QSA7|clpB E4QSA7_MYCH1 ATP-dependent protease binding protein n=2 Tax_Id=907287 [Mycoplasma hyopneumoniae (strain 168)]	221	81909	588.336	1761.99	3	1762.02	-0.0324	1	13	0	64.21	42	71	0.00032	-	MKQKLENLEKYAR	N	Dimethyl (N-term)
tr|E4QSA7|clpB E4QSA7_MYCH1 ATP-dependent protease binding protein n=2 Tax_Id=907287 [Mycoplasma hyopneumoniae (strain 168)]	221	81909	588.336	1761.99	3	1762.02	-0.0324	1	13	0	69.42	51	71	0.00086	-	MKQKLENLEKYAR	N	Dimethyl (N-term)
tr|E4QSA7|clpB E4QSA7_MYCH1 ATP-dependent protease binding protein n=2 Tax_Id=907287 [Mycoplasma hyopneumoniae (strain 168)]	221	81909	588.336	1761.99	3	1762.02	-0.0324	1	13	0	63.28	43	71	0.00048	-	MKQKLENLEKYAR	N	Dimethyl (N-term)
tr|E4QSA7|clpB E4QSA7_MYCH1 ATP-dependent protease binding protein n=2 Tax_Id=907287 [Mycoplasma hyopneumoniae (strain 168)]	221	81909	882.001	1761.99	2	1762.02	-0.029	1	13	0	62.1	57	70	0.017	-	MKQKLENLEKYAR	N	Dimethyl (N-term)
tr|E4QSA7|clpB E4QSA7_MYCH1 ATP-dependent protease binding protein n=2 Tax_Id=907287 [Mycoplasma hyopneumoniae (strain 168)]	221	81909	882.001	1761.99	2	1762.02	-0.029	1	13	0	74.14	52	70	0.00033	-	MKQKLENLEKYAR	N	Dimethyl (N-term)
tr|E4QSA7|clpB E4QSA7_MYCH1 ATP-dependent protease binding protein n=2 Tax_Id=907287 [Mycoplasma hyopneumoniae (strain 168)]	221	81909	593.668	1777.98	3	1778.01	-0.0314	1	13	0	63.06	51	71	0.0032	-	MKQKLENLEKYAR	N	Dimethyl (N-term); Oxidation (M)
tr|E4QSA7|clpB E4QSA7_MYCH1 ATP-dependent protease binding protein n=2 Tax_Id=907287 [Mycoplasma hyopneumoniae (strain 168)]	221	81909	593.668	1777.98	3	1778.01	-0.0314	1	13	0	63.13	42	71	0.00042	-	MKQKLENLEKYAR	N	Dimethyl (N-term); Oxidation (M)
tr|E4QSA7|clpB E4QSA7_MYCH1 ATP-dependent protease binding protein n=2 Tax_Id=907287 [Mycoplasma hyopneumoniae (strain 168)]	221	81909	689.363	3441.78	5	3441.85	-0.0677	424	453	1	46.78	36	75	0.0043	R	FKAKINDESRPISSFFFMGPTGVGKTELAR	A	Dimethyl (N-term)
tr|S5G624|clpB S5G624_MYCHY ATP-dependent protease binding protein n=2 Tax_Id=754503 [Mycoplasma hyopneumoniae 7422]	90	65794	689.363	3441.78	5	3441.85	-0.0677	284	313	1	46.78	36	75	0.0043	R	FKAKINDESRPISSFFFMGPTGVGKTELAR	A	Dimethyl (N-term)
ref|WP_044284662.1| hypothetical protein n=2 Tax_Id=2099 [Mycoplasma hyopneumoniae]	181	37055	938.302	4686.47	5	4686.57	-0.0932	11	50	0	79.18		75	0.019	I	MDKKSSQIIPKDLHKLAQIDNIVFDLDGTLLTSDHEISLR	T	Dimethyl (N-term)
ref|WP_044284662.1| hypothetical protein n=2 Tax_Id=2099 [Mycoplasma hyopneumoniae]	181	37055	938.302	4686.47	5	4686.57	-0.0932	11	50	0	86.68		75	0.0034	I	MDKKSSQIIPKDLHKLAQIDNIVFDLDGTLLTSDHEISLR	T	Dimethyl (N-term)
tr|Q4A9Q2|MHJ_0433 Q4A9Q2_MYCHJ Uncharacterized protein n=2 Tax_Id=262719 [Mycoplasma hyopneumoniae (strain J / ATCC 25934 / NCTC 10110)]	91	35955	938.302	4686.47	5	4686.57	-0.0932	1	40	0	79.18		75	0.019	-	MDKKSSQIIPKDLHKLAQIDNIVFDLDGTLLTSDHEISLR	T	Dimethyl (N-term)
tr|Q4A9Q2|MHJ_0433 Q4A9Q2_MYCHJ Uncharacterized protein n=2 Tax_Id=262719 [Mycoplasma hyopneumoniae (strain J / ATCC 25934 / NCTC 10110)]	91	35955	938.302	4686.47	5	4686.57	-0.0932	1	40	0	86.68		75	0.0034	-	MDKKSSQIIPKDLHKLAQIDNIVFDLDGTLLTSDHEISLR	T	Dimethyl (N-term)
tr|Q4A7L4|pta Q4A7L4_MYCH7 Phosphate acetyltransferase n=5 Tax_Id=262722 [Mycoplasma hyopneumoniae (strain 7448)]	180	35822	600.298	1198.58	2	1198.6	-0.0163	2	10	0	59.33	59	71	0.047	M	TYQEYLQAR	L	Dimethyl (N-term)
tr|Q4A7L4|pta Q4A7L4_MYCH7 Phosphate acetyltransferase n=5 Tax_Id=262722 [Mycoplasma hyopneumoniae (strain 7448)]	180	35822	674.304	1346.59	2	1346.62	-0.0244	1	10	0	47.84	37	71	0.0048	-	MTYQEYLQAR	L	Deamidated (NQ); Dimethyl (N-term); Oxidation (M)
tr|Q4A7L4|pta Q4A7L4_MYCH7 Phosphate acetyltransferase n=5 Tax_Id=262722 [Mycoplasma hyopneumoniae (strain 7448)]	180	35822	674.307	1346.6	2	1346.62	-0.0183	1	10	0	53.61	46	71	0.01	-	MTYQEYLQAR	L	Deamidated (NQ); Dimethyl (N-term); Oxidation (M)
tr|Q4A7L4|pta Q4A7L4_MYCH7 Phosphate acetyltransferase n=5 Tax_Id=262722 [Mycoplasma hyopneumoniae (strain 7448)]	180	35822	761.784	2282.33	3	2282.37	-0.0434	108	127	0	102.81	45	68	9.6e-08	R	KKKVDAVVGGLNYPTAEILR	A	Dimethyl (N-term)
tr|Q4A7L4|pta Q4A7L4_MYCH7 Phosphate acetyltransferase n=5 Tax_Id=262722 [Mycoplasma hyopneumoniae (strain 7448)]	180	35822	761.784	2282.33	3	2282.37	-0.0434	108	127	0	101.52	44	68	9.9e-08	R	KKKVDAVVGGLNYPTAEILR	A	Dimethyl (N-term)
tr|Q4A926|MHJ_0662 Q4A926_MYCHJ Uncharacterized protein n=3 Tax_Id=262719 [Mycoplasma hyopneumoniae (strain J / ATCC 25934 / NCTC 10110)]	174	138865	522.961	1565.86	3	1565.89	-0.0307	534	545	0	64.96	58	71	0.011	R	FKVQLDYSAKQR	E	Dimethyl (N-term)
tr|Q4A926|MHJ_0662 Q4A926_MYCHJ Uncharacterized protein n=3 Tax_Id=262719 [Mycoplasma hyopneumoniae (strain J / ATCC 25934 / NCTC 10110)]	174	138865	783.939	1565.86	2	1565.89	-0.029	534	545	0	68.64	64	71	0.018	R	FKVQLDYSAKQR	E	Dimethyl (N-term)
tr|Q4A926|MHJ_0662 Q4A926_MYCHJ Uncharacterized protein n=3 Tax_Id=262719 [Mycoplasma hyopneumoniae (strain J / ATCC 25934 / NCTC 10110)]	174	138865	640.608	2558.4	4	2558.45	-0.0494	438	458	0	42.01	36	72	0.016	R	LIPIPDLPLYYLKVNSINFDR	N	Dimethyl (N-term)
tr|Q4A926|MHJ_0662 Q4A926_MYCHJ Uncharacterized protein n=3 Tax_Id=262719 [Mycoplasma hyopneumoniae (strain J / ATCC 25934 / NCTC 10110)]	174	138865	853.809	2558.41	3	2558.45	-0.0462	438	458	0	58.82	33	72	0.00013	R	LIPIPDLPLYYLKVNSINFDR	N	Dimethyl (N-term)
tr|Q4A926|MHJ_0662 Q4A926_MYCHJ Uncharacterized protein n=3 Tax_Id=262719 [Mycoplasma hyopneumoniae (strain J / ATCC 25934 / NCTC 10110)]	174	138865	871.212	3480.82	4	3480.88	-0.0641	852	880	0	56.9	34	75	0.00029	R	NLIIKGVMANKYIDYLVQEDPVLLVDYTR	R	2 Deamidated (NQ); Dimethyl (N-term)
tr|Q4A765|MHP7448_0662 Q4A765_MYCH7 Uncharacterized protein n=3 Tax_Id=262722 [Mycoplasma hyopneumoniae (strain 7448)]	164	139723	522.961	1565.86	3	1565.89	-0.0307	534	545	0	64.96	58	71	0.011	R	FKVQLDYSAKQR	E	Dimethyl (N-term)
tr|Q4A765|MHP7448_0662 Q4A765_MYCH7 Uncharacterized protein n=3 Tax_Id=262722 [Mycoplasma hyopneumoniae (strain 7448)]	164	139723	783.939	1565.86	2	1565.89	-0.029	534	545	0	68.64	64	71	0.018	R	FKVQLDYSAKQR	E	Dimethyl (N-term)
tr|Q4A765|MHP7448_0662 Q4A765_MYCH7 Uncharacterized protein n=3 Tax_Id=262722 [Mycoplasma hyopneumoniae (strain 7448)]	164	139723	874.717	3494.84	4	3494.9	-0.0613	862	890	0	35.61	35	74	0.048	R	NLIIKGLMANKYIDYLVQEDPVLLVDYTR	R	2 Deamidated (NQ); Dimethyl (N-term)
tr|Q4A765|MHP7448_0662 Q4A765_MYCH7 Uncharacterized protein n=3 Tax_Id=262722 [Mycoplasma hyopneumoniae (strain 7448)]	164	139723	874.717	3494.84	4	3494.9	-0.0613	862	890	0	45.88	37	74	0.0075	R	NLIIKGLMANKYIDYLVQEDPVLLVDYTR	R	2 Deamidated (NQ); Dimethyl (N-term)
tr|Q4A765|MHP7448_0662 Q4A765_MYCH7 Uncharacterized protein n=3 Tax_Id=262722 [Mycoplasma hyopneumoniae (strain 7448)]	164	139723	874.717	3494.84	4	3494.9	-0.0613	862	890	0	72.18	42	74	5.2e-05	R	NLIIKGLMANKYIDYLVQEDPVLLVDYTR	R	2 Deamidated (NQ); Dimethyl (N-term)
tr|Q4A765|MHP7448_0662 Q4A765_MYCH7 Uncharacterized protein n=3 Tax_Id=262722 [Mycoplasma hyopneumoniae (strain 7448)]	164	139723	874.717	3494.84	4	3494.9	-0.0588	862	890	0	64.68	38	74	0.00012	R	NLIIKGLMANKYIDYLVQEDPVLLVDYTR	R	2 Deamidated (NQ); Dimethyl (N-term)
tr|Q4A765|MHP7448_0662 Q4A765_MYCH7 Uncharacterized protein n=3 Tax_Id=262722 [Mycoplasma hyopneumoniae (strain 7448)]	164	139723	878.227	3508.88	4	3508.93	-0.0468	862	890	0	34.85	31	74	0.021	R	NLIIKGLMANKYIDYLVQEDPVLLVDYTR	R	Dimethyl (N-term); Oxidation (M)
tr|Q4A765|MHP7448_0662 Q4A765_MYCH7 Uncharacterized protein n=3 Tax_Id=262722 [Mycoplasma hyopneumoniae (strain 7448)]	164	139723	878.227	3508.88	4	3508.93	-0.0468	862	890	0	27.65	24	74	0.026	R	NLIIKGLMANKYIDYLVQEDPVLLVDYTR	R	Dimethyl (N-term); Oxidation (M)
tr|Q4A765|MHP7448_0662 Q4A765_MYCH7 Uncharacterized protein n=3 Tax_Id=262722 [Mycoplasma hyopneumoniae (strain 7448)]	164	139723	878.227	3508.88	4	3508.93	-0.0468	862	890	0	31.62	29	74	0.03	R	NLIIKGLMANKYIDYLVQEDPVLLVDYTR	R	Dimethyl (N-term); Oxidation (M)
tr|Q4A765|MHP7448_0662 Q4A765_MYCH7 Uncharacterized protein n=3 Tax_Id=262722 [Mycoplasma hyopneumoniae (strain 7448)]	164	139723	878.227	3508.88	4	3508.93	-0.0468	862	890	0	36.02	34	74	0.037	R	NLIIKGLMANKYIDYLVQEDPVLLVDYTR	R	Dimethyl (N-term); Oxidation (M)
tr|Q4A765|MHP7448_0662 Q4A765_MYCH7 Uncharacterized protein n=3 Tax_Id=262722 [Mycoplasma hyopneumoniae (strain 7448)]	164	139723	702.783	3508.88	5	3508.93	-0.0455	862	890	0	59.94	43	74	0.0011	R	NLIIKGLMANKYIDYLVQEDPVLLVDYTR	R	Dimethyl (N-term); Oxidation (M)
tr|Q5ZZM4|mhp683 Q5ZZM4_MYCH2 Uncharacterized protein n=3 Tax_Id=295358 [Mycoplasma hyopneumoniae (strain 232)]	167	138112	522.961	1565.86	3	1565.89	-0.0307	534	545	0	64.96	58	71	0.011	R	FKVQLDYSAKQR	E	Dimethyl (N-term)
tr|Q5ZZM4|mhp683 Q5ZZM4_MYCH2 Uncharacterized protein n=3 Tax_Id=295358 [Mycoplasma hyopneumoniae (strain 232)]	167	138112	783.939	1565.86	2	1565.89	-0.029	534	545	0	68.64	64	71	0.018	R	FKVQLDYSAKQR	E	Dimethyl (N-term)
tr|Q5ZZM4|mhp683 Q5ZZM4_MYCH2 Uncharacterized protein n=3 Tax_Id=295358 [Mycoplasma hyopneumoniae (strain 232)]	167	138112	640.608	2558.4	4	2558.45	-0.0494	438	458	0	42.01	36	72	0.016	R	LIPIPDLPLYYLKVNSINFDR	N	Dimethyl (N-term)
tr|Q5ZZM4|mhp683 Q5ZZM4_MYCH2 Uncharacterized protein n=3 Tax_Id=295358 [Mycoplasma hyopneumoniae (strain 232)]	167	138112	853.809	2558.41	3	2558.45	-0.0462	438	458	0	58.82	33	72	0.00013	R	LIPIPDLPLYYLKVNSINFDR	N	Dimethyl (N-term)
tr|Q5ZZM4|mhp683 Q5ZZM4_MYCH2 Uncharacterized protein n=3 Tax_Id=295358 [Mycoplasma hyopneumoniae (strain 232)]	167	138112	871.212	3480.82	4	3480.88	-0.0641	843	871	0	56.9	34	75	0.00029	R	NLIIKGVMANKYIDYLVQEDPVLLVDYTR	R	2 Deamidated (NQ); Dimethyl (N-term)
tr|E4QTX1|MHP168_675 E4QTX1_MYCH1 Uncharacterized protein n=3 Tax_Id=907287 [Mycoplasma hyopneumoniae (strain 168)]	166	138589	522.961	1565.86	3	1565.89	-0.0307	534	545	0	64.96	58	71	0.011	R	FKVQLDYSAKQR	E	Dimethyl (N-term)
tr|E4QTX1|MHP168_675 E4QTX1_MYCH1 Uncharacterized protein n=3 Tax_Id=907287 [Mycoplasma hyopneumoniae (strain 168)]	166	138589	783.939	1565.86	2	1565.89	-0.029	534	545	0	68.64	64	71	0.018	R	FKVQLDYSAKQR	E	Dimethyl (N-term)
tr|E4QTX1|MHP168_675 E4QTX1_MYCH1 Uncharacterized protein n=3 Tax_Id=907287 [Mycoplasma hyopneumoniae (strain 168)]	166	138589	640.608	2558.4	4	2558.45	-0.0494	438	458	0	42.01	36	72	0.016	R	LIPIPDLPLYYLKVNSINFDR	N	Dimethyl (N-term)
tr|E4QTX1|MHP168_675 E4QTX1_MYCH1 Uncharacterized protein n=3 Tax_Id=907287 [Mycoplasma hyopneumoniae (strain 168)]	166	138589	853.809	2558.41	3	2558.45	-0.0462	438	458	0	58.82	33	72	0.00013	R	LIPIPDLPLYYLKVNSINFDR	N	Dimethyl (N-term)
tr|E4QTX1|MHP168_675 E4QTX1_MYCH1 Uncharacterized protein n=3 Tax_Id=907287 [Mycoplasma hyopneumoniae (strain 168)]	166	138589	871.212	3480.82	4	3480.88	-0.0641	853	881	0	56.9	34	75	0.00029	R	NLIIKGVMANKYIDYLVQEDPVLLVDYTR	R	2 Deamidated (NQ); Dimethyl (N-term)
tr|S5G7M6|MHL_3001 S5G7M6_MYCHY Uncharacterized protein n=3 Tax_Id=754503 [Mycoplasma hyopneumoniae 7422]	135	139380	522.961	1565.86	3	1565.89	-0.0307	530	541	0	64.96	58	71	0.011	R	FKVQLDYSAKQR	E	Dimethyl (N-term)
tr|S5G7M6|MHL_3001 S5G7M6_MYCHY Uncharacterized protein n=3 Tax_Id=754503 [Mycoplasma hyopneumoniae 7422]	135	139380	783.939	1565.86	2	1565.89	-0.029	530	541	0	68.64	64	71	0.018	R	FKVQLDYSAKQR	E	Dimethyl (N-term)
tr|S5G7M6|MHL_3001 S5G7M6_MYCHY Uncharacterized protein n=3 Tax_Id=754503 [Mycoplasma hyopneumoniae 7422]	135	139380	871.212	3480.82	4	3480.88	-0.0641	858	886	0	56.9	34	75	0.00029	R	NLIIKGVMANKYIDYLVQEDPVLLVDYTR	R	2 Deamidated (NQ); Dimethyl (N-term)
tr|E4QSL9|oppD E4QSL9_MYCH1 Oligopeptide ABC transporter ATP-binding protein n=3 Tax_Id=907287 [Mycoplasma hyopneumoniae (strain 168)]	171	55536	739.364	1476.71	2	1476.73	-0.0188	1	12	0	61.92	54	73	0.0093	-	MISYFYSKSAPQ	C	Dimethyl (N-term)
tr|E4QSL9|oppD E4QSL9_MYCH1 Oligopeptide ABC transporter ATP-binding protein n=3 Tax_Id=907287 [Mycoplasma hyopneumoniae (strain 168)]	171	55536	753.038	2256.09	3	2256.14	-0.0443	371	389	0	58.13	52	74	0.014	R	HPYTWGLITSMPDVNKGER	L	Dimethyl (N-term)
tr|E4QSL9|oppD E4QSL9_MYCH1 Oligopeptide ABC transporter ATP-binding protein n=3 Tax_Id=907287 [Mycoplasma hyopneumoniae (strain 168)]	171	55536	504.456	2517.24	5	2517.28	-0.0336	1	20	0	47.37	35	75	0.0031	-	MISYFYSKSAPQCLKTENPR	F	Dimethyl (N-term)
tr|E4QSL9|oppD E4QSL9_MYCH1 Oligopeptide ABC transporter ATP-binding protein n=3 Tax_Id=907287 [Mycoplasma hyopneumoniae (strain 168)]	171	55536	630.319	2517.25	4	2517.28	-0.0289	1	20	0	51.83	28	75	0.00025	-	MISYFYSKSAPQCLKTENPR	F	Dimethyl (N-term)
tr|E4QSL9|oppD E4QSL9_MYCH1 Oligopeptide ABC transporter ATP-binding protein n=3 Tax_Id=907287 [Mycoplasma hyopneumoniae (strain 168)]	171	55536	630.319	2517.25	4	2517.28	-0.0289	1	20	0	37.61	35	75	0.028	-	MISYFYSKSAPQCLKTENPR	F	Dimethyl (N-term)
tr|E4QSL9|oppD E4QSL9_MYCH1 Oligopeptide ABC transporter ATP-binding protein n=3 Tax_Id=907287 [Mycoplasma hyopneumoniae (strain 168)]	171	55536	840.09	2517.25	3	2517.28	-0.0268	1	20	0	81.15	47	75	2.4e-05	-	MISYFYSKSAPQCLKTENPR	F	Dimethyl (N-term)
tr|E4QSL9|oppD E4QSL9_MYCH1 Oligopeptide ABC transporter ATP-binding protein n=3 Tax_Id=907287 [Mycoplasma hyopneumoniae (strain 168)]	171	55536	840.09	2517.25	3	2517.28	-0.0268	1	20	0	56.77	37	75	0.00062	-	MISYFYSKSAPQCLKTENPR	F	Dimethyl (N-term)
tr|E4QSL9|oppD E4QSL9_MYCH1 Oligopeptide ABC transporter ATP-binding protein n=3 Tax_Id=907287 [Mycoplasma hyopneumoniae (strain 168)]	171	55536	845.415	2533.22	3	2533.27	-0.0472	1	20	0	60.02	36	75	0.0002	-	MISYFYSKSAPQCLKTENPR	F	Dimethyl (N-term); Oxidation (M)
tr|Q4A8F1|oppD Q4A8F1_MYCH7 Oligopeptide ABC transporter ATP-binding protein n=3 Tax_Id=262722 [Mycoplasma hyopneumoniae (strain 7448)]	164	55478	739.364	1476.71	2	1476.73	-0.0188	1	12	0	61.92	54	73	0.0093	-	MISYFYSKSAPQ	C	Dimethyl (N-term)
tr|Q4A8F1|oppD Q4A8F1_MYCH7 Oligopeptide ABC transporter ATP-binding protein n=3 Tax_Id=262722 [Mycoplasma hyopneumoniae (strain 7448)]	164	55478	504.456	2517.24	5	2517.28	-0.0336	1	20	0	47.37	35	75	0.0031	-	MISYFYSKSAPQCLKTENPR	F	Dimethyl (N-term)
tr|Q4A8F1|oppD Q4A8F1_MYCH7 Oligopeptide ABC transporter ATP-binding protein n=3 Tax_Id=262722 [Mycoplasma hyopneumoniae (strain 7448)]	164	55478	630.319	2517.25	4	2517.28	-0.0289	1	20	0	51.83	28	75	0.00025	-	MISYFYSKSAPQCLKTENPR	F	Dimethyl (N-term)
tr|Q4A8F1|oppD Q4A8F1_MYCH7 Oligopeptide ABC transporter ATP-binding protein n=3 Tax_Id=262722 [Mycoplasma hyopneumoniae (strain 7448)]	164	55478	630.319	2517.25	4	2517.28	-0.0289	1	20	0	37.61	35	75	0.028	-	MISYFYSKSAPQCLKTENPR	F	Dimethyl (N-term)
tr|Q4A8F1|oppD Q4A8F1_MYCH7 Oligopeptide ABC transporter ATP-binding protein n=3 Tax_Id=262722 [Mycoplasma hyopneumoniae (strain 7448)]	164	55478	840.09	2517.25	3	2517.28	-0.0268	1	20	0	81.15	47	75	2.4e-05	-	MISYFYSKSAPQCLKTENPR	F	Dimethyl (N-term)
tr|Q4A8F1|oppD Q4A8F1_MYCH7 Oligopeptide ABC transporter ATP-binding protein n=3 Tax_Id=262722 [Mycoplasma hyopneumoniae (strain 7448)]	164	55478	840.09	2517.25	3	2517.28	-0.0268	1	20	0	56.77	37	75	0.00062	-	MISYFYSKSAPQCLKTENPR	F	Dimethyl (N-term)
tr|Q4A8F1|oppD Q4A8F1_MYCH7 Oligopeptide ABC transporter ATP-binding protein n=3 Tax_Id=262722 [Mycoplasma hyopneumoniae (strain 7448)]	164	55478	845.415	2533.22	3	2533.27	-0.0472	1	20	0	60.02	36	75	0.0002	-	MISYFYSKSAPQCLKTENPR	F	Dimethyl (N-term); Oxidation (M)
ref|WP_016340217.1| ABC transporter permease n=2 Tax_Id=2099 [Mycoplasma hyopneumoniae]	171	87419	583.505	2912.49	5	2912.53	-0.0372	2	23	0	42.6	40	75	0.034	M	KKDNENLDYQNADFEYEIKKIR	Q	Dimethyl (N-term)
ref|WP_016340217.1| ABC transporter permease n=2 Tax_Id=2099 [Mycoplasma hyopneumoniae]	171	87419	583.505	2912.49	5	2912.53	-0.0372	2	23	0	48.83	46	75	0.032	M	KKDNENLDYQNADFEYEIKKIR	Q	Dimethyl (N-term)
ref|WP_016340217.1| ABC transporter permease n=2 Tax_Id=2099 [Mycoplasma hyopneumoniae]	171	87419	729.131	2912.49	4	2912.53	-0.0343	2	23	0	41.73	37	75	0.018	M	KKDNENLDYQNADFEYEIKKIR	Q	Dimethyl (N-term)
ref|WP_016340217.1| ABC transporter permease n=2 Tax_Id=2099 [Mycoplasma hyopneumoniae]	171	87419	508.259	3043.51	6	3043.57	-0.0595	1	23	0	49.72	36	75	0.0022	-	MKKDNENLDYQNADFEYEIKKIR	Q	Dimethyl (N-term)
ref|WP_016340217.1| ABC transporter permease n=2 Tax_Id=2099 [Mycoplasma hyopneumoniae]	171	87419	508.259	3043.51	6	3043.57	-0.0595	1	23	0	42.52	38	75	0.02	-	MKKDNENLDYQNADFEYEIKKIR	Q	Dimethyl (N-term)
ref|WP_016340217.1| ABC transporter permease n=2 Tax_Id=2099 [Mycoplasma hyopneumoniae]	171	87419	508.259	3043.51	6	3043.57	-0.0595	1	23	0	64.25	37	75	0.00011	-	MKKDNENLDYQNADFEYEIKKIR	Q	Dimethyl (N-term)
ref|WP_016340217.1| ABC transporter permease n=2 Tax_Id=2099 [Mycoplasma hyopneumoniae]	171	87419	609.71	3043.51	5	3043.57	-0.0568	1	23	0	46.62	33	75	0.0023	-	MKKDNENLDYQNADFEYEIKKIR	Q	Dimethyl (N-term)
ref|WP_016340217.1| ABC transporter permease n=2 Tax_Id=2099 [Mycoplasma hyopneumoniae]	171	87419	609.71	3043.51	5	3043.57	-0.0568	1	23	0	40.37	34	75	0.012	-	MKKDNENLDYQNADFEYEIKKIR	Q	Dimethyl (N-term)
ref|WP_016340217.1| ABC transporter permease n=2 Tax_Id=2099 [Mycoplasma hyopneumoniae]	171	87419	761.885	3043.51	4	3043.57	-0.0562	1	23	0	72.52	41	75	4e-05	-	MKKDNENLDYQNADFEYEIKKIR	Q	Dimethyl (N-term)
ref|WP_016340217.1| ABC transporter permease n=2 Tax_Id=2099 [Mycoplasma hyopneumoniae]	171	87419	612.912	3059.52	5	3059.56	-0.0391	1	23	0	48.91	34	75	0.0018	-	MKKDNENLDYQNADFEYEIKKIR	Q	Dimethyl (N-term); Oxidation (M)
ref|WP_016340217.1| ABC transporter permease n=2 Tax_Id=2099 [Mycoplasma hyopneumoniae]	171	87419	765.889	3059.53	4	3059.56	-0.0354	1	23	0	58.5	48	75	0.0045	-	MKKDNENLDYQNADFEYEIKKIR	Q	Dimethyl (N-term); Oxidation (M)
tr|Q4A9W4|MHJ_0369 Q4A9W4_MYCHJ Uncharacterized protein n=3 Tax_Id=262719 [Mycoplasma hyopneumoniae (strain J / ATCC 25934 / NCTC 10110)]	159	117249	796.625	3978.09	5	3978.15	-0.0676	911	946	0	61.8	35	75	0.00013	S	AAKPVAAKPEQQEIHQSEEIPGVLTNTISQLGNQIR	H	Dimethyl (N-term)
tr|Q4A9W4|MHJ_0369 Q4A9W4_MYCHJ Uncharacterized protein n=3 Tax_Id=262719 [Mycoplasma hyopneumoniae (strain J / ATCC 25934 / NCTC 10110)]	159	117249	796.823	3979.08	5	3979.14	-0.0612	911	946	0	30.85	27	75	0.024	S	AAKPVAAKPEQQEIHQSEEIPGVLTNTISQLGNQIR	H	Deamidated (NQ); Dimethyl (N-term)
sp|Q4AAW7|tsf EFTS_MYCHJ Elongation factor Ts n=3 Tax_Id=262719 [Mycoplasma hyopneumoniae (strain J / ATCC 25934 / NCTC 10110)]	157	35006	567.029	1698.07	3	1698.1	-0.029	2	14	0	46.75	38	62	0.0068	M	SQIDKMAKIKKLR	E	Dimethyl (N-term)
sp|Q4AAW7|tsf EFTS_MYCHJ Elongation factor Ts n=3 Tax_Id=262719 [Mycoplasma hyopneumoniae (strain J / ATCC 25934 / NCTC 10110)]	157	35006	850.041	1698.07	2	1698.1	-0.0287	2	14	0	66.27		62	0.019	M	SQIDKMAKIKKLR	E	Dimethyl (N-term)
sp|Q4AAW7|tsf EFTS_MYCHJ Elongation factor Ts n=3 Tax_Id=262719 [Mycoplasma hyopneumoniae (strain J / ATCC 25934 / NCTC 10110)]	157	35006	567.029	1698.07	3	1698.1	-0.0286	2	14	0	63.24	41	62	0.00035	M	SQIDKMAKIKKLR	E	Dimethyl (N-term)
sp|Q4AAW7|tsf EFTS_MYCHJ Elongation factor Ts n=3 Tax_Id=262719 [Mycoplasma hyopneumoniae (strain J / ATCC 25934 / NCTC 10110)]	157	35006	567.029	1698.07	3	1698.1	-0.0286	2	14	0	70.24	45	62	0.00018	M	SQIDKMAKIKKLR	E	Dimethyl (N-term)
sp|Q4AAW7|tsf EFTS_MYCHJ Elongation factor Ts n=3 Tax_Id=262719 [Mycoplasma hyopneumoniae (strain J / ATCC 25934 / NCTC 10110)]	157	35006	850.041	1698.07	2	1698.1	-0.0283	2	14	0	96.92		62	1.7e-05	M	SQIDKMAKIKKLR	E	Dimethyl (N-term)
sp|Q4AAW7|tsf EFTS_MYCHJ Elongation factor Ts n=3 Tax_Id=262719 [Mycoplasma hyopneumoniae (strain J / ATCC 25934 / NCTC 10110)]	157	35006	572.361	1714.06	3	1714.09	-0.0307	2	14	0	38.82	33	63	0.014	M	SQIDKMAKIKKLR	E	Dimethyl (N-term); Oxidation (M)
sp|Q4AAW7|tsf EFTS_MYCHJ Elongation factor Ts n=3 Tax_Id=262719 [Mycoplasma hyopneumoniae (strain J / ATCC 25934 / NCTC 10110)]	157	35006	858.038	1714.06	2	1714.09	-0.0298	2	14	0	54.65	46	63	0.0081	M	SQIDKMAKIKKLR	E	Dimethyl (N-term); Oxidation (M)
tr|Q4AAV5|licA Q4AAV5_MYCHJ PTS system, lichenan-specific IIA component n=4 Tax_Id=262719 [Mycoplasma hyopneumoniae (strain J / ATCC 25934 / NCTC 10110)]	149	33053	884.5	1766.98	2	1767.01	-0.0268	30	43	0	76.5	68	71	0.0074	S	MKKILIGFTNESFR	E	Dimethyl (N-term)
tr|Q4AAV5|licA Q4AAV5_MYCHJ PTS system, lichenan-specific IIA component n=4 Tax_Id=262719 [Mycoplasma hyopneumoniae (strain J / ATCC 25934 / NCTC 10110)]	149	33053	590.002	1766.99	3	1767.01	-0.0262	30	43	0	43.15	41	71	0.032	S	MKKILIGFTNESFR	E	Dimethyl (N-term)
tr|Q4AAV5|licA Q4AAV5_MYCHJ PTS system, lichenan-specific IIA component n=4 Tax_Id=262719 [Mycoplasma hyopneumoniae (strain J / ATCC 25934 / NCTC 10110)]	149	33053	590.002	1766.99	3	1767.01	-0.0262	30	43	0	78.37	49	71	5.8e-05	S	MKKILIGFTNESFR	E	Dimethyl (N-term)
tr|Q4AAV5|licA Q4AAV5_MYCHJ PTS system, lichenan-specific IIA component n=4 Tax_Id=262719 [Mycoplasma hyopneumoniae (strain J / ATCC 25934 / NCTC 10110)]	149	33053	595.337	1782.99	3	1783.01	-0.0186	30	43	0	67.49	41	71	0.00014	S	MKKILIGFTNESFR	E	Dimethyl (N-term); Oxidation (M)
tr|Q4AAV5|licA Q4AAV5_MYCHJ PTS system, lichenan-specific IIA component n=4 Tax_Id=262719 [Mycoplasma hyopneumoniae (strain J / ATCC 25934 / NCTC 10110)]	149	33053	595.337	1782.99	3	1783.01	-0.0186	30	43	0	67.83	40	71	8.9e-05	S	MKKILIGFTNESFR	E	Dimethyl (N-term); Oxidation (M)
tr|Q4AAV5|licA Q4AAV5_MYCHJ PTS system, lichenan-specific IIA component n=4 Tax_Id=262719 [Mycoplasma hyopneumoniae (strain J / ATCC 25934 / NCTC 10110)]	149	33053	892.502	1782.99	2	1783.01	-0.0166	30	43	0	66.8	62	71	0.018	S	MKKILIGFTNESFR	E	Dimethyl (N-term); Oxidation (M)
tr|Q4A8A7|recR Q4A8A7_MYCH7 Recombination protein RecR n=4 Tax_Id=262722 [Mycoplasma hyopneumoniae (strain 7448)]	145	23178	896.488	1790.96	2	1791	-0.0347	1	14	0	94.01		72	0.00039	-	MIKETFKNLAEDLR	K	Dimethyl (N-term)
tr|Q4A8A7|recR Q4A8A7_MYCH7 Recombination protein RecR n=4 Tax_Id=262722 [Mycoplasma hyopneumoniae (strain 7448)]	145	23178	896.488	1790.96	2	1791	-0.0347	1	14	0	104.96		72	3.2e-05	-	MIKETFKNLAEDLR	K	Dimethyl (N-term)
tr|Q4A8A7|recR Q4A8A7_MYCH7 Recombination protein RecR n=4 Tax_Id=262722 [Mycoplasma hyopneumoniae (strain 7448)]	145	23178	904.486	1806.96	2	1806.99	-0.034	1	14	0	90.84		73	0.00086	-	MIKETFKNLAEDLR	K	Dimethyl (N-term); Oxidation (M)
sp|Q4AAE9|rpsQ RS17_MYCHJ 30S ribosomal protein S17 n=5 Tax_Id=262719 [Mycoplasma hyopneumoniae (strain J / ATCC 25934 / NCTC 10110)]	141	11723	750.436	1498.86	2	1498.88	-0.0249	2	13	0	84.6	64	71	0.00053	M	NNLTLEKKAQTR	N	Dimethyl (N-term)
sp|Q4AAE9|rpsQ RS17_MYCHJ 30S ribosomal protein S17 n=5 Tax_Id=262719 [Mycoplasma hyopneumoniae (strain J / ATCC 25934 / NCTC 10110)]	141	11723	815.955	1629.9	2	1629.92	-0.0279	1	13	0	101.71		72	5.9e-05	-	MNNLTLEKKAQTR	N	Dimethyl (N-term)
sp|Q4AAE9|rpsQ RS17_MYCHJ 30S ribosomal protein S17 n=5 Tax_Id=262719 [Mycoplasma hyopneumoniae (strain J / ATCC 25934 / NCTC 10110)]	141	11723	823.951	1645.89	2	1645.92	-0.0313	1	13	0	73.77	61	73	0.0028	-	MNNLTLEKKAQTR	N	Dimethyl (N-term); Oxidation (M)
sp|Q4AAE9|rpsQ RS17_MYCHJ 30S ribosomal protein S17 n=5 Tax_Id=262719 [Mycoplasma hyopneumoniae (strain J / ATCC 25934 / NCTC 10110)]	141	11723	823.951	1645.89	2	1645.92	-0.0313	1	13	0	71.13	57	73	0.002	-	MNNLTLEKKAQTR	N	Dimethyl (N-term); Oxidation (M)
tr|E4QSB9|rpsC E4QSB9_MYCH1 30S ribosomal protein S3 n=3 Tax_Id=907287 [Mycoplasma hyopneumoniae (strain 168)]	135	26568	391.55	1171.63	3	1171.65	-0.0192	2	11	0	56.54	56	73	0.046	M	GQKVNPNGFR	F	Dimethyl (N-term)
tr|E4QSB9|rpsC E4QSB9_MYCH1 30S ribosomal protein S3 n=3 Tax_Id=907287 [Mycoplasma hyopneumoniae (strain 168)]	135	26568	587.311	1172.61	2	1172.63	-0.0233	2	11	0	68.34	53	73	0.0018	M	GQKVNPNGFR	F	Deamidated (NQ); Dimethyl (N-term)
tr|E4QSB9|rpsC E4QSB9_MYCH1 30S ribosomal protein S3 n=3 Tax_Id=907287 [Mycoplasma hyopneumoniae (strain 168)]	135	26568	587.311	1172.61	2	1172.63	-0.0233	2	11	0	57.23	49	73	0.0082	M	GQKVNPNGFR	F	Deamidated (NQ); Dimethyl (N-term)
tr|E4QSB9|rpsC E4QSB9_MYCH1 30S ribosomal protein S3 n=3 Tax_Id=907287 [Mycoplasma hyopneumoniae (strain 168)]	135	26568	391.876	1172.61	3	1172.63	-0.0229	2	11	0	49.99	48	73	0.033	M	GQKVNPNGFR	F	Deamidated (NQ); Dimethyl (N-term)
tr|Q4A9Q0|sgaU Q4A9Q0_MYCHJ Hexulose-6-phosphate isomerase n=3 Tax_Id=262719 [Mycoplasma hyopneumoniae (strain J / ATCC 25934 / NCTC 10110)]	134	35065	639.355	2553.39	4	2553.42	-0.029	2	22	0	59.48	57	72	0.028	M	SLKSTEPNFFVGIYEKAIDKR	F	Dimethyl (N-term)
tr|Q4A9Q0|sgaU Q4A9Q0_MYCHJ Hexulose-6-phosphate isomerase n=3 Tax_Id=262719 [Mycoplasma hyopneumoniae (strain J / ATCC 25934 / NCTC 10110)]	134	35065	639.355	2553.39	4	2553.42	-0.0288	2	22	0	41.52	40	72	0.037	M	SLKSTEPNFFVGIYEKAIDKR	F	Dimethyl (N-term)
tr|Q4A9Q0|sgaU Q4A9Q0_MYCHJ Hexulose-6-phosphate isomerase n=3 Tax_Id=262719 [Mycoplasma hyopneumoniae (strain J / ATCC 25934 / NCTC 10110)]	134	35065	511.686	2553.39	5	2553.42	-0.0284	2	22	0	46.01	41	72	0.017	M	SLKSTEPNFFVGIYEKAIDKR	F	Dimethyl (N-term)
tr|Q4A9Q0|sgaU Q4A9Q0_MYCHJ Hexulose-6-phosphate isomerase n=3 Tax_Id=262719 [Mycoplasma hyopneumoniae (strain J / ATCC 25934 / NCTC 10110)]	134	35065	511.686	2553.39	5	2553.42	-0.0284	2	22	0	75.19	46	72	7.4e-05	M	SLKSTEPNFFVGIYEKAIDKR	F	Dimethyl (N-term)
tr|Q4A9Q0|sgaU Q4A9Q0_MYCHJ Hexulose-6-phosphate isomerase n=3 Tax_Id=262719 [Mycoplasma hyopneumoniae (strain J / ATCC 25934 / NCTC 10110)]	134	35065	511.686	2553.39	5	2553.42	-0.0284	2	22	0	57.04	41	72	0.0013	M	SLKSTEPNFFVGIYEKAIDKR	F	Dimethyl (N-term)
tr|Q4A9Q0|sgaU Q4A9Q0_MYCHJ Hexulose-6-phosphate isomerase n=3 Tax_Id=262719 [Mycoplasma hyopneumoniae (strain J / ATCC 25934 / NCTC 10110)]	134	35065	852.139	2553.39	3	2553.42	-0.0263	2	22	0	72.44	44	72	8.9e-05	M	SLKSTEPNFFVGIYEKAIDKR	F	Dimethyl (N-term)
tr|Q4A9Q0|sgaU Q4A9Q0_MYCHJ Hexulose-6-phosphate isomerase n=3 Tax_Id=262719 [Mycoplasma hyopneumoniae (strain J / ATCC 25934 / NCTC 10110)]	134	35065	852.139	2553.39	3	2553.42	-0.0263	2	22	0	74.5		72	0.034	M	SLKSTEPNFFVGIYEKAIDKR	F	Dimethyl (N-term)
sp|Q4A7A9|rpoB RPOB_MYCH7 DNA-directed RNA polymerase subunit beta n=4 Tax_Id=262722 [Mycoplasma hyopneumoniae (strain 7448)]	126	140535	648.014	1941.02	3	1941.06	-0.0382	236	250	0	75.4		73	0.035	R	HKLESLEENLELIYR	I	Dimethyl (N-term)
sp|Q4A7A9|rpoB RPOB_MYCH7 DNA-directed RNA polymerase subunit beta n=4 Tax_Id=262722 [Mycoplasma hyopneumoniae (strain 7448)]	126	140535	971.517	1941.02	2	1941.06	-0.038	236	250	0	86.5	57	73	6.1e-05	R	HKLESLEENLELIYR	I	Dimethyl (N-term)
sp|Q4AAE3|rplB RL2_MYCHJ 50S ribosomal protein L2 n=3 Tax_Id=262719 [Mycoplasma hyopneumoniae (strain J / ATCC 25934 / NCTC 10110)]	124	32260	748.914	1495.81	2	1495.84	-0.0257	2	13	0	65.56	55	71	0.005	M	ALKYYKPTTNGR	R	Deamidated (NQ); Dimethyl (N-term)
sp|Q4AAE3|rplB RL2_MYCHJ 50S ribosomal protein L2 n=3 Tax_Id=262719 [Mycoplasma hyopneumoniae (strain J / ATCC 25934 / NCTC 10110)]	124	32260	748.914	1495.81	2	1495.84	-0.0257	2	13	0	70.99	54	71	0.001	M	ALKYYKPTTNGR	R	Deamidated (NQ); Dimethyl (N-term)
tr|Q4A8S8|deoD Q4A8S8_MYCH7 Purine-nucleoside phosphorylase n=6 Tax_Id=262722 [Mycoplasma hyopneumoniae (strain 7448)]	116	26186	866.482	2596.43	3	2596.48	-0.0519	2	24	0	47.29	36	72	0.0041	M	TAHIEAKKNEIAPIVLMPGDPLR	A	Dimethyl (N-term)
tr|Q4A8S8|deoD Q4A8S8_MYCH7 Purine-nucleoside phosphorylase n=6 Tax_Id=262722 [Mycoplasma hyopneumoniae (strain 7448)]	116	26186	866.482	2596.43	3	2596.48	-0.0519	2	24	0	63.68	34	72	5.9e-05	M	TAHIEAKKNEIAPIVLMPGDPLR	A	Dimethyl (N-term)
tr|Q4A8S8|deoD Q4A8S8_MYCH7 Purine-nucleoside phosphorylase n=6 Tax_Id=262722 [Mycoplasma hyopneumoniae (strain 7448)]	116	26186	871.814	2612.42	3	2612.47	-0.0518	2	24	0	41.79	36	73	0.015	M	TAHIEAKKNEIAPIVLMPGDPLR	A	Dimethyl (N-term); Oxidation (M)
tr|Q4A8S8|deoD Q4A8S8_MYCH7 Purine-nucleoside phosphorylase n=6 Tax_Id=262722 [Mycoplasma hyopneumoniae (strain 7448)]	116	26186	920.825	2759.45	3	2759.51	-0.0547	1	24	0	82.07	53	74	7.1e-05	-	MTAHIEAKKNEIAPIVLMPGDPLR	A	Dimethyl (N-term); 2 Oxidation (M)
tr|E4QS61|glyS E4QS61_MYCH1 Glycyl-tRNA synthetase n=4 Tax_Id=907287 [Mycoplasma hyopneumoniae (strain 168)]	114	54607	609.325	1824.95	3	1824.99	-0.0354	2	15	0	84.26		73	0.0041	M	AKIENYNFFINQLR	E	Dimethyl (N-term)
tr|E4QS61|glyS E4QS61_MYCH1 Glycyl-tRNA synthetase n=4 Tax_Id=907287 [Mycoplasma hyopneumoniae (strain 168)]	114	54607	913.486	1824.96	2	1824.99	-0.0318	2	15	0	98.5	64	73	1.8e-05	M	AKIENYNFFINQLR	E	Dimethyl (N-term)
tr|Q4AAT8|grpE Q4AAT8_MYCHJ Protein GrpE n=3 Tax_Id=262719 [Mycoplasma hyopneumoniae (strain J / ATCC 25934 / NCTC 10110)]	113	30028	890.851	2669.53	3	2669.58	-0.053	57	77	0	37.84	32	69	0.016	R	FLKKEAKLKDLENQIQNLTTR	N	Dimethyl (N-term)
tr|Q4AAT8|grpE Q4AAT8_MYCHJ Protein GrpE n=3 Tax_Id=262719 [Mycoplasma hyopneumoniae (strain J / ATCC 25934 / NCTC 10110)]	113	30028	890.851	2669.53	3	2669.58	-0.053	57	77	0	58.52	35	69	0.00025	R	FLKKEAKLKDLENQIQNLTTR	N	Dimethyl (N-term)
tr|Q4AAT8|grpE Q4AAT8_MYCHJ Protein GrpE n=3 Tax_Id=262719 [Mycoplasma hyopneumoniae (strain J / ATCC 25934 / NCTC 10110)]	113	30028	747.735	4480.37	6	4480.45	-0.0876	20	55	0	40.85	30	75	0.0045	S	SDNDLEDKKVINPDEKQGLEIDKEVEKTEKTEKKTR	R	Dimethyl (N-term)
tr|Q4AAT8|grpE Q4AAT8_MYCHJ Protein GrpE n=3 Tax_Id=262719 [Mycoplasma hyopneumoniae (strain J / ATCC 25934 / NCTC 10110)]	113	30028	747.735	4480.37	6	4480.45	-0.0876	20	55	0	40.22	32	75	0.0087	S	SDNDLEDKKVINPDEKQGLEIDKEVEKTEKTEKKTR	R	Dimethyl (N-term)
tr|Q4AAT8|grpE Q4AAT8_MYCHJ Protein GrpE n=3 Tax_Id=262719 [Mycoplasma hyopneumoniae (strain J / ATCC 25934 / NCTC 10110)]	113	30028	747.735	4480.37	6	4480.45	-0.0876	20	55	0	38.51	35	75	0.026	S	SDNDLEDKKVINPDEKQGLEIDKEVEKTEKTEKKTR	R	Dimethyl (N-term)
tr|Q4AAT8|grpE Q4AAT8_MYCHJ Protein GrpE n=3 Tax_Id=262719 [Mycoplasma hyopneumoniae (strain J / ATCC 25934 / NCTC 10110)]	113	30028	897.081	4480.37	5	4480.45	-0.0859	20	55	0	43.85	32	74	0.0041	S	SDNDLEDKKVINPDEKQGLEIDKEVEKTEKTEKKTR	R	Dimethyl (N-term)
tr|Q4AAT8|grpE Q4AAT8_MYCHJ Protein GrpE n=3 Tax_Id=262719 [Mycoplasma hyopneumoniae (strain J / ATCC 25934 / NCTC 10110)]	113	30028	897.081	4480.37	5	4480.45	-0.0859	20	55	0	44.47	26	74	0.00072	S	SDNDLEDKKVINPDEKQGLEIDKEVEKTEKTEKKTR	R	Dimethyl (N-term)
tr|Q602D9|grpE Q602D9_MYCH2 Protein GrpE n=3 Tax_Id=295358 [Mycoplasma hyopneumoniae (strain 232)]	63	30100	890.851	2669.53	3	2669.58	-0.053	57	77	0	37.84	32	69	0.016	R	FLKKEAKLKDLENQIQNLTTR	N	Dimethyl (N-term)
tr|Q602D9|grpE Q602D9_MYCH2 Protein GrpE n=3 Tax_Id=295358 [Mycoplasma hyopneumoniae (strain 232)]	63	30100	890.851	2669.53	3	2669.58	-0.053	57	77	0	58.52	35	69	0.00025	R	FLKKEAKLKDLENQIQNLTTR	N	Dimethyl (N-term)
tr|E4QTG2|pdhC E4QTG2_MYCH1 Dihydrolipoamide acetyltransferase n=6 Tax_Id=907287 [Mycoplasma hyopneumoniae (strain 168)]	112	33944	584.883	1167.75	2	1167.77	-0.0196	2	11	0	53.97	53	64	0.047	M	SKILATPKAR	A	Dimethyl (N-term)
tr|E4QTG2|pdhC E4QTG2_MYCH1 Dihydrolipoamide acetyltransferase n=6 Tax_Id=907287 [Mycoplasma hyopneumoniae (strain 168)]	112	33944	689.75	5509.94	8	5510.05	-0.1066	30	78	0	28.7	23	74	0.015	R	KIEASDVENYIKSLKSAQTSAEKVEVSSSQQAEKTSIPASIPPKLEGKR	E	Dimethyl (N-term)
tr|E4QTG2|pdhC E4QTG2_MYCH1 Dihydrolipoamide acetyltransferase n=6 Tax_Id=907287 [Mycoplasma hyopneumoniae (strain 168)]	112	33944	788.143	5509.95	7	5510.05	-0.102	30	78	0	36.88	26	74	0.0046	R	KIEASDVENYIKSLKSAQTSAEKVEVSSSQQAEKTSIPASIPPKLEGKR	E	Dimethyl (N-term)
tr|E4QTG2|pdhC E4QTG2_MYCH1 Dihydrolipoamide acetyltransferase n=6 Tax_Id=907287 [Mycoplasma hyopneumoniae (strain 168)]	112	33944	788.143	5509.95	7	5510.05	-0.102	30	78	0	28.6	19	74	0.0063	R	KIEASDVENYIKSLKSAQTSAEKVEVSSSQQAEKTSIPASIPPKLEGKR	E	Dimethyl (N-term)
sp|Q601W8|fusA EFG_MYCH2 Elongation factor G n=7 Tax_Id=295358 [Mycoplasma hyopneumoniae (strain 232)]	107	78860	611.971	1832.89	3	1832.92	-0.0322	642	657	0	43.55	42	74	0.041	R	GHVPLAEMFGYSTQLR	S	Dimethyl (N-term)
sp|Q601W8|fusA EFG_MYCH2 Elongation factor G n=7 Tax_Id=295358 [Mycoplasma hyopneumoniae (strain 232)]	107	78860	611.971	1832.89	3	1832.92	-0.0322	642	657	0	59.25	36	74	0.00027	R	GHVPLAEMFGYSTQLR	S	Dimethyl (N-term)
sp|Q601W8|fusA EFG_MYCH2 Elongation factor G n=7 Tax_Id=295358 [Mycoplasma hyopneumoniae (strain 232)]	107	78860	611.971	1832.89	3	1832.92	-0.0322	642	657	0	48.65	41	74	0.0088	R	GHVPLAEMFGYSTQLR	S	Dimethyl (N-term)
sp|Q601W8|fusA EFG_MYCH2 Elongation factor G n=7 Tax_Id=295358 [Mycoplasma hyopneumoniae (strain 232)]	107	78860	611.971	1832.89	3	1832.92	-0.0322	642	657	0	51.17	32	74	0.0007	R	GHVPLAEMFGYSTQLR	S	Dimethyl (N-term)
sp|Q601W8|fusA EFG_MYCH2 Elongation factor G n=7 Tax_Id=295358 [Mycoplasma hyopneumoniae (strain 232)]	107	78860	611.971	1832.89	3	1832.92	-0.0322	642	657	0	36.48	31	74	0.016	R	GHVPLAEMFGYSTQLR	S	Dimethyl (N-term)
tr|S5FY56|pulA S5FY56_MYCHY Pullulanase n=2 Tax_Id=754503 [Mycoplasma hyopneumoniae 7422]	107	78665	478.574	1432.7	3	1432.72	-0.0182	1	11	0	63.2	53	73	0.0058	-	MIFNYNTSLFR	K	Dimethyl (N-term)
tr|S5FY56|pulA S5FY56_MYCHY Pullulanase n=2 Tax_Id=754503 [Mycoplasma hyopneumoniae 7422]	107	78665	717.359	1432.7	2	1432.72	-0.013	1	11	0	48.22	47	73	0.043	-	MIFNYNTSLFR	K	Dimethyl (N-term)
tr|S5FY56|pulA S5FY56_MYCHY Pullulanase n=2 Tax_Id=754503 [Mycoplasma hyopneumoniae 7422]	107	78665	717.359	1432.7	2	1432.72	-0.013	1	11	0	83.31	60	73	0.00025	-	MIFNYNTSLFR	K	Dimethyl (N-term)
tr|S5FY56|pulA S5FY56_MYCHY Pullulanase n=2 Tax_Id=754503 [Mycoplasma hyopneumoniae 7422]	107	78665	717.359	1432.7	2	1432.72	-0.013	1	11	0	67.1	60	73	0.01	-	MIFNYNTSLFR	K	Dimethyl (N-term)
tr|S5FY56|pulA S5FY56_MYCHY Pullulanase n=2 Tax_Id=754503 [Mycoplasma hyopneumoniae 7422]	107	78665	725.35	1448.68	2	1448.71	-0.0275	1	11	0	61.82	59	72	0.029	-	MIFNYNTSLFR	K	Dimethyl (N-term); Oxidation (M)
tr|S5FY56|pulA S5FY56_MYCHY Pullulanase n=2 Tax_Id=754503 [Mycoplasma hyopneumoniae 7422]	107	78665	725.35	1448.68	2	1448.71	-0.0275	1	11	0	62.57	56	72	0.012	-	MIFNYNTSLFR	K	Dimethyl (N-term); Oxidation (M)
sp|Q4A8H2|rplD RL4_MYCH7 50S ribosomal protein L4 n=6 Tax_Id=262722 [Mycoplasma hyopneumoniae (strain 7448)]	106	24797	958.166	5742.95	6	5743.05	-0.1006	2	49	0	31.45	27	76	0.021	M	NKISEISIQSQKTENLVKFNANDDLPKSLFEQKEPHFQAIFDSILSER	A	Dimethyl (N-term)
sp|Q4A8H2|rplD RL4_MYCH7 50S ribosomal protein L4 n=6 Tax_Id=262722 [Mycoplasma hyopneumoniae (strain 7448)]	106	24797	958.166	5742.95	6	5743.05	-0.1006	2	49	0	27.91	26	76	0.033	M	NKISEISIQSQKTENLVKFNANDDLPKSLFEQKEPHFQAIFDSILSER	A	Dimethyl (N-term)
sp|Q4A8H2|rplD RL4_MYCH7 50S ribosomal protein L4 n=6 Tax_Id=262722 [Mycoplasma hyopneumoniae (strain 7448)]	106	24797	958.166	5742.95	6	5743.05	-0.1006	2	49	0	30.62	25	76	0.016	M	NKISEISIQSQKTENLVKFNANDDLPKSLFEQKEPHFQAIFDSILSER	A	Dimethyl (N-term)
tr|Q601P8|mmsA Q601P8_MYCH2 Methylmalonate-semialdehyde dehydrogenase n=3 Tax_Id=295358 [Mycoplasma hyopneumoniae (strain 232)]	102	55213	788.669	3150.65	4	3150.7	-0.0563	391	418	0	46.25	31	74	0.0016	R	TKNLSEAIKIQQKSPYGNAASVYTQSGR	A	Dimethyl (N-term)
tr|Q601P8|mmsA Q601P8_MYCH2 Methylmalonate-semialdehyde dehydrogenase n=3 Tax_Id=295358 [Mycoplasma hyopneumoniae (strain 232)]	102	55213	788.669	3150.65	4	3150.7	-0.0563	391	418	0	71.8	44	74	0.0001	R	TKNLSEAIKIQQKSPYGNAASVYTQSGR	A	Dimethyl (N-term)
tr|Q601P8|mmsA Q601P8_MYCH2 Methylmalonate-semialdehyde dehydrogenase n=3 Tax_Id=295358 [Mycoplasma hyopneumoniae (strain 232)]	102	55213	761.42	3802.06	5	3802.12	-0.0531	247	283	0	33.52	31	73	0.032	R	VLALGGAKNHIFVLKDAPIETASSEVLAAALGMAGQR	C	Dimethyl (N-term)
tr|Q601P8|mmsA Q601P8_MYCH2 Methylmalonate-semialdehyde dehydrogenase n=3 Tax_Id=295358 [Mycoplasma hyopneumoniae (strain 232)]	102	55213	761.42	3802.06	5	3802.12	-0.0531	247	283	0	38.17	33	73	0.018	R	VLALGGAKNHIFVLKDAPIETASSEVLAAALGMAGQR	C	Dimethyl (N-term)
tr|Q4A8X7|gap Q4A8X7_MYCH7 Glyceraldehyde-3-phosphate dehydrogenase n=5 Tax_Id=262722 [Mycoplasma hyopneumoniae (strain 7448)]	100	37779	383.865	1148.57	3	1148.59	-0.0198	191	200	0	60.13	59	72	0.044	R	LQDAPHGDLR	R	Dimethyl (N-term)
tr|Q4A8X7|gap Q4A8X7_MYCH7 Glyceraldehyde-3-phosphate dehydrogenase n=5 Tax_Id=262722 [Mycoplasma hyopneumoniae (strain 7448)]	100	37779	401.868	1202.58	3	1202.6	-0.0238	181	190	0	66.79	65	72	0.04	T	TIHAYTADQR	L	Dimethyl (N-term)
tr|Q4A8X7|gap Q4A8X7_MYCH7 Glyceraldehyde-3-phosphate dehydrogenase n=5 Tax_Id=262722 [Mycoplasma hyopneumoniae (strain 7448)]	100	37779	401.868	1202.58	3	1202.6	-0.0238	181	190	0	67.79	57	72	0.0048	T	TIHAYTADQR	L	Dimethyl (N-term)
tr|Q4A8X7|gap Q4A8X7_MYCH7 Glyceraldehyde-3-phosphate dehydrogenase n=5 Tax_Id=262722 [Mycoplasma hyopneumoniae (strain 7448)]	100	37779	440.592	1318.75	3	1318.78	-0.0261	1	11	0	70.79		69	0.04	-	MKKIAINGFGR	I	Deamidated (NQ); Dimethyl (N-term)
tr|Q4A8X7|gap Q4A8X7_MYCH7 Glyceraldehyde-3-phosphate dehydrogenase n=5 Tax_Id=262722 [Mycoplasma hyopneumoniae (strain 7448)]	100	37779	660.39	1318.76	2	1318.78	-0.0147	1	11	0	71.58		68	0.026	-	MKKIAINGFGR	I	Deamidated (NQ); Dimethyl (N-term)
tr|Q4A8X7|gap Q4A8X7_MYCH7 Glyceraldehyde-3-phosphate dehydrogenase n=5 Tax_Id=262722 [Mycoplasma hyopneumoniae (strain 7448)]	100	37779	660.39	1318.77	2	1318.78	-0.0133	1	11	0	78.12		68	0.0052	-	MKKIAINGFGR	I	Deamidated (NQ); Dimethyl (N-term)
tr|Q4A8X7|gap Q4A8X7_MYCH7 Glyceraldehyde-3-phosphate dehydrogenase n=5 Tax_Id=262722 [Mycoplasma hyopneumoniae (strain 7448)]	100	37779	445.6	1333.78	3	1333.79	-0.012	1	11	0	70.5		68	0.029	-	MKKIAINGFGR	I	Dimethyl (N-term); Oxidation (M)
tr|Q4A8X7|gap Q4A8X7_MYCH7 Glyceraldehyde-3-phosphate dehydrogenase n=5 Tax_Id=262722 [Mycoplasma hyopneumoniae (strain 7448)]	100	37779	761.572	3802.82	5	3802.9	-0.0742	157	190	0	31.82	25	76	0.011	C	TTNALAPLVNALDKEFGINHGFMTTIHAYTADQR	L	Deamidated (NQ); Dimethyl (N-term); Oxidation (M)
tr|Q4A8D7|MHP7448_0228 Q4A8D7_MYCH7 Myo-inositol 2-dehydrogenase n=3 Tax_Id=262722 [Mycoplasma hyopneumoniae (strain 7448)]	100	40017	673.909	1345.8	2	1345.83	-0.0232	1	12	0	77.28		66	0.0046	-	MKFKVGIIGGGR	I	Dimethyl (N-term)
tr|Q4A8D7|MHP7448_0228 Q4A8D7_MYCH7 Myo-inositol 2-dehydrogenase n=3 Tax_Id=262722 [Mycoplasma hyopneumoniae (strain 7448)]	100	40017	449.609	1345.8	3	1345.83	-0.0224	1	12	0	57.49	57	66	0.05	-	MKFKVGIIGGGR	I	Dimethyl (N-term)
tr|Q4A8D7|MHP7448_0228 Q4A8D7_MYCH7 Myo-inositol 2-dehydrogenase n=3 Tax_Id=262722 [Mycoplasma hyopneumoniae (strain 7448)]	100	40017	454.939	1361.8	3	1361.82	-0.0266	1	12	0	53.46	44	68	0.0065	-	MKFKVGIIGGGR	I	Dimethyl (N-term); Oxidation (M)
tr|Q4A8D7|MHP7448_0228 Q4A8D7_MYCH7 Myo-inositol 2-dehydrogenase n=3 Tax_Id=262722 [Mycoplasma hyopneumoniae (strain 7448)]	100	40017	681.905	1361.8	2	1361.82	-0.0263	1	12	0	55.09	50	68	0.019	-	MKFKVGIIGGGR	I	Dimethyl (N-term); Oxidation (M)
tr|Q4A8D7|MHP7448_0228 Q4A8D7_MYCH7 Myo-inositol 2-dehydrogenase n=3 Tax_Id=262722 [Mycoplasma hyopneumoniae (strain 7448)]	100	40017	454.939	1361.8	3	1361.82	-0.0261	1	12	0	39.37	37	68	0.034	-	MKFKVGIIGGGR	I	Dimethyl (N-term); Oxidation (M)
tr|Q4A8D7|MHP7448_0228 Q4A8D7_MYCH7 Myo-inositol 2-dehydrogenase n=3 Tax_Id=262722 [Mycoplasma hyopneumoniae (strain 7448)]	100	40017	592.582	2366.3	4	2366.32	-0.025	265	283	0	39.03	30	72	0.0065	R	ISSDQGIIKEKPLYFFLER	Y	Dimethyl (N-term)
tr|E4QSQ0|MHP168_247 E4QSQ0_MYCH1 Myo-inositol 2-dehydrogenase n=3 Tax_Id=907287 [Mycoplasma hyopneumoniae (strain 168)]	91	39915	673.909	1345.8	2	1345.83	-0.0232	1	12	0	77.28		66	0.0046	-	MKFKVGIIGGGR	I	Dimethyl (N-term)
tr|E4QSQ0|MHP168_247 E4QSQ0_MYCH1 Myo-inositol 2-dehydrogenase n=3 Tax_Id=907287 [Mycoplasma hyopneumoniae (strain 168)]	91	39915	449.609	1345.8	3	1345.83	-0.0224	1	12	0	57.49	57	66	0.05	-	MKFKVGIIGGGR	I	Dimethyl (N-term)
tr|E4QSQ0|MHP168_247 E4QSQ0_MYCH1 Myo-inositol 2-dehydrogenase n=3 Tax_Id=907287 [Mycoplasma hyopneumoniae (strain 168)]	91	39915	454.939	1361.8	3	1361.82	-0.0266	1	12	0	53.46	44	68	0.0065	-	MKFKVGIIGGGR	I	Dimethyl (N-term); Oxidation (M)
tr|E4QSQ0|MHP168_247 E4QSQ0_MYCH1 Myo-inositol 2-dehydrogenase n=3 Tax_Id=907287 [Mycoplasma hyopneumoniae (strain 168)]	91	39915	681.905	1361.8	2	1361.82	-0.0263	1	12	0	55.09	50	68	0.019	-	MKFKVGIIGGGR	I	Dimethyl (N-term); Oxidation (M)
tr|E4QSQ0|MHP168_247 E4QSQ0_MYCH1 Myo-inositol 2-dehydrogenase n=3 Tax_Id=907287 [Mycoplasma hyopneumoniae (strain 168)]	91	39915	454.939	1361.8	3	1361.82	-0.0261	1	12	0	39.37	37	68	0.034	-	MKFKVGIIGGGR	I	Dimethyl (N-term); Oxidation (M)
tr|Q601Q1|mhp150 Q601Q1_MYCH2 Uncharacterized protein n=3 Tax_Id=295358 [Mycoplasma hyopneumoniae (strain 232)]	84	39902	673.909	1345.8	2	1345.83	-0.0232	1	12	0	77.28		66	0.0046	-	MKFKVGIIGGGR	I	Dimethyl (N-term)
tr|Q601Q1|mhp150 Q601Q1_MYCH2 Uncharacterized protein n=3 Tax_Id=295358 [Mycoplasma hyopneumoniae (strain 232)]	84	39902	449.609	1345.8	3	1345.83	-0.0224	1	12	0	57.49	57	66	0.05	-	MKFKVGIIGGGR	I	Dimethyl (N-term)
tr|Q601Q1|mhp150 Q601Q1_MYCH2 Uncharacterized protein n=3 Tax_Id=295358 [Mycoplasma hyopneumoniae (strain 232)]	84	39902	454.939	1361.8	3	1361.82	-0.0266	1	12	0	53.46	44	68	0.0065	-	MKFKVGIIGGGR	I	Dimethyl (N-term); Oxidation (M)
tr|Q601Q1|mhp150 Q601Q1_MYCH2 Uncharacterized protein n=3 Tax_Id=295358 [Mycoplasma hyopneumoniae (strain 232)]	84	39902	681.905	1361.8	2	1361.82	-0.0263	1	12	0	55.09	50	68	0.019	-	MKFKVGIIGGGR	I	Dimethyl (N-term); Oxidation (M)
tr|Q601Q1|mhp150 Q601Q1_MYCH2 Uncharacterized protein n=3 Tax_Id=295358 [Mycoplasma hyopneumoniae (strain 232)]	84	39902	454.939	1361.8	3	1361.82	-0.0261	1	12	0	39.37	37	68	0.034	-	MKFKVGIIGGGR	I	Dimethyl (N-term); Oxidation (M)
tr|Q4A9Y5|MHJ_0348 Q4A9Y5_MYCHJ Putative P60-like lipoprotein n=3 Tax_Id=262719 [Mycoplasma hyopneumoniae (strain J / ATCC 25934 / NCTC 10110)]	87	62855	844.192	3372.74	4	3372.8	-0.062	266	293	0	48.51	45	75	0.024	R	KEKDFEKLAKNDSLDTTNMLGYAGILYR	Q	Dimethyl (N-term)
tr|Q4A9Y5|MHJ_0348 Q4A9Y5_MYCHJ Putative P60-like lipoprotein n=3 Tax_Id=262719 [Mycoplasma hyopneumoniae (strain J / ATCC 25934 / NCTC 10110)]	87	62855	844.192	3372.74	4	3372.8	-0.062	266	293	0	77.22	43	75	2.3e-05	R	KEKDFEKLAKNDSLDTTNMLGYAGILYR	Q	Dimethyl (N-term)
tr|Q4A9Y5|MHJ_0348 Q4A9Y5_MYCHJ Putative P60-like lipoprotein n=3 Tax_Id=262719 [Mycoplasma hyopneumoniae (strain J / ATCC 25934 / NCTC 10110)]	87	62855	1125.25	3372.74	3	3372.8	-0.0617	266	293	0	37.29	30	75	0.0095	R	KEKDFEKLAKNDSLDTTNMLGYAGILYR	Q	Dimethyl (N-term)
tr|Q4A9Y5|MHJ_0348 Q4A9Y5_MYCHJ Putative P60-like lipoprotein n=3 Tax_Id=262719 [Mycoplasma hyopneumoniae (strain J / ATCC 25934 / NCTC 10110)]	87	62855	848.189	3388.73	4	3388.8	-0.0677	266	293	0	42.14	35	75	0.011	R	KEKDFEKLAKNDSLDTTNMLGYAGILYR	Q	Dimethyl (N-term); Oxidation (M)
tr|E4QT30|MHP168_378 E4QT30_MYCH1 P60-like lipoprotein n=3 Tax_Id=907287 [Mycoplasma hyopneumoniae (strain 168)]	90	62893	844.192	3372.74	4	3372.8	-0.062	266	293	0	48.51	45	75	0.024	R	KEKDFEKLAKNDSLDTTNMLGYAGILYR	Q	Dimethyl (N-term)
tr|E4QT30|MHP168_378 E4QT30_MYCH1 P60-like lipoprotein n=3 Tax_Id=907287 [Mycoplasma hyopneumoniae (strain 168)]	90	62893	844.192	3372.74	4	3372.8	-0.062	266	293	0	77.22	43	75	2.3e-05	R	KEKDFEKLAKNDSLDTTNMLGYAGILYR	Q	Dimethyl (N-term)
tr|E4QT30|MHP168_378 E4QT30_MYCH1 P60-like lipoprotein n=3 Tax_Id=907287 [Mycoplasma hyopneumoniae (strain 168)]	90	62893	1125.25	3372.74	3	3372.8	-0.0617	266	293	0	37.29	30	75	0.0095	R	KEKDFEKLAKNDSLDTTNMLGYAGILYR	Q	Dimethyl (N-term)
tr|E4QT30|MHP168_378 E4QT30_MYCH1 P60-like lipoprotein n=3 Tax_Id=907287 [Mycoplasma hyopneumoniae (strain 168)]	90	62893	848.189	3388.73	4	3388.8	-0.0677	266	293	0	42.14	35	75	0.011	R	KEKDFEKLAKNDSLDTTNMLGYAGILYR	Q	Dimethyl (N-term); Oxidation (M)
sp|Q601Y5|tyrS SYY_MYCH2 Tyrosine--tRNA ligase n=4 Tax_Id=295358 [Mycoplasma hyopneumoniae (strain 232)]	85	49221	657.026	1968.05	3	1968.09	-0.0383	2	16	0	57.03	51	73	0.014	M	SYIEKQEFLTELKTR	N	Dimethyl (N-term)
sp|Q601Y5|tyrS SYY_MYCH2 Tyrosine--tRNA ligase n=4 Tax_Id=295358 [Mycoplasma hyopneumoniae (strain 232)]	85	49221	657.026	1968.05	3	1968.09	-0.0383	2	16	0	80.19	53	73	0.00011	M	SYIEKQEFLTELKTR	N	Dimethyl (N-term)
tr|E4QS32|parE E4QS32_MYCH1 Topoisomerase IV subunit B n=3 Tax_Id=907287 [Mycoplasma hyopneumoniae (strain 168)]	85	75121	1030.13	2058.24	2	2058.28	-0.0376	2	18	0	85.07	42	64	2.8e-06	M	TYSVEKLKLLKGLEAVR	K	Dimethyl (N-term)
tr|E4QTG3|pdhD E4QTG3_MYCH1 Dihydrolipoyl dehydrogenase n=3 Tax_Id=907287 [Mycoplasma hyopneumoniae (strain 168)]	84	67873	693.399	1384.78	2	1384.8	-0.0215	288	300	0	50.66	45	72	0.015	R	GKNVILATGSVDR	K	Dimethyl (N-term)
tr|E4QTG3|pdhD E4QTG3_MYCH1 Dihydrolipoyl dehydrogenase n=3 Tax_Id=907287 [Mycoplasma hyopneumoniae (strain 168)]	84	67873	456.759	1823.01	4	1823.03	-0.0251	261	277	0	66.95	56	71	0.0046	R	SAKATSIFGKAEFVGAR	E	Dimethyl (N-term)
tr|E4QTG3|pdhD E4QTG3_MYCH1 Dihydrolipoyl dehydrogenase n=3 Tax_Id=907287 [Mycoplasma hyopneumoniae (strain 168)]	84	67873	608.677	1823.01	3	1823.03	-0.0221	261	277	0	52.02	39	71	0.0026	R	SAKATSIFGKAEFVGAR	E	Dimethyl (N-term)
tr|E4QTG3|pdhD E4QTG3_MYCH1 Dihydrolipoyl dehydrogenase n=3 Tax_Id=907287 [Mycoplasma hyopneumoniae (strain 168)]	84	67873	608.677	1823.01	3	1823.03	-0.0221	261	277	0	52.11	46	71	0.015	R	SAKATSIFGKAEFVGAR	E	Dimethyl (N-term)
tr|E4QTG3|pdhD E4QTG3_MYCH1 Dihydrolipoyl dehydrogenase n=3 Tax_Id=907287 [Mycoplasma hyopneumoniae (strain 168)]	84	67873	581.549	2322.17	4	2322.21	-0.0399	1	20	0	41.92	39	74	0.026	-	MYKFKFADIGEGLHEGVVAQ	I	Dimethyl (N-term)
tr|Q4A7L6|pdhD Q4A7L6_MYCH7 Dihydrolipoyl dehydrogenase n=3 Tax_Id=262722 [Mycoplasma hyopneumoniae (strain 7448)]	78	68933	456.759	1823.01	4	1823.03	-0.0251	261	277	0	66.95	56	71	0.0046	R	SAKATSIFGKAEFVGAR	E	Dimethyl (N-term)
tr|Q4A7L6|pdhD Q4A7L6_MYCH7 Dihydrolipoyl dehydrogenase n=3 Tax_Id=262722 [Mycoplasma hyopneumoniae (strain 7448)]	78	68933	608.677	1823.01	3	1823.03	-0.0221	261	277	0	52.02	39	71	0.0026	R	SAKATSIFGKAEFVGAR	E	Dimethyl (N-term)
tr|Q4A7L6|pdhD Q4A7L6_MYCH7 Dihydrolipoyl dehydrogenase n=3 Tax_Id=262722 [Mycoplasma hyopneumoniae (strain 7448)]	78	68933	608.677	1823.01	3	1823.03	-0.0221	261	277	0	52.11	46	71	0.015	R	SAKATSIFGKAEFVGAR	E	Dimethyl (N-term)
tr|Q4A7L6|pdhD Q4A7L6_MYCH7 Dihydrolipoyl dehydrogenase n=3 Tax_Id=262722 [Mycoplasma hyopneumoniae (strain 7448)]	78	68933	581.549	2322.17	4	2322.21	-0.0399	1	20	0	41.92	39	74	0.026	-	MYKFKFADIGEGLHEGVVAQ	I	Dimethyl (N-term)
sp|P0C0J2|ldh LDH_MYCH2 L-lactate dehydrogenase n=3 Tax_Id=295358 [Mycoplasma hyopneumoniae (strain 232)]	83	35021	666.336	2661.32	4	2661.35	-0.0374	197	218	0	31.56	27	75	0.021	A	YSKLTGIDSSNYEKELEYPVSR	R	Dimethyl (N-term)
sp|P0C0J2|ldh LDH_MYCH2 L-lactate dehydrogenase n=3 Tax_Id=295358 [Mycoplasma hyopneumoniae (strain 232)]	83	35021	521.28	3121.64	6	3121.68	-0.0452	64	89	1	46.14	37	74	0.0071	R	YEYKDLKDADFIVITAGRPQKPGETR	L	Dimethyl (N-term)
sp|P0C0J2|ldh LDH_MYCH2 L-lactate dehydrogenase n=3 Tax_Id=295358 [Mycoplasma hyopneumoniae (strain 232)]	83	35021	625.335	3121.64	5	3121.68	-0.0434	64	89	1	37.82	32	74	0.015	R	YEYKDLKDADFIVITAGRPQKPGETR	L	Dimethyl (N-term)
sp|P0C0J2|ldh LDH_MYCH2 L-lactate dehydrogenase n=3 Tax_Id=295358 [Mycoplasma hyopneumoniae (strain 232)]	83	35021	625.335	3121.64	5	3121.68	-0.0434	64	89	1	36.96	35	74	0.036	R	YEYKDLKDADFIVITAGRPQKPGETR	L	Dimethyl (N-term)
sp|P0C0J2|ldh LDH_MYCH2 L-lactate dehydrogenase n=3 Tax_Id=295358 [Mycoplasma hyopneumoniae (strain 232)]	83	35021	781.417	3121.64	4	3121.68	-0.0411	64	89	1	58.85	40	74	0.00081	R	YEYKDLKDADFIVITAGRPQKPGETR	L	Dimethyl (N-term)
sp|P0C0J2|ldh LDH_MYCH2 L-lactate dehydrogenase n=3 Tax_Id=295358 [Mycoplasma hyopneumoniae (strain 232)]	83	35021	1041.55	3121.64	3	3121.68	-0.0383	64	89	1	34.51	24	74	0.0053	R	YEYKDLKDADFIVITAGRPQKPGETR	L	Dimethyl (N-term)
tr|Q4A8E3|nrdI Q4A8E3_MYCH7 Protein NrdI n=6 Tax_Id=262722 [Mycoplasma hyopneumoniae (strain 7448)]	81	17691	650.362	1948.07	3	1948.1	-0.0337	2	16	0	57.04	39	72	0.00091	M	TNDEKYDIINKSKLR	G	Dimethyl (N-term)
tr|Q4A8E3|nrdI Q4A8E3_MYCH7 Protein NrdI n=6 Tax_Id=262722 [Mycoplasma hyopneumoniae (strain 7448)]	81	17691	650.362	1948.07	3	1948.1	-0.0337	2	16	0	59.72	36	72	0.00023	M	TNDEKYDIINKSKLR	G	Dimethyl (N-term)
tr|Q4A8E3|nrdI Q4A8E3_MYCH7 Protein NrdI n=6 Tax_Id=262722 [Mycoplasma hyopneumoniae (strain 7448)]	81	17691	975.538	1949.06	2	1949.08	-0.0213	2	16	0	40.16	39	72	0.042	M	TNDEKYDIINKSKLR	G	Deamidated (NQ); Dimethyl (N-term)
tr|Q4A976|ptsH Q4A976_MYCHJ Phosphocarrier protein HPr n=7 Tax_Id=262719 [Mycoplasma hyopneumoniae (strain J / ATCC 25934 / NCTC 10110)]	81	10027	650.348	1948.02	3	1948.06	-0.0383	1	17	0	61.7	36	73	0.00015	-	MVSFSAVVIDKLGFHAR	P	Dimethyl (N-term); Oxidation (M)
tr|Q4A976|ptsH Q4A976_MYCHJ Phosphocarrier protein HPr n=7 Tax_Id=262719 [Mycoplasma hyopneumoniae (strain J / ATCC 25934 / NCTC 10110)]	81	10027	488.013	1948.02	4	1948.06	-0.0372	1	17	0	62.4	51	73	0.0042	-	MVSFSAVVIDKLGFHAR	P	Dimethyl (N-term); Oxidation (M)
sp|Q4A8B5|eno ENO_MYCH7 Enolase n=3 Tax_Id=262722 [Mycoplasma hyopneumoniae (strain 7448)]	80	50464	567.363	1132.71	2	1132.73	-0.0218	2	10	0	56.79	56	63	0.046	M	SKITKVFAR	E	Dimethyl (N-term)
sp|Q4A8B5|eno ENO_MYCH7 Enolase n=3 Tax_Id=262722 [Mycoplasma hyopneumoniae (strain 7448)]	80	50464	567.365	1132.72	2	1132.73	-0.0179	2	10	0	65.87		62	0.024	M	SKITKVFAR	E	Dimethyl (N-term)
sp|Q4A8B5|eno ENO_MYCH7 Enolase n=3 Tax_Id=262722 [Mycoplasma hyopneumoniae (strain 7448)]	80	50464	567.365	1132.72	2	1132.73	-0.0174	2	10	0	70.5		62	0.008	M	SKITKVFAR	E	Dimethyl (N-term)
sp|Q4A8B5|eno ENO_MYCH7 Enolase n=3 Tax_Id=262722 [Mycoplasma hyopneumoniae (strain 7448)]	80	50464	567.365	1132.72	2	1132.73	-0.0174	2	10	0	63.16		62	0.043	M	SKITKVFAR	E	Dimethyl (N-term)
sp|Q4A8B5|eno ENO_MYCH7 Enolase n=3 Tax_Id=262722 [Mycoplasma hyopneumoniae (strain 7448)]	80	50464	701.063	4200.33	6	4200.39	-0.0585	93	131	0	43.12	40	71	0.026	R	LVDQKMIELDGTPNKEKLGANAILGVSLAVAKAAANELR	M	Dimethyl (N-term)
sp|Q4A8B5|eno ENO_MYCH7 Enolase n=3 Tax_Id=262722 [Mycoplasma hyopneumoniae (strain 7448)]	80	50464	701.063	4200.33	6	4200.39	-0.0585	93	131	0	36.68	25	71	0.0036	R	LVDQKMIELDGTPNKEKLGANAILGVSLAVAKAAANELR	M	Dimethyl (N-term)
sp|Q4A8B5|eno ENO_MYCH7 Enolase n=3 Tax_Id=262722 [Mycoplasma hyopneumoniae (strain 7448)]	80	50464	841.074	4200.33	5	4200.39	-0.0571	93	131	0	31.86	28	71	0.021	R	LVDQKMIELDGTPNKEKLGANAILGVSLAVAKAAANELR	M	Dimethyl (N-term)
tr|E4QSQ6|MHP168_253 E4QSQ6_MYCH1 Myo-inositol 2-dehydrogenase n=3 Tax_Id=907287 [Mycoplasma hyopneumoniae (strain 168)]	80	40875	869.586	1737.16	2	1737.18	-0.0209	1	15	0	79.75		54	0.00016	-	MKKAKIKVGVLGLGR	M	Dimethyl (N-term)
tr|Q4AAA3|rbsB Q4AAA3_MYCHJ Periplasmic sugar-binding protein n=7 Tax_Id=262719 [Mycoplasma hyopneumoniae (strain J / ATCC 25934 / NCTC 10110)]	79	44892	1058.51	3172.5	3	3172.56	-0.0626	50	76	0	28.01	20	75	0.0087	R	NNPFFQNVEKGIETAAKELGVDYEVYD	S	Dimethyl (N-term)
tr|S5G6W0|MHL_1445 S5G6W0_MYCHY Thioredoxin n=4 Tax_Id=754503 [Mycoplasma hyopneumoniae 7422]	76	12981	591.817	2363.24	4	2363.28	-0.0467	69	88	0	50.82	40	74	0.0045	R	ENLVQGTPTSLFYKNGKQVR	R	Deamidated (NQ); Dimethyl (N-term)
tr|S5G6W0|MHL_1445 S5G6W0_MYCHY Thioredoxin n=4 Tax_Id=754503 [Mycoplasma hyopneumoniae 7422]	76	12981	868.801	2603.38	3	2603.43	-0.0511	89	110	1	62.32	34	74	7.6e-05	R	RFEGYVTTEVLEGHLKNSKLIS	-	Dimethyl (N-term)
tr|E4QSI1|pyk E4QSI1_MYCH1 Pyruvate kinase n=2 Tax_Id=907287 [Mycoplasma hyopneumoniae (strain 168)]	76	54497	742.38	1482.74	2	1482.77	-0.0241	1	11	0	41.99	40	72	0.038	-	MNDMKNYISKR	T	Dimethyl (N-term)
tr|E4QSI1|pyk E4QSI1_MYCH1 Pyruvate kinase n=2 Tax_Id=907287 [Mycoplasma hyopneumoniae (strain 168)]	76	54497	585.532	2338.1	4	2338.15	-0.0457	41	59	0	72.49	52	74	0.00046	R	ANFSHGNYQEQKQKFDSAR	K	Dimethyl (N-term)
tr|Q4AAK7|pyk Q4AAK7_MYCHJ Pyruvate kinase n=4 Tax_Id=262719 [Mycoplasma hyopneumoniae (strain J / ATCC 25934 / NCTC 10110)]	75	54209	585.532	2338.1	4	2338.15	-0.0457	38	56	0	72.49	52	74	0.00046	R	ANFSHGNYQEQKQKFDSAR	K	Dimethyl (N-term)
tr|E4QSJ6|gyrB E4QSJ6_MYCH1 DNA gyrase subunit B n=3 Tax_Id=907287 [Mycoplasma hyopneumoniae (strain 168)]	73	74161	828.433	1654.85	2	1654.88	-0.032	352	364	0	72.96	51	73	0.00036	R	QFVNKAFSEVFQR	Y	Dimethyl (N-term)
tr|Q4A7K2|pepF Q4A7K2_MYCH7 Oligoendopeptidase F n=3 Tax_Id=262722 [Mycoplasma hyopneumoniae (strain 7448)]	73	72850	996.023	1990.03	2	1990.06	-0.029	1	14	0	72.87	59	74	0.0022	-	MQYKKYSEIPEKYR	F	Dimethyl (N-term); Oxidation (M)
sp|Q4AAK2|rplU RL21_MYCHJ 50S ribosomal protein L21 n=5 Tax_Id=262719 [Mycoplasma hyopneumoniae (strain J / ATCC 25934 / NCTC 10110)]	72	11682	809.012	1616.01	2	1616.03	-0.0182	87	99	0	72.36	53	62	0.00066	R	QLFTKVKITELKG	-	Dimethyl (N-term)
tr|Q4A9F0|frr Q4A9F0_MYCHJ Ribosome recycling factor n=7 Tax_Id=262719 [Mycoplasma hyopneumoniae (strain J / ATCC 25934 / NCTC 10110)]	71	22330	474.605	1420.79	3	1420.82	-0.0266	105	115	0	70.96	60	70	0.0048	R	LIFPEPTHQKR	Q	Dimethyl (N-term)
sp|Q5ZZW4|rpsD RS4_MYCH2 30S ribosomal protein S4 n=7 Tax_Id=295358 [Mycoplasma hyopneumoniae (strain 232)]	70	24540	438.902	1313.68	3	1313.71	-0.0241	44	54	0	64.69	60	72	0.017	R	SKPSDYGVHLR	E	Dimethyl (N-term)
sp|Q5ZZW4|rpsD RS4_MYCH2 30S ribosomal protein S4 n=7 Tax_Id=295358 [Mycoplasma hyopneumoniae (strain 232)]	70	24540	790.43	3947.11	5	3947.18	-0.0658	114	146	0	37.23	22	74	0.0015	R	QLVNHGHFLVNNKKVDIPSFQLKQGDIFELTTR	K	Dimethyl (N-term)
tr|E4QSL0|lysS E4QSL0_MYCH1 Lysine--tRNA ligase n=3 Tax_Id=907287 [Mycoplasma hyopneumoniae (strain 168)]	67	57963	660.344	1318.67	2	1318.7	-0.0254	2	11	0	52.41	46	73	0.014	M	SKLNDQQQFR	R	Dimethyl (N-term)
tr|E4QSL0|lysS E4QSL0_MYCH1 Lysine--tRNA ligase n=3 Tax_Id=907287 [Mycoplasma hyopneumoniae (strain 168)]	67	57963	660.344	1318.67	2	1318.7	-0.0254	2	11	0	73.12	71	73	0.035	M	SKLNDQQQFR	R	Dimethyl (N-term)
tr|E4QSC1|rpmC E4QSC1_MYCH1 50S ribosomal protein L29 n=3 Tax_Id=907287 [Mycoplasma hyopneumoniae (strain 168)]	66	14798	928.509	2782.51	3	2782.56	-0.0504	1	22	0	47.43	41	73	0.014	-	MEFKELLKKTASELNSLLLEYR	S	Dimethyl (N-term); Oxidation (M)
tr|E4QSC1|rpmC E4QSC1_MYCH1 50S ribosomal protein L29 n=3 Tax_Id=907287 [Mycoplasma hyopneumoniae (strain 168)]	66	14798	928.509	2782.51	3	2782.56	-0.0504	1	22	0	56.84	36	73	0.00049	-	MEFKELLKKTASELNSLLLEYR	S	Dimethyl (N-term); Oxidation (M)
gi|506957601|gb|AGM21970.1| Adenine phosphoribosyltransferase n=1 Tax_Id=1116211 [Mycoplasma hyopneumoniae 168-L]	65	80669	682.379	1362.74	2	1362.77	-0.0262	535	544	0	75.92		71	0.019	V	MQINLEKYIR	T	Dimethyl (N-term)
sp|Q4A8I9|rplO RL15_MYCH7 50S ribosomal protein L15 n=3 Tax_Id=262722 [Mycoplasma hyopneumoniae (strain 7448)]	64	17362	506.613	1516.82	3	1516.84	-0.0189	3	15	1	53.65	49	73	0.018	S	IRLENLSYTPGAR	K	Dimethyl (N-term)
sp|Q4A8I9|rplO RL15_MYCH7 50S ribosomal protein L15 n=3 Tax_Id=262722 [Mycoplasma hyopneumoniae (strain 7448)]	64	17362	535.622	1603.84	3	1603.87	-0.0236	2	15	1	63.8	58	73	0.016	M	SIRLENLSYTPGAR	K	Dimethyl (N-term)
tr|E4QTE6|MHP168_499 E4QTE6_MYCH1 Uncharacterized protein n=3 Tax_Id=907287 [Mycoplasma hyopneumoniae (strain 168)]	59	107317	871.422	2611.24	3	2611.28	-0.0403	619	638	0	29.18	25	75	0.024	R	NINIEEKIYQLSYYPYFDSR	A	Deamidated (NQ); Dimethyl (N-term)
tr|E4QTE6|MHP168_499 E4QTE6_MYCH1 Uncharacterized protein n=3 Tax_Id=907287 [Mycoplasma hyopneumoniae (strain 168)]	59	107317	871.422	2611.24	3	2611.28	-0.0403	619	638	0	48.49	28	75	0.00047	R	NINIEEKIYQLSYYPYFDSR	A	Deamidated (NQ); Dimethyl (N-term)
tr|Q4A7N4|MHP7448_0489 Q4A7N4_MYCH7 Uncharacterized protein n=3 Tax_Id=262722 [Mycoplasma hyopneumoniae (strain 7448)]	51	107317	871.422	2611.24	3	2611.28	-0.0403	619	638	0	29.18	25	75	0.024	R	NINIEEKIYQLSYYPYFDSR	A	Deamidated (NQ); Dimethyl (N-term)
tr|Q4A7N4|MHP7448_0489 Q4A7N4_MYCH7 Uncharacterized protein n=3 Tax_Id=262722 [Mycoplasma hyopneumoniae (strain 7448)]	51	107317	871.422	2611.24	3	2611.28	-0.0403	619	638	0	48.49	28	75	0.00047	R	NINIEEKIYQLSYYPYFDSR	A	Deamidated (NQ); Dimethyl (N-term)
sp|Q4AAE2|rplW RL23_MYCHJ 50S ribosomal protein L23 n=3 Tax_Id=262719 [Mycoplasma hyopneumoniae (strain J / ATCC 25934 / NCTC 10110)]	58	19925	684.032	4098.15	6	4098.23	-0.0808	1	35	0	58.49	51	75	0.011	-	MNVNEIIKGPILTEKSYQLMSSGVYSFKVSPKTNR	S	Dimethyl (N-term)
tr|E4QSX4|MHP168_320 E4QSX4_MYCH1 ABC transporter ATP-binding protein n=3 Tax_Id=907287 [Mycoplasma hyopneumoniae (strain 168)]	58	76817	836.228	3340.88	4	3340.94	-0.0584	1	27	0	46.52	37	70	0.0061	-	MIKIENLTKKIDNKIIFDSLNLEIPSR	K	Dimethyl (N-term); Oxidation (M)
tr|E4QSX4|MHP168_320 E4QSX4_MYCH1 ABC transporter ATP-binding protein n=3 Tax_Id=907287 [Mycoplasma hyopneumoniae (strain 168)]	58	76817	836.228	3340.88	4	3340.94	-0.0583	1	27	0	49.55	40	70	0.0057	-	MIKIENLTKKIDNKIIFDSLNLEIPSR	K	Dimethyl (N-term); Oxidation (M)
tr|E4QTI5|upp E4QTI5_MYCH1 Uracil phosphoribosyltransferase n=6 Tax_Id=907287 [Mycoplasma hyopneumoniae (strain 168)]	57	23462	961.505	1921	2	1921.03	-0.0377	1	16	0	56.49	48	73	0.0079	-	MEIKVDHPLIDSEIAR	I	Dimethyl (N-term)
tr|E4QTI5|upp E4QTI5_MYCH1 Uracil phosphoribosyltransferase n=6 Tax_Id=907287 [Mycoplasma hyopneumoniae (strain 168)]	57	23462	646.674	1937	3	1937.03	-0.0274	1	16	0	41.6	34	73	0.011	-	MEIKVDHPLIDSEIAR	I	Dimethyl (N-term); Oxidation (M)
sp|Q4AAG7|rplQ RL17_MYCHJ 50S ribosomal protein L17 n=3 Tax_Id=262719 [Mycoplasma hyopneumoniae (strain J / ATCC 25934 / NCTC 10110)]	54	14158	514.26	1026.5	2	1026.52	-0.0199	2	9	0	43.19	42	70	0.04	M	ANPHQIYR	H	Deamidated (NQ); Dimethyl (N-term)
tr|Q601U0|pacL Q601U0_MYCH2 Cation-transporting P-type ATPase n=3 Tax_Id=295358 [Mycoplasma hyopneumoniae (strain 232)]	53	100951	764.175	3052.67	4	3052.73	-0.0572	2	26	0	53.3	49	72	0.02	M	SKKVKNQENNAKSLDLLPFLEQVDR	E	Dimethyl (N-term)
sp|Q5ZZN6|rpsI RS9_MYCH2 30S ribosomal protein S9 n=7 Tax_Id=295358 [Mycoplasma hyopneumoniae (strain 232)]	53	15008	908.506	3630	4	3630.06	-0.068	36	66	0	52.59	31	72	0.00039	R	VAKEYLKSDILIKDALQPLSITNTVSEFNIR	V	Dimethyl (N-term)
sp|P0C0J8|p46 P46_MYCHJ 46 kDa surface antigen n=3 Tax_Id=262719 [Mycoplasma hyopneumoniae (strain J / ATCC 25934 / NCTC 10110)]	52	46565	670.449	1338.88	2	1338.91	-0.0247	356	366	0	51.51	47	60	0.02	R	VLIAKKNKASR	S	Dimethyl (N-term)
tr|Q4A9W0|MHJ_0373 Q4A9W0_MYCHJ Uncharacterized protein n=7 Tax_Id=262719 [Mycoplasma hyopneumoniae (strain J / ATCC 25934 / NCTC 10110)]	50	39999	829.414	2485.22	3	2485.27	-0.0478	185	206	0	50.09	37	75	0.0028	H	TQLGTMAYEAAKYLIDFGANPR	K	Dimethyl (N-term)
tr|Q4A929|pepP Q4A929_MYCHJ XAA-PRO aminopeptidase n=3 Tax_Id=262719 [Mycoplasma hyopneumoniae (strain J / ATCC 25934 / NCTC 10110)]	50	40103	656.715	1967.12	3	1967.16	-0.0359	248	264	0	49.6	29	70	0.00045	R	KKVAPGVKASEIDLACR	N	Dimethyl (N-term)
tr|Q4A8R4|trxB Q4A8R4_MYCH7 Thioredoxin reductase n=6 Tax_Id=262722 [Mycoplasma hyopneumoniae (strain 7448)]	49	34742	624.337	1869.99	3	1870.02	-0.0362	117	130	0	48.9	43	73	0.013	R	KPLDIKYYLEYEGR	G	Dimethyl (N-term)
tr|E4QSP5|nrdF E4QSP5_MYCH1 Ribonucleoside-diphosphate reductase beta chain n=3 Tax_Id=907287 [Mycoplasma hyopneumoniae (strain 168)]	48	41690	824.749	4942.45	6	4942.55	-0.0956	1	41	0	32.58	31	76	0.043	-	MINSKLNSNSNNNKLKIKNDYYHQSVSPLEYALNNFSGKMR	S	Deamidated (NQ); Dimethyl (N-term)
tr|E4QSP5|nrdF E4QSP5_MYCH1 Ribonucleoside-diphosphate reductase beta chain n=3 Tax_Id=907287 [Mycoplasma hyopneumoniae (strain 168)]	48	41690	824.75	4942.45	6	4942.55	-0.0941	1	41	0	27.51	24	76	0.026	-	MINSKLNSNSNNNKLKIKNDYYHQSVSPLEYALNNFSGKMR	S	Deamidated (NQ); Dimethyl (N-term)
tr|E4QSP5|nrdF E4QSP5_MYCH1 Ribonucleoside-diphosphate reductase beta chain n=3 Tax_Id=907287 [Mycoplasma hyopneumoniae (strain 168)]	48	41690	707.072	4942.46	7	4942.55	-0.0906	1	41	0	28.77	24	76	0.019	-	MINSKLNSNSNNNKLKIKNDYYHQSVSPLEYALNNFSGKMR	S	Deamidated (NQ); Dimethyl (N-term)
tr|E4QSP5|nrdF E4QSP5_MYCH1 Ribonucleoside-diphosphate reductase beta chain n=3 Tax_Id=907287 [Mycoplasma hyopneumoniae (strain 168)]	48	41690	707.212	4943.43	7	4943.53	-0.098	1	41	0	28.74	26	76	0.031	-	MINSKLNSNSNNNKLKIKNDYYHQSVSPLEYALNNFSGKMR	S	2 Deamidated (NQ); Dimethyl (N-term)
tr|E4QSP5|nrdF E4QSP5_MYCH1 Ribonucleoside-diphosphate reductase beta chain n=3 Tax_Id=907287 [Mycoplasma hyopneumoniae (strain 168)]	48	41690	824.913	4943.43	6	4943.53	-0.0972	1	41	0	26.59	25	76	0.041	-	MINSKLNSNSNNNKLKIKNDYYHQSVSPLEYALNNFSGKMR	S	2 Deamidated (NQ); Dimethyl (N-term)
tr|E4QSP5|nrdF E4QSP5_MYCH1 Ribonucleoside-diphosphate reductase beta chain n=3 Tax_Id=907287 [Mycoplasma hyopneumoniae (strain 168)]	48	41690	707.213	4943.44	7	4943.53	-0.0937	1	41	0	28.02	23	76	0.016	-	MINSKLNSNSNNNKLKIKNDYYHQSVSPLEYALNNFSGKMR	S	2 Deamidated (NQ); Dimethyl (N-term)
tr|E4QSP5|nrdF E4QSP5_MYCH1 Ribonucleoside-diphosphate reductase beta chain n=3 Tax_Id=907287 [Mycoplasma hyopneumoniae (strain 168)]	48	41690	825.081	4944.44	6	4944.52	-0.0758	1	41	0	24.59	21	76	0.024	-	MINSKLNSNSNNNKLKIKNDYYHQSVSPLEYALNNFSGKMR	S	3 Deamidated (NQ); Dimethyl (N-term)
sp|Q4A8J7|rpoA RPOA_MYCH7 DNA-directed RNA polymerase subunit alpha n=4 Tax_Id=262722 [Mycoplasma hyopneumoniae (strain 7448)]	46	38178	620.722	3098.57	5	3098.63	-0.0571	287	311	0	46.15	30	75	0.0014	R	AQYYKISDIEKLSQDDFENIKNLGR	K	Dimethyl (N-term)
tr|S5FYX6|MHL_3098 S5FYX6_MYCHY Uncharacterized protein n=2 Tax_Id=754503 [Mycoplasma hyopneumoniae 7422]	44	150780	688.964	2063.87	3	2063.9	-0.0324	95	110	0	44.28	36	72	0.0087	R	FNEVEFADWFADNYNR	Q	Dimethyl (N-term)
sp|Q4AA63|rpmF RL32_MYCHJ 50S ribosomal protein L32 n=6 Tax_Id=262719 [Mycoplasma hyopneumoniae (strain J / ATCC 25934 / NCTC 10110)]	43	8137	372.977	1487.88	4	1487.91	-0.0277	54	65	0	43.3	43	67	0.048	R	KIISFKAVNDKN	-	Dimethyl (N-term)
tr|Q4A7P0|MHP7448_0483 Q4A7P0_MYCH7 Uncharacterized protein n=6 Tax_Id=262722 [Mycoplasma hyopneumoniae (strain 7448)]	43	21707	959.826	2876.46	3	2876.51	-0.0533	1	24	0	42.87	35	75	0.0099	-	MKFFGSSAKKEANSNTIDTKTEFR	D	Dimethyl (N-term)
tr|E4QTG4|ackA E4QTG4_MYCH1 Acetate kinase n=3 Tax_Id=907287 [Mycoplasma hyopneumoniae (strain 168)]	36	45028	660.113	2636.42	4	2636.46	-0.0358	153	174	0	35.9	33	73	0.029	G	TIPKINYTYPINAEIADKYGIR	K	Dimethyl (N-term)
tr|Q4A7S1|metK Q4A7S1_MYCH7 S-adenosylmethionine synthase n=3 Tax_Id=262722 [Mycoplasma hyopneumoniae (strain 7448)]	36	43281	625.53	3122.62	5	3122.68	-0.0601	239	266	0	31.83	29	75	0.031	R	KLIIDTYGDAAKHGGGAFSGKDYTKVDR	S	Dimethyl (N-term)
tr|Q4A7S1|metK Q4A7S1_MYCH7 S-adenosylmethionine synthase n=3 Tax_Id=262722 [Mycoplasma hyopneumoniae (strain 7448)]	36	43281	760.062	4554.33	6	4554.42	-0.0908	1	40	0	32.77	29	76	0.025	-	MLAAKISVAESVGKGHPDKICDQISDAILDEILKQDEHAR	V	Dimethyl (N-term)
tr|E4QTA9|metK E4QTA9_MYCH1 S-adenosylmethionine synthase n=3 Tax_Id=907287 [Mycoplasma hyopneumoniae (strain 168)]	32	43301	625.53	3122.62	5	3122.68	-0.0601	239	266	0	31.83	29	75	0.031	R	KLIIDTYGDAAKHGGGAFSGKDYTKVDR	S	Dimethyl (N-term)
tr|E4QT90|tkt E4QT90_MYCH1 Transketolase n=3 Tax_Id=907287 [Mycoplasma hyopneumoniae (strain 168)]	35	70103	705.893	4229.31	6	4229.39	-0.0804	459	495	1	23.03	21	72	0.035	R	SLPNLAVYRPGDENELKAAYELILAKKNHPSALILTR	Q	Dimethyl (N-term)
tr|Q71A35|Q71A35_MYCHY P216 surface protein n=2 Tax_Id=2099 [Mycoplasma hyopneumoniae]	2326	220953	538.985	1613.93	3	1613.95	-0.0201	753	765	0	73.07	55	69	0.00087	P	EFGLPLFLPKELR	K	Dimethyl (N-term)
tr|Q71A35|Q71A35_MYCHY P216 surface protein n=2 Tax_Id=2099 [Mycoplasma hyopneumoniae]	2326	220953	538.985	1613.93	3	1613.95	-0.0201	753	765	0	72.8	55	69	0.00099	P	EFGLPLFLPKELR	K	Dimethyl (N-term)
tr|Q71A35|Q71A35_MYCHY P216 surface protein n=2 Tax_Id=2099 [Mycoplasma hyopneumoniae]	2326	220953	807.976	1613.94	2	1613.95	-0.0171	753	765	0	57.87	45	69	0.0027	P	EFGLPLFLPKELR	K	Dimethyl (N-term)
tr|Q71A35|Q71A35_MYCHY P216 surface protein n=2 Tax_Id=2099 [Mycoplasma hyopneumoniae]	2326	220953	807.976	1613.94	2	1613.95	-0.0171	753	765	0	67.38	49	69	0.00074	P	EFGLPLFLPKELR	K	Dimethyl (N-term)
tr|Q71A35|Q71A35_MYCHY P216 surface protein n=2 Tax_Id=2099 [Mycoplasma hyopneumoniae]	2326	220953	594.707	1781.1	3	1781.12	-0.0188	1401	1415	0	46.49	42	64	0.022	N	IKPETFTPALIALKR	D	Dimethyl (N-term)
tr|Q71A35|Q71A35_MYCHY P216 surface protein n=2 Tax_Id=2099 [Mycoplasma hyopneumoniae]	2326	220953	594.707	1781.1	3	1781.12	-0.0188	1401	1415	0	49.89	36	64	0.0022	N	IKPETFTPALIALKR	D	Dimethyl (N-term)
tr|Q71A35|Q71A35_MYCHY P216 surface protein n=2 Tax_Id=2099 [Mycoplasma hyopneumoniae]	2326	220953	595.011	1782.01	3	1782.04	-0.0322	751	765	0	70.95	61	70	0.0051	K	APEFGLPLFLPKELR	K	Dimethyl (N-term)
tr|Q71A35|Q71A35_MYCHY P216 surface protein n=2 Tax_Id=2099 [Mycoplasma hyopneumoniae]	2326	220953	670.7	2009.08	3	2009.09	-0.0168	1708	1724	0	45.52	38	73	0.011	R	EGFALQALKSSFDQKTR	T	Dimethyl (N-term)
tr|Q71A35|Q71A35_MYCHY P216 surface protein n=2 Tax_Id=2099 [Mycoplasma hyopneumoniae]	2326	220953	671.034	2010.08	3	2010.08	0.0021	1708	1724	0	27.79	27	73	0.043	R	EGFALQALKSSFDQKTR	T	Deamidated (NQ); Dimethyl (N-term)
tr|Q71A35|Q71A35_MYCHY P216 surface protein n=2 Tax_Id=2099 [Mycoplasma hyopneumoniae]	2326	220953	692.026	2073.06	3	2073.09	-0.0374	237	253	0	71.88	60	74	0.004	F	SFEKGNLVDPFVYSFIR	N	Dimethyl (N-term)
tr|Q71A35|Q71A35_MYCHY P216 surface protein n=2 Tax_Id=2099 [Mycoplasma hyopneumoniae]	2326	220953	456.682	2278.37	5	2278.41	-0.0427	1397	1415	0	54.97	48	65	0.012	R	LNKNIKPETFTPALIALKR	D	Dimethyl (N-term)
tr|Q71A35|Q71A35_MYCHY P216 surface protein n=2 Tax_Id=2099 [Mycoplasma hyopneumoniae]	2326	220953	456.682	2278.37	5	2278.41	-0.0427	1397	1415	0	73.8	54	65	0.00058	R	LNKNIKPETFTPALIALKR	D	Dimethyl (N-term)
tr|Q71A35|Q71A35_MYCHY P216 surface protein n=2 Tax_Id=2099 [Mycoplasma hyopneumoniae]	2326	220953	570.6	2278.37	4	2278.41	-0.0423	1397	1415	0	44.52	43	64	0.042	R	LNKNIKPETFTPALIALKR	D	Dimethyl (N-term)
tr|Q71A35|Q71A35_MYCHY P216 surface protein n=2 Tax_Id=2099 [Mycoplasma hyopneumoniae]	2326	220953	570.6	2278.37	4	2278.41	-0.0423	1397	1415	0	52.67	45	64	0.0096	R	LNKNIKPETFTPALIALKR	D	Dimethyl (N-term)
tr|Q71A35|Q71A35_MYCHY P216 surface protein n=2 Tax_Id=2099 [Mycoplasma hyopneumoniae]	2326	220953	760.465	2278.37	3	2278.41	-0.0411	1397	1415	0	44.08	33	64	0.0046	R	LNKNIKPETFTPALIALKR	D	Dimethyl (N-term)
tr|Q71A35|Q71A35_MYCHY P216 surface protein n=2 Tax_Id=2099 [Mycoplasma hyopneumoniae]	2326	220953	760.465	2278.37	3	2278.41	-0.0411	1397	1415	0	60.14	37	64	0.00026	R	LNKNIKPETFTPALIALKR	D	Dimethyl (N-term)
tr|Q71A35|Q71A35_MYCHY P216 surface protein n=2 Tax_Id=2099 [Mycoplasma hyopneumoniae]	2326	220953	804.734	2411.18	3	2411.22	-0.0399	254	273	0	30.63	27	74	0.022	R	NPQNGKEWASDLNQDQKTVR	L	Dimethyl (N-term)
tr|Q71A35|Q71A35_MYCHY P216 surface protein n=2 Tax_Id=2099 [Mycoplasma hyopneumoniae]	2326	220953	836.753	2507.24	3	2507.27	-0.0379	233	253	0	55.99	44	75	0.0037	Q	TADFSFEKGNLVDPFVYSFIR	N	Dimethyl (N-term)
tr|Q71A35|Q71A35_MYCHY P216 surface protein n=2 Tax_Id=2099 [Mycoplasma hyopneumoniae]	2326	220953	836.753	2507.24	3	2507.27	-0.0379	233	253	0	63.02	38	75	0.00018	Q	TADFSFEKGNLVDPFVYSFIR	N	Dimethyl (N-term)
tr|Q71A35|Q71A35_MYCHY P216 surface protein n=2 Tax_Id=2099 [Mycoplasma hyopneumoniae]	2326	220953	708.616	2830.44	4	2830.49	-0.0511	487	510	1	46.15	45	75	0.044	F	RDVEIEKAFGLLYPGVNEELEQAR	R	Dimethyl (N-term)
tr|Q71A35|Q71A35_MYCHY P216 surface protein n=2 Tax_Id=2099 [Mycoplasma hyopneumoniae]	2326	220953	593.124	2960.58	5	2960.61	-0.0281	102	125	0	82.83	40	74	3e-06	R	TVLEIPKKYQVVISEFSPEDDKER	F	Dimethyl (N-term)
tr|Q71A35|Q71A35_MYCHY P216 surface protein n=2 Tax_Id=2099 [Mycoplasma hyopneumoniae]	2326	220953	593.124	2960.58	5	2960.61	-0.0281	102	125	0	89.95	43	74	1.1e-06	R	TVLEIPKKYQVVISEFSPEDDKER	F	Dimethyl (N-term)
tr|Q71A35|Q71A35_MYCHY P216 surface protein n=2 Tax_Id=2099 [Mycoplasma hyopneumoniae]	2326	220953	593.124	2960.58	5	2960.61	-0.0281	102	125	0	83.22	47	74	1.2e-05	R	TVLEIPKKYQVVISEFSPEDDKER	F	Dimethyl (N-term)
tr|Q71A35|Q71A35_MYCHY P216 surface protein n=2 Tax_Id=2099 [Mycoplasma hyopneumoniae]	2326	220953	593.124	2960.58	5	2960.61	-0.0274	102	125	0	54.69	42	73	0.0028	R	TVLEIPKKYQVVISEFSPEDDKER	F	Dimethyl (N-term)
tr|Q71A35|Q71A35_MYCHY P216 surface protein n=2 Tax_Id=2099 [Mycoplasma hyopneumoniae]	2326	220953	593.124	2960.58	5	2960.61	-0.0274	102	125	0	78.69	42	73	1.2e-05	R	TVLEIPKKYQVVISEFSPEDDKER	F	Dimethyl (N-term)
tr|Q71A35|Q71A35_MYCHY P216 surface protein n=2 Tax_Id=2099 [Mycoplasma hyopneumoniae]	2326	220953	741.153	2960.58	4	2960.61	-0.0268	102	125	0	44.78	32	73	0.0031	R	TVLEIPKKYQVVISEFSPEDDKER	F	Dimethyl (N-term)
tr|Q71A35|Q71A35_MYCHY P216 surface protein n=2 Tax_Id=2099 [Mycoplasma hyopneumoniae]	2326	220953	741.153	2960.58	4	2960.61	-0.0268	102	125	0	51.76	33	73	0.0008	R	TVLEIPKKYQVVISEFSPEDDKER	F	Dimethyl (N-term)
tr|Q71A35|Q71A35_MYCHY P216 surface protein n=2 Tax_Id=2099 [Mycoplasma hyopneumoniae]	2326	220953	741.153	2960.58	4	2960.61	-0.0268	102	125	0	69.14	36	73	2.5e-05	R	TVLEIPKKYQVVISEFSPEDDKER	F	Dimethyl (N-term)
tr|Q71A35|Q71A35_MYCHY P216 surface protein n=2 Tax_Id=2099 [Mycoplasma hyopneumoniae]	2326	220953	987.87	2960.59	3	2960.61	-0.0243	102	125	0	35.35	26	73	0.0067	R	TVLEIPKKYQVVISEFSPEDDKER	F	Dimethyl (N-term)
tr|Q71A35|Q71A35_MYCHY P216 surface protein n=2 Tax_Id=2099 [Mycoplasma hyopneumoniae]	2326	220953	987.87	2960.59	3	2960.61	-0.0241	102	125	0	28.25	24	73	0.019	R	TVLEIPKKYQVVISEFSPEDDKER	F	Dimethyl (N-term)
tr|Q71A35|Q71A35_MYCHY P216 surface protein n=2 Tax_Id=2099 [Mycoplasma hyopneumoniae]	2326	220953	987.87	2960.59	3	2960.61	-0.0239	102	125	0	62.22	34	73	7.6e-05	R	TVLEIPKKYQVVISEFSPEDDKER	F	Dimethyl (N-term)
tr|Q71A35|Q71A35_MYCHY P216 surface protein n=2 Tax_Id=2099 [Mycoplasma hyopneumoniae]	2326	220953	741.155	2960.59	4	2960.61	-0.0195	102	125	0	29.47	27	73	0.035	R	TVLEIPKKYQVVISEFSPEDDKER	F	Dimethyl (N-term)
tr|Q71A35|Q71A35_MYCHY P216 surface protein n=2 Tax_Id=2099 [Mycoplasma hyopneumoniae]	2326	220953	741.155	2960.59	4	2960.61	-0.0182	102	125	0	21.96	18	73	0.025	R	TVLEIPKKYQVVISEFSPEDDKER	F	Dimethyl (N-term)
tr|Q71A35|Q71A35_MYCHY P216 surface protein n=2 Tax_Id=2099 [Mycoplasma hyopneumoniae]	2326	220953	741.396	2961.55	4	2961.59	-0.041	102	125	0	60.15	32	74	8.5e-05	R	TVLEIPKKYQVVISEFSPEDDKER	F	Deamidated (NQ); Dimethyl (N-term)
tr|Q71A35|Q71A35_MYCHY P216 surface protein n=2 Tax_Id=2099 [Mycoplasma hyopneumoniae]	2326	220953	988.198	2961.57	3	2961.59	-0.0238	102	125	0	24.1	22	74	0.031	R	TVLEIPKKYQVVISEFSPEDDKER	F	Deamidated (NQ); Dimethyl (N-term)
tr|Q71A35|Q71A35_MYCHY P216 surface protein n=2 Tax_Id=2099 [Mycoplasma hyopneumoniae]	2326	220953	745.384	2977.51	4	2977.55	-0.0472	486	510	1	46.76	41	75	0.016	N	FRDVEIEKAFGLLYPGVNEELEQAR	R	Dimethyl (N-term)
tr|Q71A35|Q71A35_MYCHY P216 surface protein n=2 Tax_Id=2099 [Mycoplasma hyopneumoniae]	2326	220953	749.63	2994.49	4	2994.53	-0.0436	698	722	0	61.13	43	75	0.0009	Q	KAGLQFEGYENLPSDFNLEDLKNIR	I	Deamidated (NQ); Dimethyl (N-term)
tr|Q71A35|Q71A35_MYCHY P216 surface protein n=2 Tax_Id=2099 [Mycoplasma hyopneumoniae]	2326	220953	620.306	3096.49	5	3096.54	-0.0495	76	101	0	38.85	37	75	0.039	N	GKTFDPKSSEFTDFVSKFDFLTNNGR	T	Deamidated (NQ); Dimethyl (N-term)
tr|Q71A35|Q71A35_MYCHY P216 surface protein n=2 Tax_Id=2099 [Mycoplasma hyopneumoniae]	2326	220953	524.278	3139.62	6	3139.66	-0.0328	1273	1297	0	63.11	41	75	0.00037	R	KEEELETYNPKDEFNILNPLTKAHR	L	Dimethyl (N-term)
tr|Q71A35|Q71A35_MYCHY P216 surface protein n=2 Tax_Id=2099 [Mycoplasma hyopneumoniae]	2326	220953	524.278	3139.62	6	3139.66	-0.0328	1273	1297	0	65.49	41	75	0.0002	R	KEEELETYNPKDEFNILNPLTKAHR	L	Dimethyl (N-term)
tr|Q71A35|Q71A35_MYCHY P216 surface protein n=2 Tax_Id=2099 [Mycoplasma hyopneumoniae]	2326	220953	524.278	3139.62	6	3139.66	-0.0328	1273	1297	0	66.21	42	75	0.00022	R	KEEELETYNPKDEFNILNPLTKAHR	L	Dimethyl (N-term)
tr|Q71A35|Q71A35_MYCHY P216 surface protein n=2 Tax_Id=2099 [Mycoplasma hyopneumoniae]	2326	220953	524.278	3139.62	6	3139.66	-0.0328	1273	1297	0	65.75	36	75	5.5e-05	R	KEEELETYNPKDEFNILNPLTKAHR	L	Dimethyl (N-term)
tr|Q71A35|Q71A35_MYCHY P216 surface protein n=2 Tax_Id=2099 [Mycoplasma hyopneumoniae]	2326	220953	628.932	3139.63	5	3139.66	-0.03	1273	1297	0	66.49	35	75	3.6e-05	R	KEEELETYNPKDEFNILNPLTKAHR	L	Dimethyl (N-term)
tr|Q71A35|Q71A35_MYCHY P216 surface protein n=2 Tax_Id=2099 [Mycoplasma hyopneumoniae]	2326	220953	628.932	3139.63	5	3139.66	-0.03	1273	1297	0	59.08	47	75	0.0032	R	KEEELETYNPKDEFNILNPLTKAHR	L	Dimethyl (N-term)
tr|Q71A35|Q71A35_MYCHY P216 surface protein n=2 Tax_Id=2099 [Mycoplasma hyopneumoniae]	2326	220953	785.914	3139.63	4	3139.66	-0.0281	1273	1297	0	44.19	38	75	0.014	R	KEEELETYNPKDEFNILNPLTKAHR	L	Dimethyl (N-term)
tr|Q71A35|Q71A35_MYCHY P216 surface protein n=2 Tax_Id=2099 [Mycoplasma hyopneumoniae]	2326	220953	785.914	3139.63	4	3139.66	-0.0281	1273	1297	0	64.39	46	75	0.00077	R	KEEELETYNPKDEFNILNPLTKAHR	L	Dimethyl (N-term)
tr|Q71A35|Q71A35_MYCHY P216 surface protein n=2 Tax_Id=2099 [Mycoplasma hyopneumoniae]	2326	220953	1047.55	3139.63	3	3139.66	-0.0228	1273	1297	0	42.02	31	75	0.0045	R	KEEELETYNPKDEFNILNPLTKAHR	L	Dimethyl (N-term)
tr|Q71A35|Q71A35_MYCHY P216 surface protein n=2 Tax_Id=2099 [Mycoplasma hyopneumoniae]	2326	220953	809.165	3232.63	4	3232.69	-0.0596	562	588	0	33.07	31	75	0.037	P	IQYQQEKAGLGSSPDKPYMIKDVQNQR	Y	Dimethyl (N-term)
tr|Q71A35|Q71A35_MYCHY P216 surface protein n=2 Tax_Id=2099 [Mycoplasma hyopneumoniae]	2326	220953	859.185	3432.71	4	3432.77	-0.061	560	588	0	40.66	39	76	0.043	N	SPIQYQQEKAGLGSSPDKPYMIKDVQNQR	Y	Dimethyl (N-term); Oxidation (M)
tr|Q71A35|Q71A35_MYCHY P216 surface protein n=2 Tax_Id=2099 [Mycoplasma hyopneumoniae]	2326	220953	1010.53	4038.09	4	4038.14	-0.0564	1299	1332	0	35.9	32	75	0.022	L	TLSNLVNNDPNYKIEDLKVIKNEAGDHQLEFSLR	A	Dimethyl (N-term)
tr|Q71A35|Q71A35_MYCHY P216 surface protein n=2 Tax_Id=2099 [Mycoplasma hyopneumoniae]	2326	220953	808.625	4038.09	5	4038.14	-0.0553	1299	1332	0	31.72	31	75	0.045	L	TLSNLVNNDPNYKIEDLKVIKNEAGDHQLEFSLR	A	Dimethyl (N-term)
tr|Q71A35|Q71A35_MYCHY P216 surface protein n=2 Tax_Id=2099 [Mycoplasma hyopneumoniae]	2326	220953	692.87	4151.18	6	4151.23	-0.0473	1298	1332	0	45.66	33	75	0.0034	R	LTLSNLVNNDPNYKIEDLKVIKNEAGDHQLEFSLR	A	Dimethyl (N-term)
tr|Q71A35|Q71A35_MYCHY P216 surface protein n=2 Tax_Id=2099 [Mycoplasma hyopneumoniae]	2326	220953	1038.8	4151.18	4	4151.23	-0.043	1298	1332	0	36.25	34	75	0.037	R	LTLSNLVNNDPNYKIEDLKVIKNEAGDHQLEFSLR	A	Dimethyl (N-term)
tr|Q71A35|Q71A35_MYCHY P216 surface protein n=2 Tax_Id=2099 [Mycoplasma hyopneumoniae]	2326	220953	831.244	4151.18	5	4151.23	-0.0429	1298	1332	0	53.84	37	75	0.0011	R	LTLSNLVNNDPNYKIEDLKVIKNEAGDHQLEFSLR	A	Dimethyl (N-term)
tr|Q71A35|Q71A35_MYCHY P216 surface protein n=2 Tax_Id=2099 [Mycoplasma hyopneumoniae]	2326	220953	831.435	4152.14	5	4152.21	-0.0741	1298	1332	0	31.21	24	75	0.011	R	LTLSNLVNNDPNYKIEDLKVIKNEAGDHQLEFSLR	A	Deamidated (NQ); Dimethyl (N-term)
tr|Q71A35|Q71A35_MYCHY P216 surface protein n=2 Tax_Id=2099 [Mycoplasma hyopneumoniae]	2326	220953	917.275	4581.34	5	4581.42	-0.0813	949	988	0	84.8	35	76	5.8e-07	R	TIYLKTSGKSKLEADTIDQLNQAVENAPLGLQSFYLDTER	F	Dimethyl (N-term)
gi|88659595|gb|ABD47698.1| putative P216 surface protein n=1 Tax_Id=754503 [Mycoplasma hyopneumoniae 7422]	290	41407	524.278	3139.62	6	3139.66	-0.0328	217	241	0	63.11	41	75	0.00037	R	KEEELETYNPKDEFNILNPLTKAHR	L	Dimethyl (N-term)
gi|88659595|gb|ABD47698.1| putative P216 surface protein n=1 Tax_Id=754503 [Mycoplasma hyopneumoniae 7422]	290	41407	524.278	3139.62	6	3139.66	-0.0328	217	241	0	65.49	41	75	0.0002	R	KEEELETYNPKDEFNILNPLTKAHR	L	Dimethyl (N-term)
gi|88659595|gb|ABD47698.1| putative P216 surface protein n=1 Tax_Id=754503 [Mycoplasma hyopneumoniae 7422]	290	41407	524.278	3139.62	6	3139.66	-0.0328	217	241	0	66.21	42	75	0.00022	R	KEEELETYNPKDEFNILNPLTKAHR	L	Dimethyl (N-term)
gi|88659595|gb|ABD47698.1| putative P216 surface protein n=1 Tax_Id=754503 [Mycoplasma hyopneumoniae 7422]	290	41407	524.278	3139.62	6	3139.66	-0.0328	217	241	0	65.75	36	75	5.5e-05	R	KEEELETYNPKDEFNILNPLTKAHR	L	Dimethyl (N-term)
gi|88659595|gb|ABD47698.1| putative P216 surface protein n=1 Tax_Id=754503 [Mycoplasma hyopneumoniae 7422]	290	41407	628.932	3139.63	5	3139.66	-0.03	217	241	0	66.49	35	75	3.6e-05	R	KEEELETYNPKDEFNILNPLTKAHR	L	Dimethyl (N-term)
gi|88659595|gb|ABD47698.1| putative P216 surface protein n=1 Tax_Id=754503 [Mycoplasma hyopneumoniae 7422]	290	41407	628.932	3139.63	5	3139.66	-0.03	217	241	0	59.08	47	75	0.0032	R	KEEELETYNPKDEFNILNPLTKAHR	L	Dimethyl (N-term)
gi|88659595|gb|ABD47698.1| putative P216 surface protein n=1 Tax_Id=754503 [Mycoplasma hyopneumoniae 7422]	290	41407	785.914	3139.63	4	3139.66	-0.0281	217	241	0	44.19	38	75	0.014	R	KEEELETYNPKDEFNILNPLTKAHR	L	Dimethyl (N-term)
gi|88659595|gb|ABD47698.1| putative P216 surface protein n=1 Tax_Id=754503 [Mycoplasma hyopneumoniae 7422]	290	41407	785.914	3139.63	4	3139.66	-0.0281	217	241	0	64.39	46	75	0.00077	R	KEEELETYNPKDEFNILNPLTKAHR	L	Dimethyl (N-term)
gi|88659595|gb|ABD47698.1| putative P216 surface protein n=1 Tax_Id=754503 [Mycoplasma hyopneumoniae 7422]	290	41407	1047.55	3139.63	3	3139.66	-0.0228	217	241	0	42.02	31	75	0.0045	R	KEEELETYNPKDEFNILNPLTKAHR	L	Dimethyl (N-term)
gi|88659595|gb|ABD47698.1| putative P216 surface protein n=1 Tax_Id=754503 [Mycoplasma hyopneumoniae 7422]	290	41407	1010.25	4036.96	4	4037.04	-0.08	306	341	0	80.54		76	0.02	N	IDKYLNNKGNVSSQQQQQQQQQQPGGGNQGSGLIQR	L	Dimethyl (N-term)
gi|88659595|gb|ABD47698.1| putative P216 surface protein n=1 Tax_Id=754503 [Mycoplasma hyopneumoniae 7422]	290	41407	1010.53	4038.09	4	4038.14	-0.0564	243	276	0	35.9	32	75	0.022	L	TLSNLVNNDPNYKIEDLKVIKNEAGDHQLEFSLR	A	Dimethyl (N-term)
gi|88659595|gb|ABD47698.1| putative P216 surface protein n=1 Tax_Id=754503 [Mycoplasma hyopneumoniae 7422]	290	41407	808.625	4038.09	5	4038.14	-0.0553	243	276	0	31.72	31	75	0.045	L	TLSNLVNNDPNYKIEDLKVIKNEAGDHQLEFSLR	A	Dimethyl (N-term)
gi|88659595|gb|ABD47698.1| putative P216 surface protein n=1 Tax_Id=754503 [Mycoplasma hyopneumoniae 7422]	290	41407	692.87	4151.18	6	4151.23	-0.0473	242	276	0	45.66	33	75	0.0034	R	LTLSNLVNNDPNYKIEDLKVIKNEAGDHQLEFSLR	A	Dimethyl (N-term)
gi|88659595|gb|ABD47698.1| putative P216 surface protein n=1 Tax_Id=754503 [Mycoplasma hyopneumoniae 7422]	290	41407	1038.8	4151.18	4	4151.23	-0.043	242	276	0	36.25	34	75	0.037	R	LTLSNLVNNDPNYKIEDLKVIKNEAGDHQLEFSLR	A	Dimethyl (N-term)
gi|88659595|gb|ABD47698.1| putative P216 surface protein n=1 Tax_Id=754503 [Mycoplasma hyopneumoniae 7422]	290	41407	831.244	4151.18	5	4151.23	-0.0429	242	276	0	53.84	37	75	0.0011	R	LTLSNLVNNDPNYKIEDLKVIKNEAGDHQLEFSLR	A	Dimethyl (N-term)
gi|88659595|gb|ABD47698.1| putative P216 surface protein n=1 Tax_Id=754503 [Mycoplasma hyopneumoniae 7422]	290	41407	831.435	4152.14	5	4152.21	-0.0741	242	276	0	31.21	24	75	0.011	R	LTLSNLVNNDPNYKIEDLKVIKNEAGDHQLEFSLR	A	Deamidated (NQ); Dimethyl (N-term)
tr|Q4A9J2|MHJ_0493 Q4A9J2_MYCHJ Putative P216 surface protein n=3 Tax_Id=262719 [Mycoplasma hyopneumoniae (strain J / ATCC 25934 / NCTC 10110)]	2324	221082	538.985	1613.93	3	1613.95	-0.0201	753	765	0	73.07	55	69	0.00087	P	EFGLPLFLPKELR	K	Dimethyl (N-term)
tr|Q4A9J2|MHJ_0493 Q4A9J2_MYCHJ Putative P216 surface protein n=3 Tax_Id=262719 [Mycoplasma hyopneumoniae (strain J / ATCC 25934 / NCTC 10110)]	2324	221082	538.985	1613.93	3	1613.95	-0.0201	753	765	0	72.8	55	69	0.00099	P	EFGLPLFLPKELR	K	Dimethyl (N-term)
tr|Q4A9J2|MHJ_0493 Q4A9J2_MYCHJ Putative P216 surface protein n=3 Tax_Id=262719 [Mycoplasma hyopneumoniae (strain J / ATCC 25934 / NCTC 10110)]	2324	221082	807.976	1613.94	2	1613.95	-0.0171	753	765	0	57.87	45	69	0.0027	P	EFGLPLFLPKELR	K	Dimethyl (N-term)
tr|Q4A9J2|MHJ_0493 Q4A9J2_MYCHJ Putative P216 surface protein n=3 Tax_Id=262719 [Mycoplasma hyopneumoniae (strain J / ATCC 25934 / NCTC 10110)]	2324	221082	807.976	1613.94	2	1613.95	-0.0171	753	765	0	67.38	49	69	0.00074	P	EFGLPLFLPKELR	K	Dimethyl (N-term)
tr|Q4A9J2|MHJ_0493 Q4A9J2_MYCHJ Putative P216 surface protein n=3 Tax_Id=262719 [Mycoplasma hyopneumoniae (strain J / ATCC 25934 / NCTC 10110)]	2324	221082	594.707	1781.1	3	1781.12	-0.0188	1401	1415	0	46.49	42	64	0.022	N	IKPETFTPALIALKR	D	Dimethyl (N-term)
tr|Q4A9J2|MHJ_0493 Q4A9J2_MYCHJ Putative P216 surface protein n=3 Tax_Id=262719 [Mycoplasma hyopneumoniae (strain J / ATCC 25934 / NCTC 10110)]	2324	221082	594.707	1781.1	3	1781.12	-0.0188	1401	1415	0	49.89	36	64	0.0022	N	IKPETFTPALIALKR	D	Dimethyl (N-term)
tr|Q4A9J2|MHJ_0493 Q4A9J2_MYCHJ Putative P216 surface protein n=3 Tax_Id=262719 [Mycoplasma hyopneumoniae (strain J / ATCC 25934 / NCTC 10110)]	2324	221082	595.011	1782.01	3	1782.04	-0.0322	751	765	0	70.95	61	70	0.0051	K	APEFGLPLFLPKELR	K	Dimethyl (N-term)
tr|Q4A9J2|MHJ_0493 Q4A9J2_MYCHJ Putative P216 surface protein n=3 Tax_Id=262719 [Mycoplasma hyopneumoniae (strain J / ATCC 25934 / NCTC 10110)]	2324	221082	670.7	2009.08	3	2009.09	-0.0168	1708	1724	0	45.52	38	73	0.011	R	EGFALQALKSSFDQKTR	T	Dimethyl (N-term)
tr|Q4A9J2|MHJ_0493 Q4A9J2_MYCHJ Putative P216 surface protein n=3 Tax_Id=262719 [Mycoplasma hyopneumoniae (strain J / ATCC 25934 / NCTC 10110)]	2324	221082	671.034	2010.08	3	2010.08	0.0021	1708	1724	0	27.79	27	73	0.043	R	EGFALQALKSSFDQKTR	T	Deamidated (NQ); Dimethyl (N-term)
tr|Q4A9J2|MHJ_0493 Q4A9J2_MYCHJ Putative P216 surface protein n=3 Tax_Id=262719 [Mycoplasma hyopneumoniae (strain J / ATCC 25934 / NCTC 10110)]	2324	221082	692.026	2073.06	3	2073.09	-0.0374	237	253	0	71.88	60	74	0.004	F	SFEKGNLVDPFVYSFIR	N	Dimethyl (N-term)
tr|Q4A9J2|MHJ_0493 Q4A9J2_MYCHJ Putative P216 surface protein n=3 Tax_Id=262719 [Mycoplasma hyopneumoniae (strain J / ATCC 25934 / NCTC 10110)]	2324	221082	456.682	2278.37	5	2278.41	-0.0427	1397	1415	0	54.97	48	65	0.012	R	LNKNIKPETFTPALIALKR	D	Dimethyl (N-term)
tr|Q4A9J2|MHJ_0493 Q4A9J2_MYCHJ Putative P216 surface protein n=3 Tax_Id=262719 [Mycoplasma hyopneumoniae (strain J / ATCC 25934 / NCTC 10110)]	2324	221082	456.682	2278.37	5	2278.41	-0.0427	1397	1415	0	73.8	54	65	0.00058	R	LNKNIKPETFTPALIALKR	D	Dimethyl (N-term)
tr|Q4A9J2|MHJ_0493 Q4A9J2_MYCHJ Putative P216 surface protein n=3 Tax_Id=262719 [Mycoplasma hyopneumoniae (strain J / ATCC 25934 / NCTC 10110)]	2324	221082	570.6	2278.37	4	2278.41	-0.0423	1397	1415	0	44.52	43	64	0.042	R	LNKNIKPETFTPALIALKR	D	Dimethyl (N-term)
tr|Q4A9J2|MHJ_0493 Q4A9J2_MYCHJ Putative P216 surface protein n=3 Tax_Id=262719 [Mycoplasma hyopneumoniae (strain J / ATCC 25934 / NCTC 10110)]	2324	221082	570.6	2278.37	4	2278.41	-0.0423	1397	1415	0	52.67	45	64	0.0096	R	LNKNIKPETFTPALIALKR	D	Dimethyl (N-term)
tr|Q4A9J2|MHJ_0493 Q4A9J2_MYCHJ Putative P216 surface protein n=3 Tax_Id=262719 [Mycoplasma hyopneumoniae (strain J / ATCC 25934 / NCTC 10110)]	2324	221082	760.465	2278.37	3	2278.41	-0.0411	1397	1415	0	44.08	33	64	0.0046	R	LNKNIKPETFTPALIALKR	D	Dimethyl (N-term)
tr|Q4A9J2|MHJ_0493 Q4A9J2_MYCHJ Putative P216 surface protein n=3 Tax_Id=262719 [Mycoplasma hyopneumoniae (strain J / ATCC 25934 / NCTC 10110)]	2324	221082	760.465	2278.37	3	2278.41	-0.0411	1397	1415	0	60.14	37	64	0.00026	R	LNKNIKPETFTPALIALKR	D	Dimethyl (N-term)
tr|Q4A9J2|MHJ_0493 Q4A9J2_MYCHJ Putative P216 surface protein n=3 Tax_Id=262719 [Mycoplasma hyopneumoniae (strain J / ATCC 25934 / NCTC 10110)]	2324	221082	804.734	2411.18	3	2411.22	-0.0399	254	273	0	30.63	27	74	0.022	R	NPQNGKEWASDLNQDQKTVR	L	Dimethyl (N-term)
tr|Q4A9J2|MHJ_0493 Q4A9J2_MYCHJ Putative P216 surface protein n=3 Tax_Id=262719 [Mycoplasma hyopneumoniae (strain J / ATCC 25934 / NCTC 10110)]	2324	221082	836.753	2507.24	3	2507.27	-0.0379	233	253	0	55.99	44	75	0.0037	Q	TADFSFEKGNLVDPFVYSFIR	N	Dimethyl (N-term)
tr|Q4A9J2|MHJ_0493 Q4A9J2_MYCHJ Putative P216 surface protein n=3 Tax_Id=262719 [Mycoplasma hyopneumoniae (strain J / ATCC 25934 / NCTC 10110)]	2324	221082	836.753	2507.24	3	2507.27	-0.0379	233	253	0	63.02	38	75	0.00018	Q	TADFSFEKGNLVDPFVYSFIR	N	Dimethyl (N-term)
tr|Q4A9J2|MHJ_0493 Q4A9J2_MYCHJ Putative P216 surface protein n=3 Tax_Id=262719 [Mycoplasma hyopneumoniae (strain J / ATCC 25934 / NCTC 10110)]	2324	221082	708.616	2830.44	4	2830.49	-0.0511	487	510	1	46.15	45	75	0.044	F	RDVEIEKAFGLLYPGVNEELEQAR	R	Dimethyl (N-term)
tr|Q4A9J2|MHJ_0493 Q4A9J2_MYCHJ Putative P216 surface protein n=3 Tax_Id=262719 [Mycoplasma hyopneumoniae (strain J / ATCC 25934 / NCTC 10110)]	2324	221082	593.124	2960.58	5	2960.61	-0.0281	102	125	0	82.83	40	74	3e-06	R	TVLEIPKKYQVVISEFSPEDDKER	F	Dimethyl (N-term)
tr|Q4A9J2|MHJ_0493 Q4A9J2_MYCHJ Putative P216 surface protein n=3 Tax_Id=262719 [Mycoplasma hyopneumoniae (strain J / ATCC 25934 / NCTC 10110)]	2324	221082	593.124	2960.58	5	2960.61	-0.0281	102	125	0	89.95	43	74	1.1e-06	R	TVLEIPKKYQVVISEFSPEDDKER	F	Dimethyl (N-term)
tr|Q4A9J2|MHJ_0493 Q4A9J2_MYCHJ Putative P216 surface protein n=3 Tax_Id=262719 [Mycoplasma hyopneumoniae (strain J / ATCC 25934 / NCTC 10110)]	2324	221082	593.124	2960.58	5	2960.61	-0.0281	102	125	0	83.22	47	74	1.2e-05	R	TVLEIPKKYQVVISEFSPEDDKER	F	Dimethyl (N-term)
tr|Q4A9J2|MHJ_0493 Q4A9J2_MYCHJ Putative P216 surface protein n=3 Tax_Id=262719 [Mycoplasma hyopneumoniae (strain J / ATCC 25934 / NCTC 10110)]	2324	221082	593.124	2960.58	5	2960.61	-0.0274	102	125	0	54.69	42	73	0.0028	R	TVLEIPKKYQVVISEFSPEDDKER	F	Dimethyl (N-term)
tr|Q4A9J2|MHJ_0493 Q4A9J2_MYCHJ Putative P216 surface protein n=3 Tax_Id=262719 [Mycoplasma hyopneumoniae (strain J / ATCC 25934 / NCTC 10110)]	2324	221082	593.124	2960.58	5	2960.61	-0.0274	102	125	0	78.69	42	73	1.2e-05	R	TVLEIPKKYQVVISEFSPEDDKER	F	Dimethyl (N-term)
tr|Q4A9J2|MHJ_0493 Q4A9J2_MYCHJ Putative P216 surface protein n=3 Tax_Id=262719 [Mycoplasma hyopneumoniae (strain J / ATCC 25934 / NCTC 10110)]	2324	221082	741.153	2960.58	4	2960.61	-0.0268	102	125	0	44.78	32	73	0.0031	R	TVLEIPKKYQVVISEFSPEDDKER	F	Dimethyl (N-term)
tr|Q4A9J2|MHJ_0493 Q4A9J2_MYCHJ Putative P216 surface protein n=3 Tax_Id=262719 [Mycoplasma hyopneumoniae (strain J / ATCC 25934 / NCTC 10110)]	2324	221082	741.153	2960.58	4	2960.61	-0.0268	102	125	0	51.76	33	73	0.0008	R	TVLEIPKKYQVVISEFSPEDDKER	F	Dimethyl (N-term)
tr|Q4A9J2|MHJ_0493 Q4A9J2_MYCHJ Putative P216 surface protein n=3 Tax_Id=262719 [Mycoplasma hyopneumoniae (strain J / ATCC 25934 / NCTC 10110)]	2324	221082	741.153	2960.58	4	2960.61	-0.0268	102	125	0	69.14	36	73	2.5e-05	R	TVLEIPKKYQVVISEFSPEDDKER	F	Dimethyl (N-term)
tr|Q4A9J2|MHJ_0493 Q4A9J2_MYCHJ Putative P216 surface protein n=3 Tax_Id=262719 [Mycoplasma hyopneumoniae (strain J / ATCC 25934 / NCTC 10110)]	2324	221082	987.87	2960.59	3	2960.61	-0.0243	102	125	0	35.35	26	73	0.0067	R	TVLEIPKKYQVVISEFSPEDDKER	F	Dimethyl (N-term)
tr|Q4A9J2|MHJ_0493 Q4A9J2_MYCHJ Putative P216 surface protein n=3 Tax_Id=262719 [Mycoplasma hyopneumoniae (strain J / ATCC 25934 / NCTC 10110)]	2324	221082	987.87	2960.59	3	2960.61	-0.0241	102	125	0	28.25	24	73	0.019	R	TVLEIPKKYQVVISEFSPEDDKER	F	Dimethyl (N-term)
tr|Q4A9J2|MHJ_0493 Q4A9J2_MYCHJ Putative P216 surface protein n=3 Tax_Id=262719 [Mycoplasma hyopneumoniae (strain J / ATCC 25934 / NCTC 10110)]	2324	221082	987.87	2960.59	3	2960.61	-0.0239	102	125	0	62.22	34	73	7.6e-05	R	TVLEIPKKYQVVISEFSPEDDKER	F	Dimethyl (N-term)
tr|Q4A9J2|MHJ_0493 Q4A9J2_MYCHJ Putative P216 surface protein n=3 Tax_Id=262719 [Mycoplasma hyopneumoniae (strain J / ATCC 25934 / NCTC 10110)]	2324	221082	741.155	2960.59	4	2960.61	-0.0195	102	125	0	29.47	27	73	0.035	R	TVLEIPKKYQVVISEFSPEDDKER	F	Dimethyl (N-term)
tr|Q4A9J2|MHJ_0493 Q4A9J2_MYCHJ Putative P216 surface protein n=3 Tax_Id=262719 [Mycoplasma hyopneumoniae (strain J / ATCC 25934 / NCTC 10110)]	2324	221082	741.155	2960.59	4	2960.61	-0.0182	102	125	0	21.96	18	73	0.025	R	TVLEIPKKYQVVISEFSPEDDKER	F	Dimethyl (N-term)
tr|Q4A9J2|MHJ_0493 Q4A9J2_MYCHJ Putative P216 surface protein n=3 Tax_Id=262719 [Mycoplasma hyopneumoniae (strain J / ATCC 25934 / NCTC 10110)]	2324	221082	741.396	2961.55	4	2961.59	-0.041	102	125	0	60.15	32	74	8.5e-05	R	TVLEIPKKYQVVISEFSPEDDKER	F	Deamidated (NQ); Dimethyl (N-term)
tr|Q4A9J2|MHJ_0493 Q4A9J2_MYCHJ Putative P216 surface protein n=3 Tax_Id=262719 [Mycoplasma hyopneumoniae (strain J / ATCC 25934 / NCTC 10110)]	2324	221082	988.198	2961.57	3	2961.59	-0.0238	102	125	0	24.1	22	74	0.031	R	TVLEIPKKYQVVISEFSPEDDKER	F	Deamidated (NQ); Dimethyl (N-term)
tr|Q4A9J2|MHJ_0493 Q4A9J2_MYCHJ Putative P216 surface protein n=3 Tax_Id=262719 [Mycoplasma hyopneumoniae (strain J / ATCC 25934 / NCTC 10110)]	2324	221082	745.384	2977.51	4	2977.55	-0.0472	486	510	1	46.76	41	75	0.016	N	FRDVEIEKAFGLLYPGVNEELEQAR	R	Dimethyl (N-term)
tr|Q4A9J2|MHJ_0493 Q4A9J2_MYCHJ Putative P216 surface protein n=3 Tax_Id=262719 [Mycoplasma hyopneumoniae (strain J / ATCC 25934 / NCTC 10110)]	2324	221082	749.63	2994.49	4	2994.53	-0.0436	698	722	0	61.13	43	75	0.0009	Q	KAGLQFEGYENLPSDFNLEDLKNIR	I	Deamidated (NQ); Dimethyl (N-term)
tr|Q4A9J2|MHJ_0493 Q4A9J2_MYCHJ Putative P216 surface protein n=3 Tax_Id=262719 [Mycoplasma hyopneumoniae (strain J / ATCC 25934 / NCTC 10110)]	2324	221082	524.278	3139.62	6	3139.66	-0.0328	1273	1297	0	63.11	41	75	0.00037	R	KEEELETYNPKDEFNILNPLTKAHR	L	Dimethyl (N-term)
tr|Q4A9J2|MHJ_0493 Q4A9J2_MYCHJ Putative P216 surface protein n=3 Tax_Id=262719 [Mycoplasma hyopneumoniae (strain J / ATCC 25934 / NCTC 10110)]	2324	221082	524.278	3139.62	6	3139.66	-0.0328	1273	1297	0	65.49	41	75	0.0002	R	KEEELETYNPKDEFNILNPLTKAHR	L	Dimethyl (N-term)
tr|Q4A9J2|MHJ_0493 Q4A9J2_MYCHJ Putative P216 surface protein n=3 Tax_Id=262719 [Mycoplasma hyopneumoniae (strain J / ATCC 25934 / NCTC 10110)]	2324	221082	524.278	3139.62	6	3139.66	-0.0328	1273	1297	0	66.21	42	75	0.00022	R	KEEELETYNPKDEFNILNPLTKAHR	L	Dimethyl (N-term)
tr|Q4A9J2|MHJ_0493 Q4A9J2_MYCHJ Putative P216 surface protein n=3 Tax_Id=262719 [Mycoplasma hyopneumoniae (strain J / ATCC 25934 / NCTC 10110)]	2324	221082	524.278	3139.62	6	3139.66	-0.0328	1273	1297	0	65.75	36	75	5.5e-05	R	KEEELETYNPKDEFNILNPLTKAHR	L	Dimethyl (N-term)
tr|Q4A9J2|MHJ_0493 Q4A9J2_MYCHJ Putative P216 surface protein n=3 Tax_Id=262719 [Mycoplasma hyopneumoniae (strain J / ATCC 25934 / NCTC 10110)]	2324	221082	628.932	3139.63	5	3139.66	-0.03	1273	1297	0	66.49	35	75	3.6e-05	R	KEEELETYNPKDEFNILNPLTKAHR	L	Dimethyl (N-term)
tr|Q4A9J2|MHJ_0493 Q4A9J2_MYCHJ Putative P216 surface protein n=3 Tax_Id=262719 [Mycoplasma hyopneumoniae (strain J / ATCC 25934 / NCTC 10110)]	2324	221082	628.932	3139.63	5	3139.66	-0.03	1273	1297	0	59.08	47	75	0.0032	R	KEEELETYNPKDEFNILNPLTKAHR	L	Dimethyl (N-term)
tr|Q4A9J2|MHJ_0493 Q4A9J2_MYCHJ Putative P216 surface protein n=3 Tax_Id=262719 [Mycoplasma hyopneumoniae (strain J / ATCC 25934 / NCTC 10110)]	2324	221082	785.914	3139.63	4	3139.66	-0.0281	1273	1297	0	44.19	38	75	0.014	R	KEEELETYNPKDEFNILNPLTKAHR	L	Dimethyl (N-term)
tr|Q4A9J2|MHJ_0493 Q4A9J2_MYCHJ Putative P216 surface protein n=3 Tax_Id=262719 [Mycoplasma hyopneumoniae (strain J / ATCC 25934 / NCTC 10110)]	2324	221082	785.914	3139.63	4	3139.66	-0.0281	1273	1297	0	64.39	46	75	0.00077	R	KEEELETYNPKDEFNILNPLTKAHR	L	Dimethyl (N-term)
tr|Q4A9J2|MHJ_0493 Q4A9J2_MYCHJ Putative P216 surface protein n=3 Tax_Id=262719 [Mycoplasma hyopneumoniae (strain J / ATCC 25934 / NCTC 10110)]	2324	221082	1047.55	3139.63	3	3139.66	-0.0228	1273	1297	0	42.02	31	75	0.0045	R	KEEELETYNPKDEFNILNPLTKAHR	L	Dimethyl (N-term)
tr|Q4A9J2|MHJ_0493 Q4A9J2_MYCHJ Putative P216 surface protein n=3 Tax_Id=262719 [Mycoplasma hyopneumoniae (strain J / ATCC 25934 / NCTC 10110)]	2324	221082	809.165	3232.63	4	3232.69	-0.0596	562	588	0	33.07	31	75	0.037	P	IQYQQEKAGLGSSPDKPYMIKDVQNQR	Y	Dimethyl (N-term)
tr|Q4A9J2|MHJ_0493 Q4A9J2_MYCHJ Putative P216 surface protein n=3 Tax_Id=262719 [Mycoplasma hyopneumoniae (strain J / ATCC 25934 / NCTC 10110)]	2324	221082	859.185	3432.71	4	3432.77	-0.061	560	588	0	40.66	39	76	0.043	N	SPIQYQQEKAGLGSSPDKPYMIKDVQNQR	Y	Dimethyl (N-term); Oxidation (M)
tr|Q4A9J2|MHJ_0493 Q4A9J2_MYCHJ Putative P216 surface protein n=3 Tax_Id=262719 [Mycoplasma hyopneumoniae (strain J / ATCC 25934 / NCTC 10110)]	2324	221082	1010.53	4038.09	4	4038.14	-0.0564	1299	1332	0	35.9	32	75	0.022	L	TLSNLVNNDPNYKIEDLKVIKNEAGDHQLEFSLR	A	Dimethyl (N-term)
tr|Q4A9J2|MHJ_0493 Q4A9J2_MYCHJ Putative P216 surface protein n=3 Tax_Id=262719 [Mycoplasma hyopneumoniae (strain J / ATCC 25934 / NCTC 10110)]	2324	221082	808.625	4038.09	5	4038.14	-0.0553	1299	1332	0	31.72	31	75	0.045	L	TLSNLVNNDPNYKIEDLKVIKNEAGDHQLEFSLR	A	Dimethyl (N-term)
tr|Q4A9J2|MHJ_0493 Q4A9J2_MYCHJ Putative P216 surface protein n=3 Tax_Id=262719 [Mycoplasma hyopneumoniae (strain J / ATCC 25934 / NCTC 10110)]	2324	221082	692.87	4151.18	6	4151.23	-0.0473	1298	1332	0	45.66	33	75	0.0034	R	LTLSNLVNNDPNYKIEDLKVIKNEAGDHQLEFSLR	A	Dimethyl (N-term)
tr|Q4A9J2|MHJ_0493 Q4A9J2_MYCHJ Putative P216 surface protein n=3 Tax_Id=262719 [Mycoplasma hyopneumoniae (strain J / ATCC 25934 / NCTC 10110)]	2324	221082	1038.8	4151.18	4	4151.23	-0.043	1298	1332	0	36.25	34	75	0.037	R	LTLSNLVNNDPNYKIEDLKVIKNEAGDHQLEFSLR	A	Dimethyl (N-term)
tr|Q4A9J2|MHJ_0493 Q4A9J2_MYCHJ Putative P216 surface protein n=3 Tax_Id=262719 [Mycoplasma hyopneumoniae (strain J / ATCC 25934 / NCTC 10110)]	2324	221082	831.244	4151.18	5	4151.23	-0.0429	1298	1332	0	53.84	37	75	0.0011	R	LTLSNLVNNDPNYKIEDLKVIKNEAGDHQLEFSLR	A	Dimethyl (N-term)
tr|Q4A9J2|MHJ_0493 Q4A9J2_MYCHJ Putative P216 surface protein n=3 Tax_Id=262719 [Mycoplasma hyopneumoniae (strain J / ATCC 25934 / NCTC 10110)]	2324	221082	831.435	4152.14	5	4152.21	-0.0741	1298	1332	0	31.21	24	75	0.011	R	LTLSNLVNNDPNYKIEDLKVIKNEAGDHQLEFSLR	A	Deamidated (NQ); Dimethyl (N-term)
tr|Q4A9J2|MHJ_0493 Q4A9J2_MYCHJ Putative P216 surface protein n=3 Tax_Id=262719 [Mycoplasma hyopneumoniae (strain J / ATCC 25934 / NCTC 10110)]	2324	221082	917.275	4581.34	5	4581.42	-0.0813	949	988	0	84.8	35	76	5.8e-07	R	TIYLKTSGKSKLEADTIDQLNQAVENAPLGLQSFYLDTER	F	Dimethyl (N-term)
tr|Q719M1|Q719M1_MYCHY P216 n=2 Tax_Id=2099 [Mycoplasma hyopneumoniae]	2166	220106	538.985	1613.93	3	1613.95	-0.0201	753	765	0	73.07	55	69	0.00087	P	EFGLPLFLPKELR	K	Dimethyl (N-term)
tr|Q719M1|Q719M1_MYCHY P216 n=2 Tax_Id=2099 [Mycoplasma hyopneumoniae]	2166	220106	538.985	1613.93	3	1613.95	-0.0201	753	765	0	72.8	55	69	0.00099	P	EFGLPLFLPKELR	K	Dimethyl (N-term)
tr|Q719M1|Q719M1_MYCHY P216 n=2 Tax_Id=2099 [Mycoplasma hyopneumoniae]	2166	220106	807.976	1613.94	2	1613.95	-0.0171	753	765	0	57.87	45	69	0.0027	P	EFGLPLFLPKELR	K	Dimethyl (N-term)
tr|Q719M1|Q719M1_MYCHY P216 n=2 Tax_Id=2099 [Mycoplasma hyopneumoniae]	2166	220106	807.976	1613.94	2	1613.95	-0.0171	753	765	0	67.38	49	69	0.00074	P	EFGLPLFLPKELR	K	Dimethyl (N-term)
tr|Q719M1|Q719M1_MYCHY P216 n=2 Tax_Id=2099 [Mycoplasma hyopneumoniae]	2166	220106	594.707	1781.1	3	1781.12	-0.0188	1394	1408	0	46.49	42	64	0.022	N	IKPETFTPALIALKR	D	Dimethyl (N-term)
tr|Q719M1|Q719M1_MYCHY P216 n=2 Tax_Id=2099 [Mycoplasma hyopneumoniae]	2166	220106	594.707	1781.1	3	1781.12	-0.0188	1394	1408	0	49.89	36	64	0.0022	N	IKPETFTPALIALKR	D	Dimethyl (N-term)
tr|Q719M1|Q719M1_MYCHY P216 n=2 Tax_Id=2099 [Mycoplasma hyopneumoniae]	2166	220106	595.011	1782.01	3	1782.04	-0.0322	751	765	0	70.95	61	70	0.0051	K	APEFGLPLFLPKELR	K	Dimethyl (N-term)
tr|Q719M1|Q719M1_MYCHY P216 n=2 Tax_Id=2099 [Mycoplasma hyopneumoniae]	2166	220106	670.7	2009.08	3	2009.09	-0.0168	1701	1717	0	45.52	38	73	0.011	R	EGFALQALKSSFDQKTR	T	Dimethyl (N-term)
tr|Q719M1|Q719M1_MYCHY P216 n=2 Tax_Id=2099 [Mycoplasma hyopneumoniae]	2166	220106	671.034	2010.08	3	2010.08	0.0021	1701	1717	0	27.79	27	73	0.043	R	EGFALQALKSSFDQKTR	T	Deamidated (NQ); Dimethyl (N-term)
tr|Q719M1|Q719M1_MYCHY P216 n=2 Tax_Id=2099 [Mycoplasma hyopneumoniae]	2166	220106	692.026	2073.06	3	2073.09	-0.0374	237	253	0	71.88	60	74	0.004	F	SFEKGNLVDPFVYSFIR	N	Dimethyl (N-term)
tr|Q719M1|Q719M1_MYCHY P216 n=2 Tax_Id=2099 [Mycoplasma hyopneumoniae]	2166	220106	456.682	2278.37	5	2278.41	-0.0427	1390	1408	0	54.97	48	65	0.012	R	LNKNIKPETFTPALIALKR	D	Dimethyl (N-term)
tr|Q719M1|Q719M1_MYCHY P216 n=2 Tax_Id=2099 [Mycoplasma hyopneumoniae]	2166	220106	456.682	2278.37	5	2278.41	-0.0427	1390	1408	0	73.8	54	65	0.00058	R	LNKNIKPETFTPALIALKR	D	Dimethyl (N-term)
tr|Q719M1|Q719M1_MYCHY P216 n=2 Tax_Id=2099 [Mycoplasma hyopneumoniae]	2166	220106	570.6	2278.37	4	2278.41	-0.0423	1390	1408	0	44.52	43	64	0.042	R	LNKNIKPETFTPALIALKR	D	Dimethyl (N-term)
tr|Q719M1|Q719M1_MYCHY P216 n=2 Tax_Id=2099 [Mycoplasma hyopneumoniae]	2166	220106	570.6	2278.37	4	2278.41	-0.0423	1390	1408	0	52.67	45	64	0.0096	R	LNKNIKPETFTPALIALKR	D	Dimethyl (N-term)
tr|Q719M1|Q719M1_MYCHY P216 n=2 Tax_Id=2099 [Mycoplasma hyopneumoniae]	2166	220106	760.465	2278.37	3	2278.41	-0.0411	1390	1408	0	44.08	33	64	0.0046	R	LNKNIKPETFTPALIALKR	D	Dimethyl (N-term)
tr|Q719M1|Q719M1_MYCHY P216 n=2 Tax_Id=2099 [Mycoplasma hyopneumoniae]	2166	220106	760.465	2278.37	3	2278.41	-0.0411	1390	1408	0	60.14	37	64	0.00026	R	LNKNIKPETFTPALIALKR	D	Dimethyl (N-term)
tr|Q719M1|Q719M1_MYCHY P216 n=2 Tax_Id=2099 [Mycoplasma hyopneumoniae]	2166	220106	836.753	2507.24	3	2507.27	-0.0379	233	253	0	55.99	44	75	0.0037	Q	TADFSFEKGNLVDPFVYSFIR	N	Dimethyl (N-term)
tr|Q719M1|Q719M1_MYCHY P216 n=2 Tax_Id=2099 [Mycoplasma hyopneumoniae]	2166	220106	836.753	2507.24	3	2507.27	-0.0379	233	253	0	63.02	38	75	0.00018	Q	TADFSFEKGNLVDPFVYSFIR	N	Dimethyl (N-term)
tr|Q719M1|Q719M1_MYCHY P216 n=2 Tax_Id=2099 [Mycoplasma hyopneumoniae]	2166	220106	708.616	2830.44	4	2830.49	-0.0511	487	510	1	46.15	45	75	0.044	F	RDVEIEKAFGLLYPGVNEELEQAR	R	Dimethyl (N-term)
tr|Q719M1|Q719M1_MYCHY P216 n=2 Tax_Id=2099 [Mycoplasma hyopneumoniae]	2166	220106	593.124	2960.58	5	2960.61	-0.0281	102	125	0	82.83	40	74	3e-06	R	TVLEIPKKYQVVISEFSPEDDKER	F	Dimethyl (N-term)
tr|Q719M1|Q719M1_MYCHY P216 n=2 Tax_Id=2099 [Mycoplasma hyopneumoniae]	2166	220106	593.124	2960.58	5	2960.61	-0.0281	102	125	0	89.95	43	74	1.1e-06	R	TVLEIPKKYQVVISEFSPEDDKER	F	Dimethyl (N-term)
tr|Q719M1|Q719M1_MYCHY P216 n=2 Tax_Id=2099 [Mycoplasma hyopneumoniae]	2166	220106	593.124	2960.58	5	2960.61	-0.0281	102	125	0	83.22	47	74	1.2e-05	R	TVLEIPKKYQVVISEFSPEDDKER	F	Dimethyl (N-term)
tr|Q719M1|Q719M1_MYCHY P216 n=2 Tax_Id=2099 [Mycoplasma hyopneumoniae]	2166	220106	593.124	2960.58	5	2960.61	-0.0274	102	125	0	54.69	42	73	0.0028	R	TVLEIPKKYQVVISEFSPEDDKER	F	Dimethyl (N-term)
tr|Q719M1|Q719M1_MYCHY P216 n=2 Tax_Id=2099 [Mycoplasma hyopneumoniae]	2166	220106	593.124	2960.58	5	2960.61	-0.0274	102	125	0	78.69	42	73	1.2e-05	R	TVLEIPKKYQVVISEFSPEDDKER	F	Dimethyl (N-term)
tr|Q719M1|Q719M1_MYCHY P216 n=2 Tax_Id=2099 [Mycoplasma hyopneumoniae]	2166	220106	741.153	2960.58	4	2960.61	-0.0268	102	125	0	44.78	32	73	0.0031	R	TVLEIPKKYQVVISEFSPEDDKER	F	Dimethyl (N-term)
tr|Q719M1|Q719M1_MYCHY P216 n=2 Tax_Id=2099 [Mycoplasma hyopneumoniae]	2166	220106	741.153	2960.58	4	2960.61	-0.0268	102	125	0	51.76	33	73	0.0008	R	TVLEIPKKYQVVISEFSPEDDKER	F	Dimethyl (N-term)
tr|Q719M1|Q719M1_MYCHY P216 n=2 Tax_Id=2099 [Mycoplasma hyopneumoniae]	2166	220106	741.153	2960.58	4	2960.61	-0.0268	102	125	0	69.14	36	73	2.5e-05	R	TVLEIPKKYQVVISEFSPEDDKER	F	Dimethyl (N-term)
tr|Q719M1|Q719M1_MYCHY P216 n=2 Tax_Id=2099 [Mycoplasma hyopneumoniae]	2166	220106	987.87	2960.59	3	2960.61	-0.0243	102	125	0	35.35	26	73	0.0067	R	TVLEIPKKYQVVISEFSPEDDKER	F	Dimethyl (N-term)
tr|Q719M1|Q719M1_MYCHY P216 n=2 Tax_Id=2099 [Mycoplasma hyopneumoniae]	2166	220106	987.87	2960.59	3	2960.61	-0.0241	102	125	0	28.25	24	73	0.019	R	TVLEIPKKYQVVISEFSPEDDKER	F	Dimethyl (N-term)
tr|Q719M1|Q719M1_MYCHY P216 n=2 Tax_Id=2099 [Mycoplasma hyopneumoniae]	2166	220106	987.87	2960.59	3	2960.61	-0.0239	102	125	0	62.22	34	73	7.6e-05	R	TVLEIPKKYQVVISEFSPEDDKER	F	Dimethyl (N-term)
tr|Q719M1|Q719M1_MYCHY P216 n=2 Tax_Id=2099 [Mycoplasma hyopneumoniae]	2166	220106	741.155	2960.59	4	2960.61	-0.0195	102	125	0	29.47	27	73	0.035	R	TVLEIPKKYQVVISEFSPEDDKER	F	Dimethyl (N-term)
tr|Q719M1|Q719M1_MYCHY P216 n=2 Tax_Id=2099 [Mycoplasma hyopneumoniae]	2166	220106	741.155	2960.59	4	2960.61	-0.0182	102	125	0	21.96	18	73	0.025	R	TVLEIPKKYQVVISEFSPEDDKER	F	Dimethyl (N-term)
tr|Q719M1|Q719M1_MYCHY P216 n=2 Tax_Id=2099 [Mycoplasma hyopneumoniae]	2166	220106	741.396	2961.55	4	2961.59	-0.041	102	125	0	60.15	32	74	8.5e-05	R	TVLEIPKKYQVVISEFSPEDDKER	F	Deamidated (NQ); Dimethyl (N-term)
tr|Q719M1|Q719M1_MYCHY P216 n=2 Tax_Id=2099 [Mycoplasma hyopneumoniae]	2166	220106	988.198	2961.57	3	2961.59	-0.0238	102	125	0	24.1	22	74	0.031	R	TVLEIPKKYQVVISEFSPEDDKER	F	Deamidated (NQ); Dimethyl (N-term)
tr|Q719M1|Q719M1_MYCHY P216 n=2 Tax_Id=2099 [Mycoplasma hyopneumoniae]	2166	220106	745.384	2977.51	4	2977.55	-0.0472	486	510	1	46.76	41	75	0.016	N	FRDVEIEKAFGLLYPGVNEELEQAR	R	Dimethyl (N-term)
tr|Q719M1|Q719M1_MYCHY P216 n=2 Tax_Id=2099 [Mycoplasma hyopneumoniae]	2166	220106	749.63	2994.49	4	2994.53	-0.0436	698	722	0	61.13	43	75	0.0009	Q	KAGLQFEGYENLPSDFNLEDLKNIR	I	Deamidated (NQ); Dimethyl (N-term)
tr|Q719M1|Q719M1_MYCHY P216 n=2 Tax_Id=2099 [Mycoplasma hyopneumoniae]	2166	220106	620.306	3096.49	5	3096.54	-0.0495	76	101	0	38.85	37	75	0.039	N	GKTFDPKSSEFTDFVSKFDFLTNNGR	T	Deamidated (NQ); Dimethyl (N-term)
tr|Q719M1|Q719M1_MYCHY P216 n=2 Tax_Id=2099 [Mycoplasma hyopneumoniae]	2166	220106	524.278	3139.62	6	3139.66	-0.0328	1269	1293	0	63.11	41	75	0.00037	R	KEEELETYNPKDEFNILNPLTKAHR	L	Dimethyl (N-term)
tr|Q719M1|Q719M1_MYCHY P216 n=2 Tax_Id=2099 [Mycoplasma hyopneumoniae]	2166	220106	524.278	3139.62	6	3139.66	-0.0328	1269	1293	0	65.49	41	75	0.0002	R	KEEELETYNPKDEFNILNPLTKAHR	L	Dimethyl (N-term)
tr|Q719M1|Q719M1_MYCHY P216 n=2 Tax_Id=2099 [Mycoplasma hyopneumoniae]	2166	220106	524.278	3139.62	6	3139.66	-0.0328	1269	1293	0	66.21	42	75	0.00022	R	KEEELETYNPKDEFNILNPLTKAHR	L	Dimethyl (N-term)
tr|Q719M1|Q719M1_MYCHY P216 n=2 Tax_Id=2099 [Mycoplasma hyopneumoniae]	2166	220106	524.278	3139.62	6	3139.66	-0.0328	1269	1293	0	65.75	36	75	5.5e-05	R	KEEELETYNPKDEFNILNPLTKAHR	L	Dimethyl (N-term)
tr|Q719M1|Q719M1_MYCHY P216 n=2 Tax_Id=2099 [Mycoplasma hyopneumoniae]	2166	220106	628.932	3139.63	5	3139.66	-0.03	1269	1293	0	66.49	35	75	3.6e-05	R	KEEELETYNPKDEFNILNPLTKAHR	L	Dimethyl (N-term)
tr|Q719M1|Q719M1_MYCHY P216 n=2 Tax_Id=2099 [Mycoplasma hyopneumoniae]	2166	220106	628.932	3139.63	5	3139.66	-0.03	1269	1293	0	59.08	47	75	0.0032	R	KEEELETYNPKDEFNILNPLTKAHR	L	Dimethyl (N-term)
tr|Q719M1|Q719M1_MYCHY P216 n=2 Tax_Id=2099 [Mycoplasma hyopneumoniae]	2166	220106	785.914	3139.63	4	3139.66	-0.0281	1269	1293	0	44.19	38	75	0.014	R	KEEELETYNPKDEFNILNPLTKAHR	L	Dimethyl (N-term)
tr|Q719M1|Q719M1_MYCHY P216 n=2 Tax_Id=2099 [Mycoplasma hyopneumoniae]	2166	220106	785.914	3139.63	4	3139.66	-0.0281	1269	1293	0	64.39	46	75	0.00077	R	KEEELETYNPKDEFNILNPLTKAHR	L	Dimethyl (N-term)
tr|Q719M1|Q719M1_MYCHY P216 n=2 Tax_Id=2099 [Mycoplasma hyopneumoniae]	2166	220106	1047.55	3139.63	3	3139.66	-0.0228	1269	1293	0	42.02	31	75	0.0045	R	KEEELETYNPKDEFNILNPLTKAHR	L	Dimethyl (N-term)
tr|Q719M1|Q719M1_MYCHY P216 n=2 Tax_Id=2099 [Mycoplasma hyopneumoniae]	2166	220106	809.165	3232.63	4	3232.69	-0.0596	562	588	0	33.07	31	75	0.037	P	IQYQQEKAGLGSSPDKPYMIKDVQNQR	Y	Dimethyl (N-term)
tr|Q719M1|Q719M1_MYCHY P216 n=2 Tax_Id=2099 [Mycoplasma hyopneumoniae]	2166	220106	859.185	3432.71	4	3432.77	-0.061	560	588	0	40.66	39	76	0.043	N	SPIQYQQEKAGLGSSPDKPYMIKDVQNQR	Y	Dimethyl (N-term); Oxidation (M)
tr|Q719M1|Q719M1_MYCHY P216 n=2 Tax_Id=2099 [Mycoplasma hyopneumoniae]	2166	220106	1010.53	4038.09	4	4038.14	-0.0564	1295	1328	0	35.9	32	75	0.022	L	TLSNLVNNDPNYKIEDLKVIKNEAGDHQLEFSLR	A	Dimethyl (N-term)
tr|Q719M1|Q719M1_MYCHY P216 n=2 Tax_Id=2099 [Mycoplasma hyopneumoniae]	2166	220106	808.625	4038.09	5	4038.14	-0.0553	1295	1328	0	31.72	31	75	0.045	L	TLSNLVNNDPNYKIEDLKVIKNEAGDHQLEFSLR	A	Dimethyl (N-term)
tr|Q719M1|Q719M1_MYCHY P216 n=2 Tax_Id=2099 [Mycoplasma hyopneumoniae]	2166	220106	692.87	4151.18	6	4151.23	-0.0473	1294	1328	0	45.66	33	75	0.0034	R	LTLSNLVNNDPNYKIEDLKVIKNEAGDHQLEFSLR	A	Dimethyl (N-term)
tr|Q719M1|Q719M1_MYCHY P216 n=2 Tax_Id=2099 [Mycoplasma hyopneumoniae]	2166	220106	1038.8	4151.18	4	4151.23	-0.043	1294	1328	0	36.25	34	75	0.037	R	LTLSNLVNNDPNYKIEDLKVIKNEAGDHQLEFSLR	A	Dimethyl (N-term)
tr|Q719M1|Q719M1_MYCHY P216 n=2 Tax_Id=2099 [Mycoplasma hyopneumoniae]	2166	220106	831.244	4151.18	5	4151.23	-0.0429	1294	1328	0	53.84	37	75	0.0011	R	LTLSNLVNNDPNYKIEDLKVIKNEAGDHQLEFSLR	A	Dimethyl (N-term)
tr|Q719M1|Q719M1_MYCHY P216 n=2 Tax_Id=2099 [Mycoplasma hyopneumoniae]	2166	220106	831.435	4152.14	5	4152.21	-0.0741	1294	1328	0	31.21	24	75	0.011	R	LTLSNLVNNDPNYKIEDLKVIKNEAGDHQLEFSLR	A	Deamidated (NQ); Dimethyl (N-term)
gi|9454387|gb|AAF87783.1|AF279293_2 YX2 n=1 Tax_Id=262719 [Mycoplasma hyopneumoniae J]	1354	65481	692.026	2073.06	3	2073.09	-0.0374	237	253	0	71.88	60	74	0.004	F	SFEKGNLVDPFVYSFIR	N	Dimethyl (N-term)
gi|9454387|gb|AAF87783.1|AF279293_2 YX2 n=1 Tax_Id=262719 [Mycoplasma hyopneumoniae J]	1354	65481	804.734	2411.18	3	2411.22	-0.0399	254	273	0	30.63	27	74	0.022	R	NPQNGKEWASDLNQDQKTVR	L	Dimethyl (N-term)
gi|9454387|gb|AAF87783.1|AF279293_2 YX2 n=1 Tax_Id=262719 [Mycoplasma hyopneumoniae J]	1354	65481	836.753	2507.24	3	2507.27	-0.0379	233	253	0	55.99	44	75	0.0037	Q	TADFSFEKGNLVDPFVYSFIR	N	Dimethyl (N-term)
gi|9454387|gb|AAF87783.1|AF279293_2 YX2 n=1 Tax_Id=262719 [Mycoplasma hyopneumoniae J]	1354	65481	836.753	2507.24	3	2507.27	-0.0379	233	253	0	63.02	38	75	0.00018	Q	TADFSFEKGNLVDPFVYSFIR	N	Dimethyl (N-term)
gi|9454387|gb|AAF87783.1|AF279293_2 YX2 n=1 Tax_Id=262719 [Mycoplasma hyopneumoniae J]	1354	65481	708.616	2830.44	4	2830.49	-0.0511	487	510	1	46.15	45	75	0.044	F	RDVEIEKAFGLLYPGVNEELEQAR	R	Dimethyl (N-term)
gi|9454387|gb|AAF87783.1|AF279293_2 YX2 n=1 Tax_Id=262719 [Mycoplasma hyopneumoniae J]	1354	65481	593.124	2960.58	5	2960.61	-0.0281	102	125	0	82.83	40	74	3e-06	R	TVLEIPKKYQVVISEFSPEDDKER	F	Dimethyl (N-term)
gi|9454387|gb|AAF87783.1|AF279293_2 YX2 n=1 Tax_Id=262719 [Mycoplasma hyopneumoniae J]	1354	65481	593.124	2960.58	5	2960.61	-0.0281	102	125	0	89.95	43	74	1.1e-06	R	TVLEIPKKYQVVISEFSPEDDKER	F	Dimethyl (N-term)
gi|9454387|gb|AAF87783.1|AF279293_2 YX2 n=1 Tax_Id=262719 [Mycoplasma hyopneumoniae J]	1354	65481	593.124	2960.58	5	2960.61	-0.0281	102	125	0	83.22	47	74	1.2e-05	R	TVLEIPKKYQVVISEFSPEDDKER	F	Dimethyl (N-term)
gi|9454387|gb|AAF87783.1|AF279293_2 YX2 n=1 Tax_Id=262719 [Mycoplasma hyopneumoniae J]	1354	65481	593.124	2960.58	5	2960.61	-0.0274	102	125	0	54.69	42	73	0.0028	R	TVLEIPKKYQVVISEFSPEDDKER	F	Dimethyl (N-term)
gi|9454387|gb|AAF87783.1|AF279293_2 YX2 n=1 Tax_Id=262719 [Mycoplasma hyopneumoniae J]	1354	65481	593.124	2960.58	5	2960.61	-0.0274	102	125	0	78.69	42	73	1.2e-05	R	TVLEIPKKYQVVISEFSPEDDKER	F	Dimethyl (N-term)
gi|9454387|gb|AAF87783.1|AF279293_2 YX2 n=1 Tax_Id=262719 [Mycoplasma hyopneumoniae J]	1354	65481	741.153	2960.58	4	2960.61	-0.0268	102	125	0	44.78	32	73	0.0031	R	TVLEIPKKYQVVISEFSPEDDKER	F	Dimethyl (N-term)
gi|9454387|gb|AAF87783.1|AF279293_2 YX2 n=1 Tax_Id=262719 [Mycoplasma hyopneumoniae J]	1354	65481	741.153	2960.58	4	2960.61	-0.0268	102	125	0	51.76	33	73	0.0008	R	TVLEIPKKYQVVISEFSPEDDKER	F	Dimethyl (N-term)
gi|9454387|gb|AAF87783.1|AF279293_2 YX2 n=1 Tax_Id=262719 [Mycoplasma hyopneumoniae J]	1354	65481	741.153	2960.58	4	2960.61	-0.0268	102	125	0	69.14	36	73	2.5e-05	R	TVLEIPKKYQVVISEFSPEDDKER	F	Dimethyl (N-term)
gi|9454387|gb|AAF87783.1|AF279293_2 YX2 n=1 Tax_Id=262719 [Mycoplasma hyopneumoniae J]	1354	65481	987.87	2960.59	3	2960.61	-0.0243	102	125	0	35.35	26	73	0.0067	R	TVLEIPKKYQVVISEFSPEDDKER	F	Dimethyl (N-term)
gi|9454387|gb|AAF87783.1|AF279293_2 YX2 n=1 Tax_Id=262719 [Mycoplasma hyopneumoniae J]	1354	65481	987.87	2960.59	3	2960.61	-0.0241	102	125	0	28.25	24	73	0.019	R	TVLEIPKKYQVVISEFSPEDDKER	F	Dimethyl (N-term)
gi|9454387|gb|AAF87783.1|AF279293_2 YX2 n=1 Tax_Id=262719 [Mycoplasma hyopneumoniae J]	1354	65481	987.87	2960.59	3	2960.61	-0.0239	102	125	0	62.22	34	73	7.6e-05	R	TVLEIPKKYQVVISEFSPEDDKER	F	Dimethyl (N-term)
gi|9454387|gb|AAF87783.1|AF279293_2 YX2 n=1 Tax_Id=262719 [Mycoplasma hyopneumoniae J]	1354	65481	741.155	2960.59	4	2960.61	-0.0195	102	125	0	29.47	27	73	0.035	R	TVLEIPKKYQVVISEFSPEDDKER	F	Dimethyl (N-term)
gi|9454387|gb|AAF87783.1|AF279293_2 YX2 n=1 Tax_Id=262719 [Mycoplasma hyopneumoniae J]	1354	65481	741.155	2960.59	4	2960.61	-0.0182	102	125	0	21.96	18	73	0.025	R	TVLEIPKKYQVVISEFSPEDDKER	F	Dimethyl (N-term)
gi|9454387|gb|AAF87783.1|AF279293_2 YX2 n=1 Tax_Id=262719 [Mycoplasma hyopneumoniae J]	1354	65481	741.396	2961.55	4	2961.59	-0.041	102	125	0	60.15	32	74	8.5e-05	R	TVLEIPKKYQVVISEFSPEDDKER	F	Deamidated (NQ); Dimethyl (N-term)
gi|9454387|gb|AAF87783.1|AF279293_2 YX2 n=1 Tax_Id=262719 [Mycoplasma hyopneumoniae J]	1354	65481	988.198	2961.57	3	2961.59	-0.0238	102	125	0	24.1	22	74	0.031	R	TVLEIPKKYQVVISEFSPEDDKER	F	Deamidated (NQ); Dimethyl (N-term)
gi|9454387|gb|AAF87783.1|AF279293_2 YX2 n=1 Tax_Id=262719 [Mycoplasma hyopneumoniae J]	1354	65481	745.384	2977.51	4	2977.55	-0.0472	486	510	1	46.76	41	75	0.016	N	FRDVEIEKAFGLLYPGVNEELEQAR	R	Dimethyl (N-term)
gi|9454387|gb|AAF87783.1|AF279293_2 YX2 n=1 Tax_Id=262719 [Mycoplasma hyopneumoniae J]	1354	65481	620.306	3096.49	5	3096.54	-0.0495	76	101	0	38.85	37	75	0.039	N	GKTFDPKSSEFTDFVSKFDFLTNNGR	T	Deamidated (NQ); Dimethyl (N-term)
tr|Q4A7M7|MHP7448_0496 Q4A7M7_MYCH7 Putative p216 surface protein n=3 Tax_Id=262722 [Mycoplasma hyopneumoniae (strain 7448)]	1317	221869	538.985	1613.93	3	1613.95	-0.0201	753	765	0	73.07	55	69	0.00087	P	EFGLPLFLPKELR	K	Dimethyl (N-term)
tr|Q4A7M7|MHP7448_0496 Q4A7M7_MYCH7 Putative p216 surface protein n=3 Tax_Id=262722 [Mycoplasma hyopneumoniae (strain 7448)]	1317	221869	538.985	1613.93	3	1613.95	-0.0201	753	765	0	72.8	55	69	0.00099	P	EFGLPLFLPKELR	K	Dimethyl (N-term)
tr|Q4A7M7|MHP7448_0496 Q4A7M7_MYCH7 Putative p216 surface protein n=3 Tax_Id=262722 [Mycoplasma hyopneumoniae (strain 7448)]	1317	221869	807.976	1613.94	2	1613.95	-0.0171	753	765	0	57.87	45	69	0.0027	P	EFGLPLFLPKELR	K	Dimethyl (N-term)
tr|Q4A7M7|MHP7448_0496 Q4A7M7_MYCH7 Putative p216 surface protein n=3 Tax_Id=262722 [Mycoplasma hyopneumoniae (strain 7448)]	1317	221869	807.976	1613.94	2	1613.95	-0.0171	753	765	0	67.38	49	69	0.00074	P	EFGLPLFLPKELR	K	Dimethyl (N-term)
tr|Q4A7M7|MHP7448_0496 Q4A7M7_MYCH7 Putative p216 surface protein n=3 Tax_Id=262722 [Mycoplasma hyopneumoniae (strain 7448)]	1317	221869	594.707	1781.1	3	1781.12	-0.0188	1408	1422	0	46.49	42	64	0.022	N	IKPETFTPALIALKR	D	Dimethyl (N-term)
tr|Q4A7M7|MHP7448_0496 Q4A7M7_MYCH7 Putative p216 surface protein n=3 Tax_Id=262722 [Mycoplasma hyopneumoniae (strain 7448)]	1317	221869	594.707	1781.1	3	1781.12	-0.0188	1408	1422	0	49.89	36	64	0.0022	N	IKPETFTPALIALKR	D	Dimethyl (N-term)
tr|Q4A7M7|MHP7448_0496 Q4A7M7_MYCH7 Putative p216 surface protein n=3 Tax_Id=262722 [Mycoplasma hyopneumoniae (strain 7448)]	1317	221869	595.011	1782.01	3	1782.04	-0.0322	751	765	0	70.95	61	70	0.0051	K	APEFGLPLFLPKELR	K	Dimethyl (N-term)
tr|Q4A7M7|MHP7448_0496 Q4A7M7_MYCH7 Putative p216 surface protein n=3 Tax_Id=262722 [Mycoplasma hyopneumoniae (strain 7448)]	1317	221869	670.7	2009.08	3	2009.09	-0.0168	1715	1731	0	45.52	38	73	0.011	R	EGFALQALKSSFDQKTR	T	Dimethyl (N-term)
tr|Q4A7M7|MHP7448_0496 Q4A7M7_MYCH7 Putative p216 surface protein n=3 Tax_Id=262722 [Mycoplasma hyopneumoniae (strain 7448)]	1317	221869	671.034	2010.08	3	2010.08	0.0021	1715	1731	0	27.79	27	73	0.043	R	EGFALQALKSSFDQKTR	T	Deamidated (NQ); Dimethyl (N-term)
tr|Q4A7M7|MHP7448_0496 Q4A7M7_MYCH7 Putative p216 surface protein n=3 Tax_Id=262722 [Mycoplasma hyopneumoniae (strain 7448)]	1317	221869	692.026	2073.06	3	2073.09	-0.0374	237	253	0	71.88	60	74	0.004	F	SFEKGNLVDPFVYSFIR	N	Dimethyl (N-term)
tr|Q4A7M7|MHP7448_0496 Q4A7M7_MYCH7 Putative p216 surface protein n=3 Tax_Id=262722 [Mycoplasma hyopneumoniae (strain 7448)]	1317	221869	456.682	2278.37	5	2278.41	-0.0427	1404	1422	0	54.97	48	65	0.012	R	LNKNIKPETFTPALIALKR	D	Dimethyl (N-term)
tr|Q4A7M7|MHP7448_0496 Q4A7M7_MYCH7 Putative p216 surface protein n=3 Tax_Id=262722 [Mycoplasma hyopneumoniae (strain 7448)]	1317	221869	456.682	2278.37	5	2278.41	-0.0427	1404	1422	0	73.8	54	65	0.00058	R	LNKNIKPETFTPALIALKR	D	Dimethyl (N-term)
tr|Q4A7M7|MHP7448_0496 Q4A7M7_MYCH7 Putative p216 surface protein n=3 Tax_Id=262722 [Mycoplasma hyopneumoniae (strain 7448)]	1317	221869	570.6	2278.37	4	2278.41	-0.0423	1404	1422	0	44.52	43	64	0.042	R	LNKNIKPETFTPALIALKR	D	Dimethyl (N-term)
tr|Q4A7M7|MHP7448_0496 Q4A7M7_MYCH7 Putative p216 surface protein n=3 Tax_Id=262722 [Mycoplasma hyopneumoniae (strain 7448)]	1317	221869	570.6	2278.37	4	2278.41	-0.0423	1404	1422	0	52.67	45	64	0.0096	R	LNKNIKPETFTPALIALKR	D	Dimethyl (N-term)
tr|Q4A7M7|MHP7448_0496 Q4A7M7_MYCH7 Putative p216 surface protein n=3 Tax_Id=262722 [Mycoplasma hyopneumoniae (strain 7448)]	1317	221869	760.465	2278.37	3	2278.41	-0.0411	1404	1422	0	44.08	33	64	0.0046	R	LNKNIKPETFTPALIALKR	D	Dimethyl (N-term)
tr|Q4A7M7|MHP7448_0496 Q4A7M7_MYCH7 Putative p216 surface protein n=3 Tax_Id=262722 [Mycoplasma hyopneumoniae (strain 7448)]	1317	221869	760.465	2278.37	3	2278.41	-0.0411	1404	1422	0	60.14	37	64	0.00026	R	LNKNIKPETFTPALIALKR	D	Dimethyl (N-term)
tr|Q4A7M7|MHP7448_0496 Q4A7M7_MYCH7 Putative p216 surface protein n=3 Tax_Id=262722 [Mycoplasma hyopneumoniae (strain 7448)]	1317	221869	836.753	2507.24	3	2507.27	-0.0379	233	253	0	55.99	44	75	0.0037	Q	TADFSFEKGNLVDPFVYSFIR	N	Dimethyl (N-term)
tr|Q4A7M7|MHP7448_0496 Q4A7M7_MYCH7 Putative p216 surface protein n=3 Tax_Id=262722 [Mycoplasma hyopneumoniae (strain 7448)]	1317	221869	836.753	2507.24	3	2507.27	-0.0379	233	253	0	63.02	38	75	0.00018	Q	TADFSFEKGNLVDPFVYSFIR	N	Dimethyl (N-term)
tr|Q4A7M7|MHP7448_0496 Q4A7M7_MYCH7 Putative p216 surface protein n=3 Tax_Id=262722 [Mycoplasma hyopneumoniae (strain 7448)]	1317	221869	708.616	2830.44	4	2830.49	-0.0511	487	510	1	46.15	45	75	0.044	F	RDVEIEKAFGLLYPGVNEELEQAR	R	Dimethyl (N-term)
tr|Q4A7M7|MHP7448_0496 Q4A7M7_MYCH7 Putative p216 surface protein n=3 Tax_Id=262722 [Mycoplasma hyopneumoniae (strain 7448)]	1317	221869	593.124	2960.58	5	2960.61	-0.0281	102	125	0	82.83	40	74	3e-06	R	TVLEIPKKYQVVISEFSPEDDKER	F	Dimethyl (N-term)
tr|Q4A7M7|MHP7448_0496 Q4A7M7_MYCH7 Putative p216 surface protein n=3 Tax_Id=262722 [Mycoplasma hyopneumoniae (strain 7448)]	1317	221869	593.124	2960.58	5	2960.61	-0.0281	102	125	0	89.95	43	74	1.1e-06	R	TVLEIPKKYQVVISEFSPEDDKER	F	Dimethyl (N-term)
tr|Q4A7M7|MHP7448_0496 Q4A7M7_MYCH7 Putative p216 surface protein n=3 Tax_Id=262722 [Mycoplasma hyopneumoniae (strain 7448)]	1317	221869	593.124	2960.58	5	2960.61	-0.0281	102	125	0	83.22	47	74	1.2e-05	R	TVLEIPKKYQVVISEFSPEDDKER	F	Dimethyl (N-term)
tr|Q4A7M7|MHP7448_0496 Q4A7M7_MYCH7 Putative p216 surface protein n=3 Tax_Id=262722 [Mycoplasma hyopneumoniae (strain 7448)]	1317	221869	593.124	2960.58	5	2960.61	-0.0274	102	125	0	54.69	42	73	0.0028	R	TVLEIPKKYQVVISEFSPEDDKER	F	Dimethyl (N-term)
tr|Q4A7M7|MHP7448_0496 Q4A7M7_MYCH7 Putative p216 surface protein n=3 Tax_Id=262722 [Mycoplasma hyopneumoniae (strain 7448)]	1317	221869	593.124	2960.58	5	2960.61	-0.0274	102	125	0	78.69	42	73	1.2e-05	R	TVLEIPKKYQVVISEFSPEDDKER	F	Dimethyl (N-term)
tr|Q4A7M7|MHP7448_0496 Q4A7M7_MYCH7 Putative p216 surface protein n=3 Tax_Id=262722 [Mycoplasma hyopneumoniae (strain 7448)]	1317	221869	741.153	2960.58	4	2960.61	-0.0268	102	125	0	44.78	32	73	0.0031	R	TVLEIPKKYQVVISEFSPEDDKER	F	Dimethyl (N-term)
tr|Q4A7M7|MHP7448_0496 Q4A7M7_MYCH7 Putative p216 surface protein n=3 Tax_Id=262722 [Mycoplasma hyopneumoniae (strain 7448)]	1317	221869	741.153	2960.58	4	2960.61	-0.0268	102	125	0	51.76	33	73	0.0008	R	TVLEIPKKYQVVISEFSPEDDKER	F	Dimethyl (N-term)
tr|Q4A7M7|MHP7448_0496 Q4A7M7_MYCH7 Putative p216 surface protein n=3 Tax_Id=262722 [Mycoplasma hyopneumoniae (strain 7448)]	1317	221869	741.153	2960.58	4	2960.61	-0.0268	102	125	0	69.14	36	73	2.5e-05	R	TVLEIPKKYQVVISEFSPEDDKER	F	Dimethyl (N-term)
tr|Q4A7M7|MHP7448_0496 Q4A7M7_MYCH7 Putative p216 surface protein n=3 Tax_Id=262722 [Mycoplasma hyopneumoniae (strain 7448)]	1317	221869	987.87	2960.59	3	2960.61	-0.0243	102	125	0	35.35	26	73	0.0067	R	TVLEIPKKYQVVISEFSPEDDKER	F	Dimethyl (N-term)
tr|Q4A7M7|MHP7448_0496 Q4A7M7_MYCH7 Putative p216 surface protein n=3 Tax_Id=262722 [Mycoplasma hyopneumoniae (strain 7448)]	1317	221869	987.87	2960.59	3	2960.61	-0.0241	102	125	0	28.25	24	73	0.019	R	TVLEIPKKYQVVISEFSPEDDKER	F	Dimethyl (N-term)
tr|Q4A7M7|MHP7448_0496 Q4A7M7_MYCH7 Putative p216 surface protein n=3 Tax_Id=262722 [Mycoplasma hyopneumoniae (strain 7448)]	1317	221869	987.87	2960.59	3	2960.61	-0.0239	102	125	0	62.22	34	73	7.6e-05	R	TVLEIPKKYQVVISEFSPEDDKER	F	Dimethyl (N-term)
tr|Q4A7M7|MHP7448_0496 Q4A7M7_MYCH7 Putative p216 surface protein n=3 Tax_Id=262722 [Mycoplasma hyopneumoniae (strain 7448)]	1317	221869	741.155	2960.59	4	2960.61	-0.0195	102	125	0	29.47	27	73	0.035	R	TVLEIPKKYQVVISEFSPEDDKER	F	Dimethyl (N-term)
tr|Q4A7M7|MHP7448_0496 Q4A7M7_MYCH7 Putative p216 surface protein n=3 Tax_Id=262722 [Mycoplasma hyopneumoniae (strain 7448)]	1317	221869	741.155	2960.59	4	2960.61	-0.0182	102	125	0	21.96	18	73	0.025	R	TVLEIPKKYQVVISEFSPEDDKER	F	Dimethyl (N-term)
tr|Q4A7M7|MHP7448_0496 Q4A7M7_MYCH7 Putative p216 surface protein n=3 Tax_Id=262722 [Mycoplasma hyopneumoniae (strain 7448)]	1317	221869	741.396	2961.55	4	2961.59	-0.041	102	125	0	60.15	32	74	8.5e-05	R	TVLEIPKKYQVVISEFSPEDDKER	F	Deamidated (NQ); Dimethyl (N-term)
tr|Q4A7M7|MHP7448_0496 Q4A7M7_MYCH7 Putative p216 surface protein n=3 Tax_Id=262722 [Mycoplasma hyopneumoniae (strain 7448)]	1317	221869	988.198	2961.57	3	2961.59	-0.0238	102	125	0	24.1	22	74	0.031	R	TVLEIPKKYQVVISEFSPEDDKER	F	Deamidated (NQ); Dimethyl (N-term)
tr|Q4A7M7|MHP7448_0496 Q4A7M7_MYCH7 Putative p216 surface protein n=3 Tax_Id=262722 [Mycoplasma hyopneumoniae (strain 7448)]	1317	221869	745.384	2977.51	4	2977.55	-0.0472	486	510	1	46.76	41	75	0.016	N	FRDVEIEKAFGLLYPGVNEELEQAR	R	Dimethyl (N-term)
tr|Q4A7M7|MHP7448_0496 Q4A7M7_MYCH7 Putative p216 surface protein n=3 Tax_Id=262722 [Mycoplasma hyopneumoniae (strain 7448)]	1317	221869	749.63	2994.49	4	2994.53	-0.0436	698	722	0	61.13	43	75	0.0009	Q	KAGLQFEGYENLPSDFNLEDLKNIR	I	Deamidated (NQ); Dimethyl (N-term)
tr|Q4A7M7|MHP7448_0496 Q4A7M7_MYCH7 Putative p216 surface protein n=3 Tax_Id=262722 [Mycoplasma hyopneumoniae (strain 7448)]	1317	221869	620.306	3096.49	5	3096.54	-0.0495	76	101	0	38.85	37	75	0.039	N	GKTFDPKSSEFTDFVSKFDFLTNNGR	T	Deamidated (NQ); Dimethyl (N-term)
tr|Q4A7M7|MHP7448_0496 Q4A7M7_MYCH7 Putative p216 surface protein n=3 Tax_Id=262722 [Mycoplasma hyopneumoniae (strain 7448)]	1317	221869	524.278	3139.62	6	3139.66	-0.0328	1278	1302	0	63.11	41	75	0.00037	R	KEEELETYNPKDEFNILNPLTKAHR	L	Dimethyl (N-term)
tr|Q4A7M7|MHP7448_0496 Q4A7M7_MYCH7 Putative p216 surface protein n=3 Tax_Id=262722 [Mycoplasma hyopneumoniae (strain 7448)]	1317	221869	524.278	3139.62	6	3139.66	-0.0328	1278	1302	0	65.49	41	75	0.0002	R	KEEELETYNPKDEFNILNPLTKAHR	L	Dimethyl (N-term)
tr|Q4A7M7|MHP7448_0496 Q4A7M7_MYCH7 Putative p216 surface protein n=3 Tax_Id=262722 [Mycoplasma hyopneumoniae (strain 7448)]	1317	221869	524.278	3139.62	6	3139.66	-0.0328	1278	1302	0	66.21	42	75	0.00022	R	KEEELETYNPKDEFNILNPLTKAHR	L	Dimethyl (N-term)
tr|Q4A7M7|MHP7448_0496 Q4A7M7_MYCH7 Putative p216 surface protein n=3 Tax_Id=262722 [Mycoplasma hyopneumoniae (strain 7448)]	1317	221869	524.278	3139.62	6	3139.66	-0.0328	1278	1302	0	65.75	36	75	5.5e-05	R	KEEELETYNPKDEFNILNPLTKAHR	L	Dimethyl (N-term)
tr|Q4A7M7|MHP7448_0496 Q4A7M7_MYCH7 Putative p216 surface protein n=3 Tax_Id=262722 [Mycoplasma hyopneumoniae (strain 7448)]	1317	221869	628.932	3139.63	5	3139.66	-0.03	1278	1302	0	66.49	35	75	3.6e-05	R	KEEELETYNPKDEFNILNPLTKAHR	L	Dimethyl (N-term)
tr|Q4A7M7|MHP7448_0496 Q4A7M7_MYCH7 Putative p216 surface protein n=3 Tax_Id=262722 [Mycoplasma hyopneumoniae (strain 7448)]	1317	221869	628.932	3139.63	5	3139.66	-0.03	1278	1302	0	59.08	47	75	0.0032	R	KEEELETYNPKDEFNILNPLTKAHR	L	Dimethyl (N-term)
tr|Q4A7M7|MHP7448_0496 Q4A7M7_MYCH7 Putative p216 surface protein n=3 Tax_Id=262722 [Mycoplasma hyopneumoniae (strain 7448)]	1317	221869	785.914	3139.63	4	3139.66	-0.0281	1278	1302	0	44.19	38	75	0.014	R	KEEELETYNPKDEFNILNPLTKAHR	L	Dimethyl (N-term)
tr|Q4A7M7|MHP7448_0496 Q4A7M7_MYCH7 Putative p216 surface protein n=3 Tax_Id=262722 [Mycoplasma hyopneumoniae (strain 7448)]	1317	221869	785.914	3139.63	4	3139.66	-0.0281	1278	1302	0	64.39	46	75	0.00077	R	KEEELETYNPKDEFNILNPLTKAHR	L	Dimethyl (N-term)
tr|Q4A7M7|MHP7448_0496 Q4A7M7_MYCH7 Putative p216 surface protein n=3 Tax_Id=262722 [Mycoplasma hyopneumoniae (strain 7448)]	1317	221869	1047.55	3139.63	3	3139.66	-0.0228	1278	1302	0	42.02	31	75	0.0045	R	KEEELETYNPKDEFNILNPLTKAHR	L	Dimethyl (N-term)
tr|Q4A7M7|MHP7448_0496 Q4A7M7_MYCH7 Putative p216 surface protein n=3 Tax_Id=262722 [Mycoplasma hyopneumoniae (strain 7448)]	1317	221869	1010.53	4038.09	4	4038.14	-0.0564	1304	1337	0	35.9	32	75	0.022	L	TLSNLVNNDPNYKIEDLKVIKNEAGDHQLEFSLR	A	Dimethyl (N-term)
tr|Q4A7M7|MHP7448_0496 Q4A7M7_MYCH7 Putative p216 surface protein n=3 Tax_Id=262722 [Mycoplasma hyopneumoniae (strain 7448)]	1317	221869	808.625	4038.09	5	4038.14	-0.0553	1304	1337	0	31.72	31	75	0.045	L	TLSNLVNNDPNYKIEDLKVIKNEAGDHQLEFSLR	A	Dimethyl (N-term)
tr|Q4A7M7|MHP7448_0496 Q4A7M7_MYCH7 Putative p216 surface protein n=3 Tax_Id=262722 [Mycoplasma hyopneumoniae (strain 7448)]	1317	221869	692.87	4151.18	6	4151.23	-0.0473	1303	1337	0	45.66	33	75	0.0034	R	LTLSNLVNNDPNYKIEDLKVIKNEAGDHQLEFSLR	A	Dimethyl (N-term)
tr|Q4A7M7|MHP7448_0496 Q4A7M7_MYCH7 Putative p216 surface protein n=3 Tax_Id=262722 [Mycoplasma hyopneumoniae (strain 7448)]	1317	221869	1038.8	4151.18	4	4151.23	-0.043	1303	1337	0	36.25	34	75	0.037	R	LTLSNLVNNDPNYKIEDLKVIKNEAGDHQLEFSLR	A	Dimethyl (N-term)
tr|Q4A7M7|MHP7448_0496 Q4A7M7_MYCH7 Putative p216 surface protein n=3 Tax_Id=262722 [Mycoplasma hyopneumoniae (strain 7448)]	1317	221869	831.244	4151.18	5	4151.23	-0.0429	1303	1337	0	53.84	37	75	0.0011	R	LTLSNLVNNDPNYKIEDLKVIKNEAGDHQLEFSLR	A	Dimethyl (N-term)
tr|Q4A7M7|MHP7448_0496 Q4A7M7_MYCH7 Putative p216 surface protein n=3 Tax_Id=262722 [Mycoplasma hyopneumoniae (strain 7448)]	1317	221869	831.435	4152.14	5	4152.21	-0.0741	1303	1337	0	31.21	24	75	0.011	R	LTLSNLVNNDPNYKIEDLKVIKNEAGDHQLEFSLR	A	Deamidated (NQ); Dimethyl (N-term)
tr|Q4A7M7|MHP7448_0496 Q4A7M7_MYCH7 Putative p216 surface protein n=3 Tax_Id=262722 [Mycoplasma hyopneumoniae (strain 7448)]	1317	221869	917.275	4581.34	5	4581.42	-0.0813	949	988	0	84.8	35	76	5.8e-07	R	TIYLKTSGKSKLEADTIDQLNQAVENAPLGLQSFYLDTER	F	Dimethyl (N-term)
tr|E4QTF2|MHP168_503 E4QTF2_MYCH1 P216 surface protein n=3 Tax_Id=907287 [Mycoplasma hyopneumoniae (strain 168)]	1099	220411	538.985	1613.93	3	1613.95	-0.0201	753	765	0	73.07	55	69	0.00087	P	EFGLPLFLPKELR	R	Dimethyl (N-term)
tr|E4QTF2|MHP168_503 E4QTF2_MYCH1 P216 surface protein n=3 Tax_Id=907287 [Mycoplasma hyopneumoniae (strain 168)]	1099	220411	538.985	1613.93	3	1613.95	-0.0201	753	765	0	72.8	55	69	0.00099	P	EFGLPLFLPKELR	R	Dimethyl (N-term)
tr|E4QTF2|MHP168_503 E4QTF2_MYCH1 P216 surface protein n=3 Tax_Id=907287 [Mycoplasma hyopneumoniae (strain 168)]	1099	220411	807.976	1613.94	2	1613.95	-0.0171	753	765	0	57.87	45	69	0.0027	P	EFGLPLFLPKELR	R	Dimethyl (N-term)
tr|E4QTF2|MHP168_503 E4QTF2_MYCH1 P216 surface protein n=3 Tax_Id=907287 [Mycoplasma hyopneumoniae (strain 168)]	1099	220411	807.976	1613.94	2	1613.95	-0.0171	753	765	0	67.38	49	69	0.00074	P	EFGLPLFLPKELR	R	Dimethyl (N-term)
tr|E4QTF2|MHP168_503 E4QTF2_MYCH1 P216 surface protein n=3 Tax_Id=907287 [Mycoplasma hyopneumoniae (strain 168)]	1099	220411	594.707	1781.1	3	1781.12	-0.0188	1401	1415	0	46.49	42	64	0.022	N	IKPETFTPALIALKR	D	Dimethyl (N-term)
tr|E4QTF2|MHP168_503 E4QTF2_MYCH1 P216 surface protein n=3 Tax_Id=907287 [Mycoplasma hyopneumoniae (strain 168)]	1099	220411	594.707	1781.1	3	1781.12	-0.0188	1401	1415	0	49.89	36	64	0.0022	N	IKPETFTPALIALKR	D	Dimethyl (N-term)
tr|E4QTF2|MHP168_503 E4QTF2_MYCH1 P216 surface protein n=3 Tax_Id=907287 [Mycoplasma hyopneumoniae (strain 168)]	1099	220411	595.011	1782.01	3	1782.04	-0.0322	751	765	0	70.95	61	70	0.0051	K	APEFGLPLFLPKELR	R	Dimethyl (N-term)
tr|E4QTF2|MHP168_503 E4QTF2_MYCH1 P216 surface protein n=3 Tax_Id=907287 [Mycoplasma hyopneumoniae (strain 168)]	1099	220411	670.7	2009.08	3	2009.09	-0.0168	1703	1719	0	45.52	38	73	0.011	R	EGFALQALKSSFDQKTR	T	Dimethyl (N-term)
tr|E4QTF2|MHP168_503 E4QTF2_MYCH1 P216 surface protein n=3 Tax_Id=907287 [Mycoplasma hyopneumoniae (strain 168)]	1099	220411	671.034	2010.08	3	2010.08	0.0021	1703	1719	0	27.79	27	73	0.043	R	EGFALQALKSSFDQKTR	T	Deamidated (NQ); Dimethyl (N-term)
tr|E4QTF2|MHP168_503 E4QTF2_MYCH1 P216 surface protein n=3 Tax_Id=907287 [Mycoplasma hyopneumoniae (strain 168)]	1099	220411	692.026	2073.06	3	2073.09	-0.0374	237	253	0	71.88	60	74	0.004	F	SFEKGNLVDPFVYSFIR	N	Dimethyl (N-term)
tr|E4QTF2|MHP168_503 E4QTF2_MYCH1 P216 surface protein n=3 Tax_Id=907287 [Mycoplasma hyopneumoniae (strain 168)]	1099	220411	456.682	2278.37	5	2278.41	-0.0427	1397	1415	0	54.97	48	65	0.012	R	LNKNIKPETFTPALIALKR	D	Dimethyl (N-term)
tr|E4QTF2|MHP168_503 E4QTF2_MYCH1 P216 surface protein n=3 Tax_Id=907287 [Mycoplasma hyopneumoniae (strain 168)]	1099	220411	456.682	2278.37	5	2278.41	-0.0427	1397	1415	0	73.8	54	65	0.00058	R	LNKNIKPETFTPALIALKR	D	Dimethyl (N-term)
tr|E4QTF2|MHP168_503 E4QTF2_MYCH1 P216 surface protein n=3 Tax_Id=907287 [Mycoplasma hyopneumoniae (strain 168)]	1099	220411	570.6	2278.37	4	2278.41	-0.0423	1397	1415	0	44.52	43	64	0.042	R	LNKNIKPETFTPALIALKR	D	Dimethyl (N-term)
tr|E4QTF2|MHP168_503 E4QTF2_MYCH1 P216 surface protein n=3 Tax_Id=907287 [Mycoplasma hyopneumoniae (strain 168)]	1099	220411	570.6	2278.37	4	2278.41	-0.0423	1397	1415	0	52.67	45	64	0.0096	R	LNKNIKPETFTPALIALKR	D	Dimethyl (N-term)
tr|E4QTF2|MHP168_503 E4QTF2_MYCH1 P216 surface protein n=3 Tax_Id=907287 [Mycoplasma hyopneumoniae (strain 168)]	1099	220411	760.465	2278.37	3	2278.41	-0.0411	1397	1415	0	44.08	33	64	0.0046	R	LNKNIKPETFTPALIALKR	D	Dimethyl (N-term)
tr|E4QTF2|MHP168_503 E4QTF2_MYCH1 P216 surface protein n=3 Tax_Id=907287 [Mycoplasma hyopneumoniae (strain 168)]	1099	220411	760.465	2278.37	3	2278.41	-0.0411	1397	1415	0	60.14	37	64	0.00026	R	LNKNIKPETFTPALIALKR	D	Dimethyl (N-term)
tr|E4QTF2|MHP168_503 E4QTF2_MYCH1 P216 surface protein n=3 Tax_Id=907287 [Mycoplasma hyopneumoniae (strain 168)]	1099	220411	836.753	2507.24	3	2507.27	-0.0379	233	253	0	55.99	44	75	0.0037	Q	TADFSFEKGNLVDPFVYSFIR	N	Dimethyl (N-term)
tr|E4QTF2|MHP168_503 E4QTF2_MYCH1 P216 surface protein n=3 Tax_Id=907287 [Mycoplasma hyopneumoniae (strain 168)]	1099	220411	836.753	2507.24	3	2507.27	-0.0379	233	253	0	63.02	38	75	0.00018	Q	TADFSFEKGNLVDPFVYSFIR	N	Dimethyl (N-term)
tr|E4QTF2|MHP168_503 E4QTF2_MYCH1 P216 surface protein n=3 Tax_Id=907287 [Mycoplasma hyopneumoniae (strain 168)]	1099	220411	708.616	2830.44	4	2830.49	-0.0511	487	510	1	46.15	45	75	0.044	F	RDVEIEKAFGLLYPGVNEELEQAR	R	Dimethyl (N-term)
tr|E4QTF2|MHP168_503 E4QTF2_MYCH1 P216 surface protein n=3 Tax_Id=907287 [Mycoplasma hyopneumoniae (strain 168)]	1099	220411	593.124	2960.58	5	2960.61	-0.0281	102	125	0	82.83	40	74	3e-06	R	TVLEIPKKYQVVISEFSPEDDKER	F	Dimethyl (N-term)
tr|E4QTF2|MHP168_503 E4QTF2_MYCH1 P216 surface protein n=3 Tax_Id=907287 [Mycoplasma hyopneumoniae (strain 168)]	1099	220411	593.124	2960.58	5	2960.61	-0.0281	102	125	0	89.95	43	74	1.1e-06	R	TVLEIPKKYQVVISEFSPEDDKER	F	Dimethyl (N-term)
tr|E4QTF2|MHP168_503 E4QTF2_MYCH1 P216 surface protein n=3 Tax_Id=907287 [Mycoplasma hyopneumoniae (strain 168)]	1099	220411	593.124	2960.58	5	2960.61	-0.0281	102	125	0	83.22	47	74	1.2e-05	R	TVLEIPKKYQVVISEFSPEDDKER	F	Dimethyl (N-term)
tr|E4QTF2|MHP168_503 E4QTF2_MYCH1 P216 surface protein n=3 Tax_Id=907287 [Mycoplasma hyopneumoniae (strain 168)]	1099	220411	593.124	2960.58	5	2960.61	-0.0274	102	125	0	54.69	42	73	0.0028	R	TVLEIPKKYQVVISEFSPEDDKER	F	Dimethyl (N-term)
tr|E4QTF2|MHP168_503 E4QTF2_MYCH1 P216 surface protein n=3 Tax_Id=907287 [Mycoplasma hyopneumoniae (strain 168)]	1099	220411	593.124	2960.58	5	2960.61	-0.0274	102	125	0	78.69	42	73	1.2e-05	R	TVLEIPKKYQVVISEFSPEDDKER	F	Dimethyl (N-term)
tr|E4QTF2|MHP168_503 E4QTF2_MYCH1 P216 surface protein n=3 Tax_Id=907287 [Mycoplasma hyopneumoniae (strain 168)]	1099	220411	741.153	2960.58	4	2960.61	-0.0268	102	125	0	44.78	32	73	0.0031	R	TVLEIPKKYQVVISEFSPEDDKER	F	Dimethyl (N-term)
tr|E4QTF2|MHP168_503 E4QTF2_MYCH1 P216 surface protein n=3 Tax_Id=907287 [Mycoplasma hyopneumoniae (strain 168)]	1099	220411	741.153	2960.58	4	2960.61	-0.0268	102	125	0	51.76	33	73	0.0008	R	TVLEIPKKYQVVISEFSPEDDKER	F	Dimethyl (N-term)
tr|E4QTF2|MHP168_503 E4QTF2_MYCH1 P216 surface protein n=3 Tax_Id=907287 [Mycoplasma hyopneumoniae (strain 168)]	1099	220411	741.153	2960.58	4	2960.61	-0.0268	102	125	0	69.14	36	73	2.5e-05	R	TVLEIPKKYQVVISEFSPEDDKER	F	Dimethyl (N-term)
tr|E4QTF2|MHP168_503 E4QTF2_MYCH1 P216 surface protein n=3 Tax_Id=907287 [Mycoplasma hyopneumoniae (strain 168)]	1099	220411	987.87	2960.59	3	2960.61	-0.0243	102	125	0	35.35	26	73	0.0067	R	TVLEIPKKYQVVISEFSPEDDKER	F	Dimethyl (N-term)
tr|E4QTF2|MHP168_503 E4QTF2_MYCH1 P216 surface protein n=3 Tax_Id=907287 [Mycoplasma hyopneumoniae (strain 168)]	1099	220411	987.87	2960.59	3	2960.61	-0.0241	102	125	0	28.25	24	73	0.019	R	TVLEIPKKYQVVISEFSPEDDKER	F	Dimethyl (N-term)
tr|E4QTF2|MHP168_503 E4QTF2_MYCH1 P216 surface protein n=3 Tax_Id=907287 [Mycoplasma hyopneumoniae (strain 168)]	1099	220411	987.87	2960.59	3	2960.61	-0.0239	102	125	0	62.22	34	73	7.6e-05	R	TVLEIPKKYQVVISEFSPEDDKER	F	Dimethyl (N-term)
tr|E4QTF2|MHP168_503 E4QTF2_MYCH1 P216 surface protein n=3 Tax_Id=907287 [Mycoplasma hyopneumoniae (strain 168)]	1099	220411	741.155	2960.59	4	2960.61	-0.0195	102	125	0	29.47	27	73	0.035	R	TVLEIPKKYQVVISEFSPEDDKER	F	Dimethyl (N-term)
tr|E4QTF2|MHP168_503 E4QTF2_MYCH1 P216 surface protein n=3 Tax_Id=907287 [Mycoplasma hyopneumoniae (strain 168)]	1099	220411	741.155	2960.59	4	2960.61	-0.0182	102	125	0	21.96	18	73	0.025	R	TVLEIPKKYQVVISEFSPEDDKER	F	Dimethyl (N-term)
tr|E4QTF2|MHP168_503 E4QTF2_MYCH1 P216 surface protein n=3 Tax_Id=907287 [Mycoplasma hyopneumoniae (strain 168)]	1099	220411	741.396	2961.55	4	2961.59	-0.041	102	125	0	60.15	32	74	8.5e-05	R	TVLEIPKKYQVVISEFSPEDDKER	F	Deamidated (NQ); Dimethyl (N-term)
tr|E4QTF2|MHP168_503 E4QTF2_MYCH1 P216 surface protein n=3 Tax_Id=907287 [Mycoplasma hyopneumoniae (strain 168)]	1099	220411	988.198	2961.57	3	2961.59	-0.0238	102	125	0	24.1	22	74	0.031	R	TVLEIPKKYQVVISEFSPEDDKER	F	Deamidated (NQ); Dimethyl (N-term)
tr|E4QTF2|MHP168_503 E4QTF2_MYCH1 P216 surface protein n=3 Tax_Id=907287 [Mycoplasma hyopneumoniae (strain 168)]	1099	220411	745.384	2977.51	4	2977.55	-0.0472	486	510	1	46.76	41	75	0.016	N	FRDVEIEKAFGLLYPGVNEELEQAR	R	Dimethyl (N-term)
tr|E4QTF2|MHP168_503 E4QTF2_MYCH1 P216 surface protein n=3 Tax_Id=907287 [Mycoplasma hyopneumoniae (strain 168)]	1099	220411	749.63	2994.49	4	2994.53	-0.0436	698	722	0	61.13	43	75	0.0009	Q	KAGLQFEGYENLPSDFNLEDLKNIR	I	Deamidated (NQ); Dimethyl (N-term)
tr|E4QTF2|MHP168_503 E4QTF2_MYCH1 P216 surface protein n=3 Tax_Id=907287 [Mycoplasma hyopneumoniae (strain 168)]	1099	220411	620.306	3096.49	5	3096.54	-0.0495	76	101	0	38.85	37	75	0.039	N	GKTFDPKSSEFTDFVSKFDFLTNNGR	T	Deamidated (NQ); Dimethyl (N-term)
tr|E4QTF2|MHP168_503 E4QTF2_MYCH1 P216 surface protein n=3 Tax_Id=907287 [Mycoplasma hyopneumoniae (strain 168)]	1099	220411	524.278	3139.62	6	3139.66	-0.0328	1270	1294	0	63.11	41	75	0.00037	R	KEEELETYNPKDEFNILNPLTKAHR	L	Dimethyl (N-term)
tr|E4QTF2|MHP168_503 E4QTF2_MYCH1 P216 surface protein n=3 Tax_Id=907287 [Mycoplasma hyopneumoniae (strain 168)]	1099	220411	524.278	3139.62	6	3139.66	-0.0328	1270	1294	0	65.49	41	75	0.0002	R	KEEELETYNPKDEFNILNPLTKAHR	L	Dimethyl (N-term)
tr|E4QTF2|MHP168_503 E4QTF2_MYCH1 P216 surface protein n=3 Tax_Id=907287 [Mycoplasma hyopneumoniae (strain 168)]	1099	220411	524.278	3139.62	6	3139.66	-0.0328	1270	1294	0	66.21	42	75	0.00022	R	KEEELETYNPKDEFNILNPLTKAHR	L	Dimethyl (N-term)
tr|E4QTF2|MHP168_503 E4QTF2_MYCH1 P216 surface protein n=3 Tax_Id=907287 [Mycoplasma hyopneumoniae (strain 168)]	1099	220411	524.278	3139.62	6	3139.66	-0.0328	1270	1294	0	65.75	36	75	5.5e-05	R	KEEELETYNPKDEFNILNPLTKAHR	L	Dimethyl (N-term)
tr|E4QTF2|MHP168_503 E4QTF2_MYCH1 P216 surface protein n=3 Tax_Id=907287 [Mycoplasma hyopneumoniae (strain 168)]	1099	220411	628.932	3139.63	5	3139.66	-0.03	1270	1294	0	66.49	35	75	3.6e-05	R	KEEELETYNPKDEFNILNPLTKAHR	L	Dimethyl (N-term)
tr|E4QTF2|MHP168_503 E4QTF2_MYCH1 P216 surface protein n=3 Tax_Id=907287 [Mycoplasma hyopneumoniae (strain 168)]	1099	220411	628.932	3139.63	5	3139.66	-0.03	1270	1294	0	59.08	47	75	0.0032	R	KEEELETYNPKDEFNILNPLTKAHR	L	Dimethyl (N-term)
tr|E4QTF2|MHP168_503 E4QTF2_MYCH1 P216 surface protein n=3 Tax_Id=907287 [Mycoplasma hyopneumoniae (strain 168)]	1099	220411	785.914	3139.63	4	3139.66	-0.0281	1270	1294	0	44.19	38	75	0.014	R	KEEELETYNPKDEFNILNPLTKAHR	L	Dimethyl (N-term)
tr|E4QTF2|MHP168_503 E4QTF2_MYCH1 P216 surface protein n=3 Tax_Id=907287 [Mycoplasma hyopneumoniae (strain 168)]	1099	220411	785.914	3139.63	4	3139.66	-0.0281	1270	1294	0	64.39	46	75	0.00077	R	KEEELETYNPKDEFNILNPLTKAHR	L	Dimethyl (N-term)
tr|E4QTF2|MHP168_503 E4QTF2_MYCH1 P216 surface protein n=3 Tax_Id=907287 [Mycoplasma hyopneumoniae (strain 168)]	1099	220411	1047.55	3139.63	3	3139.66	-0.0228	1270	1294	0	42.02	31	75	0.0045	R	KEEELETYNPKDEFNILNPLTKAHR	L	Dimethyl (N-term)
tr|E4QTF2|MHP168_503 E4QTF2_MYCH1 P216 surface protein n=3 Tax_Id=907287 [Mycoplasma hyopneumoniae (strain 168)]	1099	220411	917.275	4581.34	5	4581.42	-0.0813	949	988	0	84.8	35	76	5.8e-07	R	TIYLKTSGKSKLEADTIDQLNQAVENAPLGLQSFYLDTER	F	Dimethyl (N-term)
tr|Q71A34|Q71A34_MYCHY P216 surface protein n=4 Tax_Id=2099 [Mycoplasma hyopneumoniae]	1093	220927	538.985	1613.93	3	1613.95	-0.0201	753	765	0	73.07	55	69	0.00087	P	EFGLPLFLPKELR	R	Dimethyl (N-term)
tr|Q71A34|Q71A34_MYCHY P216 surface protein n=4 Tax_Id=2099 [Mycoplasma hyopneumoniae]	1093	220927	538.985	1613.93	3	1613.95	-0.0201	753	765	0	72.8	55	69	0.00099	P	EFGLPLFLPKELR	R	Dimethyl (N-term)
tr|Q71A34|Q71A34_MYCHY P216 surface protein n=4 Tax_Id=2099 [Mycoplasma hyopneumoniae]	1093	220927	807.976	1613.94	2	1613.95	-0.0171	753	765	0	57.87	45	69	0.0027	P	EFGLPLFLPKELR	R	Dimethyl (N-term)
tr|Q71A34|Q71A34_MYCHY P216 surface protein n=4 Tax_Id=2099 [Mycoplasma hyopneumoniae]	1093	220927	807.976	1613.94	2	1613.95	-0.0171	753	765	0	67.38	49	69	0.00074	P	EFGLPLFLPKELR	R	Dimethyl (N-term)
tr|Q71A34|Q71A34_MYCHY P216 surface protein n=4 Tax_Id=2099 [Mycoplasma hyopneumoniae]	1093	220927	594.707	1781.1	3	1781.12	-0.0188	1401	1415	0	46.49	42	64	0.022	N	IKPETFTPALIALKR	D	Dimethyl (N-term)
tr|Q71A34|Q71A34_MYCHY P216 surface protein n=4 Tax_Id=2099 [Mycoplasma hyopneumoniae]	1093	220927	594.707	1781.1	3	1781.12	-0.0188	1401	1415	0	49.89	36	64	0.0022	N	IKPETFTPALIALKR	D	Dimethyl (N-term)
tr|Q71A34|Q71A34_MYCHY P216 surface protein n=4 Tax_Id=2099 [Mycoplasma hyopneumoniae]	1093	220927	595.011	1782.01	3	1782.04	-0.0322	751	765	0	70.95	61	70	0.0051	K	APEFGLPLFLPKELR	R	Dimethyl (N-term)
tr|Q71A34|Q71A34_MYCHY P216 surface protein n=4 Tax_Id=2099 [Mycoplasma hyopneumoniae]	1093	220927	670.7	2009.08	3	2009.09	-0.0168	1709	1725	0	45.52	38	73	0.011	R	EGFALQALKSSFDQKTR	T	Dimethyl (N-term)
tr|Q71A34|Q71A34_MYCHY P216 surface protein n=4 Tax_Id=2099 [Mycoplasma hyopneumoniae]	1093	220927	671.034	2010.08	3	2010.08	0.0021	1709	1725	0	27.79	27	73	0.043	R	EGFALQALKSSFDQKTR	T	Deamidated (NQ); Dimethyl (N-term)
tr|Q71A34|Q71A34_MYCHY P216 surface protein n=4 Tax_Id=2099 [Mycoplasma hyopneumoniae]	1093	220927	692.026	2073.06	3	2073.09	-0.0374	237	253	0	71.88	60	74	0.004	F	SFEKGNLVDPFVYSFIR	N	Dimethyl (N-term)
tr|Q71A34|Q71A34_MYCHY P216 surface protein n=4 Tax_Id=2099 [Mycoplasma hyopneumoniae]	1093	220927	456.682	2278.37	5	2278.41	-0.0427	1397	1415	0	54.97	48	65	0.012	R	LNKNIKPETFTPALIALKR	D	Dimethyl (N-term)
tr|Q71A34|Q71A34_MYCHY P216 surface protein n=4 Tax_Id=2099 [Mycoplasma hyopneumoniae]	1093	220927	456.682	2278.37	5	2278.41	-0.0427	1397	1415	0	73.8	54	65	0.00058	R	LNKNIKPETFTPALIALKR	D	Dimethyl (N-term)
tr|Q71A34|Q71A34_MYCHY P216 surface protein n=4 Tax_Id=2099 [Mycoplasma hyopneumoniae]	1093	220927	570.6	2278.37	4	2278.41	-0.0423	1397	1415	0	44.52	43	64	0.042	R	LNKNIKPETFTPALIALKR	D	Dimethyl (N-term)
tr|Q71A34|Q71A34_MYCHY P216 surface protein n=4 Tax_Id=2099 [Mycoplasma hyopneumoniae]	1093	220927	570.6	2278.37	4	2278.41	-0.0423	1397	1415	0	52.67	45	64	0.0096	R	LNKNIKPETFTPALIALKR	D	Dimethyl (N-term)
tr|Q71A34|Q71A34_MYCHY P216 surface protein n=4 Tax_Id=2099 [Mycoplasma hyopneumoniae]	1093	220927	760.465	2278.37	3	2278.41	-0.0411	1397	1415	0	44.08	33	64	0.0046	R	LNKNIKPETFTPALIALKR	D	Dimethyl (N-term)
tr|Q71A34|Q71A34_MYCHY P216 surface protein n=4 Tax_Id=2099 [Mycoplasma hyopneumoniae]	1093	220927	760.465	2278.37	3	2278.41	-0.0411	1397	1415	0	60.14	37	64	0.00026	R	LNKNIKPETFTPALIALKR	D	Dimethyl (N-term)
tr|Q71A34|Q71A34_MYCHY P216 surface protein n=4 Tax_Id=2099 [Mycoplasma hyopneumoniae]	1093	220927	836.753	2507.24	3	2507.27	-0.0379	233	253	0	55.99	44	75	0.0037	Q	TADFSFEKGNLVDPFVYSFIR	N	Dimethyl (N-term)
tr|Q71A34|Q71A34_MYCHY P216 surface protein n=4 Tax_Id=2099 [Mycoplasma hyopneumoniae]	1093	220927	836.753	2507.24	3	2507.27	-0.0379	233	253	0	63.02	38	75	0.00018	Q	TADFSFEKGNLVDPFVYSFIR	N	Dimethyl (N-term)
tr|Q71A34|Q71A34_MYCHY P216 surface protein n=4 Tax_Id=2099 [Mycoplasma hyopneumoniae]	1093	220927	708.616	2830.44	4	2830.49	-0.0511	487	510	1	46.15	45	75	0.044	F	RDVEIEKAFGLLYPGVNEELEQAR	K	Dimethyl (N-term)
tr|Q71A34|Q71A34_MYCHY P216 surface protein n=4 Tax_Id=2099 [Mycoplasma hyopneumoniae]	1093	220927	593.124	2960.58	5	2960.61	-0.0281	102	125	0	82.83	40	74	3e-06	R	TVLEIPKKYQVVISEFSPEDDKER	F	Dimethyl (N-term)
tr|Q71A34|Q71A34_MYCHY P216 surface protein n=4 Tax_Id=2099 [Mycoplasma hyopneumoniae]	1093	220927	593.124	2960.58	5	2960.61	-0.0281	102	125	0	89.95	43	74	1.1e-06	R	TVLEIPKKYQVVISEFSPEDDKER	F	Dimethyl (N-term)
tr|Q71A34|Q71A34_MYCHY P216 surface protein n=4 Tax_Id=2099 [Mycoplasma hyopneumoniae]	1093	220927	593.124	2960.58	5	2960.61	-0.0281	102	125	0	83.22	47	74	1.2e-05	R	TVLEIPKKYQVVISEFSPEDDKER	F	Dimethyl (N-term)
tr|Q71A34|Q71A34_MYCHY P216 surface protein n=4 Tax_Id=2099 [Mycoplasma hyopneumoniae]	1093	220927	593.124	2960.58	5	2960.61	-0.0274	102	125	0	54.69	42	73	0.0028	R	TVLEIPKKYQVVISEFSPEDDKER	F	Dimethyl (N-term)
tr|Q71A34|Q71A34_MYCHY P216 surface protein n=4 Tax_Id=2099 [Mycoplasma hyopneumoniae]	1093	220927	593.124	2960.58	5	2960.61	-0.0274	102	125	0	78.69	42	73	1.2e-05	R	TVLEIPKKYQVVISEFSPEDDKER	F	Dimethyl (N-term)
tr|Q71A34|Q71A34_MYCHY P216 surface protein n=4 Tax_Id=2099 [Mycoplasma hyopneumoniae]	1093	220927	741.153	2960.58	4	2960.61	-0.0268	102	125	0	44.78	32	73	0.0031	R	TVLEIPKKYQVVISEFSPEDDKER	F	Dimethyl (N-term)
tr|Q71A34|Q71A34_MYCHY P216 surface protein n=4 Tax_Id=2099 [Mycoplasma hyopneumoniae]	1093	220927	741.153	2960.58	4	2960.61	-0.0268	102	125	0	51.76	33	73	0.0008	R	TVLEIPKKYQVVISEFSPEDDKER	F	Dimethyl (N-term)
tr|Q71A34|Q71A34_MYCHY P216 surface protein n=4 Tax_Id=2099 [Mycoplasma hyopneumoniae]	1093	220927	741.153	2960.58	4	2960.61	-0.0268	102	125	0	69.14	36	73	2.5e-05	R	TVLEIPKKYQVVISEFSPEDDKER	F	Dimethyl (N-term)
tr|Q71A34|Q71A34_MYCHY P216 surface protein n=4 Tax_Id=2099 [Mycoplasma hyopneumoniae]	1093	220927	987.87	2960.59	3	2960.61	-0.0243	102	125	0	35.35	26	73	0.0067	R	TVLEIPKKYQVVISEFSPEDDKER	F	Dimethyl (N-term)
tr|Q71A34|Q71A34_MYCHY P216 surface protein n=4 Tax_Id=2099 [Mycoplasma hyopneumoniae]	1093	220927	987.87	2960.59	3	2960.61	-0.0241	102	125	0	28.25	24	73	0.019	R	TVLEIPKKYQVVISEFSPEDDKER	F	Dimethyl (N-term)
tr|Q71A34|Q71A34_MYCHY P216 surface protein n=4 Tax_Id=2099 [Mycoplasma hyopneumoniae]	1093	220927	987.87	2960.59	3	2960.61	-0.0239	102	125	0	62.22	34	73	7.6e-05	R	TVLEIPKKYQVVISEFSPEDDKER	F	Dimethyl (N-term)
tr|Q71A34|Q71A34_MYCHY P216 surface protein n=4 Tax_Id=2099 [Mycoplasma hyopneumoniae]	1093	220927	741.155	2960.59	4	2960.61	-0.0195	102	125	0	29.47	27	73	0.035	R	TVLEIPKKYQVVISEFSPEDDKER	F	Dimethyl (N-term)
tr|Q71A34|Q71A34_MYCHY P216 surface protein n=4 Tax_Id=2099 [Mycoplasma hyopneumoniae]	1093	220927	741.155	2960.59	4	2960.61	-0.0182	102	125	0	21.96	18	73	0.025	R	TVLEIPKKYQVVISEFSPEDDKER	F	Dimethyl (N-term)
tr|Q71A34|Q71A34_MYCHY P216 surface protein n=4 Tax_Id=2099 [Mycoplasma hyopneumoniae]	1093	220927	741.396	2961.55	4	2961.59	-0.041	102	125	0	60.15	32	74	8.5e-05	R	TVLEIPKKYQVVISEFSPEDDKER	F	Deamidated (NQ); Dimethyl (N-term)
tr|Q71A34|Q71A34_MYCHY P216 surface protein n=4 Tax_Id=2099 [Mycoplasma hyopneumoniae]	1093	220927	988.198	2961.57	3	2961.59	-0.0238	102	125	0	24.1	22	74	0.031	R	TVLEIPKKYQVVISEFSPEDDKER	F	Deamidated (NQ); Dimethyl (N-term)
tr|Q71A34|Q71A34_MYCHY P216 surface protein n=4 Tax_Id=2099 [Mycoplasma hyopneumoniae]	1093	220927	745.384	2977.51	4	2977.55	-0.0472	486	510	1	46.76	41	75	0.016	N	FRDVEIEKAFGLLYPGVNEELEQAR	K	Dimethyl (N-term)
tr|Q71A34|Q71A34_MYCHY P216 surface protein n=4 Tax_Id=2099 [Mycoplasma hyopneumoniae]	1093	220927	749.63	2994.49	4	2994.53	-0.0436	698	722	0	61.13	43	75	0.0009	Q	KAGLQFEGYENLPSDFNLEDLKNIR	I	Deamidated (NQ); Dimethyl (N-term)
tr|Q71A34|Q71A34_MYCHY P216 surface protein n=4 Tax_Id=2099 [Mycoplasma hyopneumoniae]	1093	220927	620.306	3096.49	5	3096.54	-0.0495	76	101	0	38.85	37	75	0.039	N	GKTFDPKSSEFTDFVSKFDFLTNNGR	T	Deamidated (NQ); Dimethyl (N-term)
tr|Q71A34|Q71A34_MYCHY P216 surface protein n=4 Tax_Id=2099 [Mycoplasma hyopneumoniae]	1093	220927	524.278	3139.62	6	3139.66	-0.0328	1278	1302	0	63.11	41	75	0.00037	R	KEEELETYNPKDEFNILNPLTKAHR	L	Dimethyl (N-term)
tr|Q71A34|Q71A34_MYCHY P216 surface protein n=4 Tax_Id=2099 [Mycoplasma hyopneumoniae]	1093	220927	524.278	3139.62	6	3139.66	-0.0328	1278	1302	0	65.49	41	75	0.0002	R	KEEELETYNPKDEFNILNPLTKAHR	L	Dimethyl (N-term)
tr|Q71A34|Q71A34_MYCHY P216 surface protein n=4 Tax_Id=2099 [Mycoplasma hyopneumoniae]	1093	220927	524.278	3139.62	6	3139.66	-0.0328	1278	1302	0	66.21	42	75	0.00022	R	KEEELETYNPKDEFNILNPLTKAHR	L	Dimethyl (N-term)
tr|Q71A34|Q71A34_MYCHY P216 surface protein n=4 Tax_Id=2099 [Mycoplasma hyopneumoniae]	1093	220927	524.278	3139.62	6	3139.66	-0.0328	1278	1302	0	65.75	36	75	5.5e-05	R	KEEELETYNPKDEFNILNPLTKAHR	L	Dimethyl (N-term)
tr|Q71A34|Q71A34_MYCHY P216 surface protein n=4 Tax_Id=2099 [Mycoplasma hyopneumoniae]	1093	220927	628.932	3139.63	5	3139.66	-0.03	1278	1302	0	66.49	35	75	3.6e-05	R	KEEELETYNPKDEFNILNPLTKAHR	L	Dimethyl (N-term)
tr|Q71A34|Q71A34_MYCHY P216 surface protein n=4 Tax_Id=2099 [Mycoplasma hyopneumoniae]	1093	220927	628.932	3139.63	5	3139.66	-0.03	1278	1302	0	59.08	47	75	0.0032	R	KEEELETYNPKDEFNILNPLTKAHR	L	Dimethyl (N-term)
tr|Q71A34|Q71A34_MYCHY P216 surface protein n=4 Tax_Id=2099 [Mycoplasma hyopneumoniae]	1093	220927	785.914	3139.63	4	3139.66	-0.0281	1278	1302	0	44.19	38	75	0.014	R	KEEELETYNPKDEFNILNPLTKAHR	L	Dimethyl (N-term)
tr|Q71A34|Q71A34_MYCHY P216 surface protein n=4 Tax_Id=2099 [Mycoplasma hyopneumoniae]	1093	220927	785.914	3139.63	4	3139.66	-0.0281	1278	1302	0	64.39	46	75	0.00077	R	KEEELETYNPKDEFNILNPLTKAHR	L	Dimethyl (N-term)
tr|Q71A34|Q71A34_MYCHY P216 surface protein n=4 Tax_Id=2099 [Mycoplasma hyopneumoniae]	1093	220927	1047.55	3139.63	3	3139.66	-0.0228	1278	1302	0	42.02	31	75	0.0045	R	KEEELETYNPKDEFNILNPLTKAHR	L	Dimethyl (N-term)
gi|9454384|gb|AAF87781.1|AF279292_3 YX2 n=1 Tax_Id=2099 [Mycoplasma hyopneumoniae]	434	65476	692.026	2073.06	3	2073.09	-0.0374	237	253	0	71.88	60	74	0.004	F	SFEKGNLVDPFVYSFIR	N	Dimethyl (N-term)
gi|9454384|gb|AAF87781.1|AF279292_3 YX2 n=1 Tax_Id=2099 [Mycoplasma hyopneumoniae]	434	65476	836.753	2507.24	3	2507.27	-0.0379	233	253	0	55.99	44	75	0.0037	Q	TADFSFEKGNLVDPFVYSFIR	N	Dimethyl (N-term)
gi|9454384|gb|AAF87781.1|AF279292_3 YX2 n=1 Tax_Id=2099 [Mycoplasma hyopneumoniae]	434	65476	836.753	2507.24	3	2507.27	-0.0379	233	253	0	63.02	38	75	0.00018	Q	TADFSFEKGNLVDPFVYSFIR	N	Dimethyl (N-term)
gi|9454384|gb|AAF87781.1|AF279292_3 YX2 n=1 Tax_Id=2099 [Mycoplasma hyopneumoniae]	434	65476	708.616	2830.44	4	2830.49	-0.0511	487	510	1	46.15	45	75	0.044	F	RDVEIEKAFGLLYPGVNEELEQAR	K	Dimethyl (N-term)
gi|9454384|gb|AAF87781.1|AF279292_3 YX2 n=1 Tax_Id=2099 [Mycoplasma hyopneumoniae]	434	65476	593.124	2960.58	5	2960.61	-0.0281	102	125	0	82.83	40	74	3e-06	R	TVLEIPKKYQVVISEFSPEDDKER	F	Dimethyl (N-term)
gi|9454384|gb|AAF87781.1|AF279292_3 YX2 n=1 Tax_Id=2099 [Mycoplasma hyopneumoniae]	434	65476	593.124	2960.58	5	2960.61	-0.0281	102	125	0	89.95	43	74	1.1e-06	R	TVLEIPKKYQVVISEFSPEDDKER	F	Dimethyl (N-term)
gi|9454384|gb|AAF87781.1|AF279292_3 YX2 n=1 Tax_Id=2099 [Mycoplasma hyopneumoniae]	434	65476	593.124	2960.58	5	2960.61	-0.0281	102	125	0	83.22	47	74	1.2e-05	R	TVLEIPKKYQVVISEFSPEDDKER	F	Dimethyl (N-term)
gi|9454384|gb|AAF87781.1|AF279292_3 YX2 n=1 Tax_Id=2099 [Mycoplasma hyopneumoniae]	434	65476	593.124	2960.58	5	2960.61	-0.0274	102	125	0	54.69	42	73	0.0028	R	TVLEIPKKYQVVISEFSPEDDKER	F	Dimethyl (N-term)
gi|9454384|gb|AAF87781.1|AF279292_3 YX2 n=1 Tax_Id=2099 [Mycoplasma hyopneumoniae]	434	65476	593.124	2960.58	5	2960.61	-0.0274	102	125	0	78.69	42	73	1.2e-05	R	TVLEIPKKYQVVISEFSPEDDKER	F	Dimethyl (N-term)
gi|9454384|gb|AAF87781.1|AF279292_3 YX2 n=1 Tax_Id=2099 [Mycoplasma hyopneumoniae]	434	65476	741.153	2960.58	4	2960.61	-0.0268	102	125	0	44.78	32	73	0.0031	R	TVLEIPKKYQVVISEFSPEDDKER	F	Dimethyl (N-term)
gi|9454384|gb|AAF87781.1|AF279292_3 YX2 n=1 Tax_Id=2099 [Mycoplasma hyopneumoniae]	434	65476	741.153	2960.58	4	2960.61	-0.0268	102	125	0	51.76	33	73	0.0008	R	TVLEIPKKYQVVISEFSPEDDKER	F	Dimethyl (N-term)
gi|9454384|gb|AAF87781.1|AF279292_3 YX2 n=1 Tax_Id=2099 [Mycoplasma hyopneumoniae]	434	65476	741.153	2960.58	4	2960.61	-0.0268	102	125	0	69.14	36	73	2.5e-05	R	TVLEIPKKYQVVISEFSPEDDKER	F	Dimethyl (N-term)
gi|9454384|gb|AAF87781.1|AF279292_3 YX2 n=1 Tax_Id=2099 [Mycoplasma hyopneumoniae]	434	65476	987.87	2960.59	3	2960.61	-0.0243	102	125	0	35.35	26	73	0.0067	R	TVLEIPKKYQVVISEFSPEDDKER	F	Dimethyl (N-term)
gi|9454384|gb|AAF87781.1|AF279292_3 YX2 n=1 Tax_Id=2099 [Mycoplasma hyopneumoniae]	434	65476	987.87	2960.59	3	2960.61	-0.0241	102	125	0	28.25	24	73	0.019	R	TVLEIPKKYQVVISEFSPEDDKER	F	Dimethyl (N-term)
gi|9454384|gb|AAF87781.1|AF279292_3 YX2 n=1 Tax_Id=2099 [Mycoplasma hyopneumoniae]	434	65476	987.87	2960.59	3	2960.61	-0.0239	102	125	0	62.22	34	73	7.6e-05	R	TVLEIPKKYQVVISEFSPEDDKER	F	Dimethyl (N-term)
gi|9454384|gb|AAF87781.1|AF279292_3 YX2 n=1 Tax_Id=2099 [Mycoplasma hyopneumoniae]	434	65476	741.155	2960.59	4	2960.61	-0.0195	102	125	0	29.47	27	73	0.035	R	TVLEIPKKYQVVISEFSPEDDKER	F	Dimethyl (N-term)
gi|9454384|gb|AAF87781.1|AF279292_3 YX2 n=1 Tax_Id=2099 [Mycoplasma hyopneumoniae]	434	65476	741.155	2960.59	4	2960.61	-0.0182	102	125	0	21.96	18	73	0.025	R	TVLEIPKKYQVVISEFSPEDDKER	F	Dimethyl (N-term)
gi|9454384|gb|AAF87781.1|AF279292_3 YX2 n=1 Tax_Id=2099 [Mycoplasma hyopneumoniae]	434	65476	741.396	2961.55	4	2961.59	-0.041	102	125	0	60.15	32	74	8.5e-05	R	TVLEIPKKYQVVISEFSPEDDKER	F	Deamidated (NQ); Dimethyl (N-term)
gi|9454384|gb|AAF87781.1|AF279292_3 YX2 n=1 Tax_Id=2099 [Mycoplasma hyopneumoniae]	434	65476	988.198	2961.57	3	2961.59	-0.0238	102	125	0	24.1	22	74	0.031	R	TVLEIPKKYQVVISEFSPEDDKER	F	Deamidated (NQ); Dimethyl (N-term)
gi|9454384|gb|AAF87781.1|AF279292_3 YX2 n=1 Tax_Id=2099 [Mycoplasma hyopneumoniae]	434	65476	745.384	2977.51	4	2977.55	-0.0472	486	510	1	46.76	41	75	0.016	N	FRDVEIEKAFGLLYPGVNEELEQAR	K	Dimethyl (N-term)
gi|9454384|gb|AAF87781.1|AF279292_3 YX2 n=1 Tax_Id=2099 [Mycoplasma hyopneumoniae]	434	65476	620.306	3096.49	5	3096.54	-0.0495	76	101	0	38.85	37	75	0.039	N	GKTFDPKSSEFTDFVSKFDFLTNNGR	T	Deamidated (NQ); Dimethyl (N-term)
gi|88659593|gb|ABD47697.1| putative P216 surface protein n=1 Tax_Id=2099 [Mycoplasma hyopneumoniae]	283	42175	524.278	3139.62	6	3139.66	-0.0328	220	244	0	63.11	41	75	0.00037	R	KEEELETYNPKDEFNILNPLTKAHR	L	Dimethyl (N-term)
gi|88659593|gb|ABD47697.1| putative P216 surface protein n=1 Tax_Id=2099 [Mycoplasma hyopneumoniae]	283	42175	524.278	3139.62	6	3139.66	-0.0328	220	244	0	65.49	41	75	0.0002	R	KEEELETYNPKDEFNILNPLTKAHR	L	Dimethyl (N-term)
gi|88659593|gb|ABD47697.1| putative P216 surface protein n=1 Tax_Id=2099 [Mycoplasma hyopneumoniae]	283	42175	524.278	3139.62	6	3139.66	-0.0328	220	244	0	66.21	42	75	0.00022	R	KEEELETYNPKDEFNILNPLTKAHR	L	Dimethyl (N-term)
gi|88659593|gb|ABD47697.1| putative P216 surface protein n=1 Tax_Id=2099 [Mycoplasma hyopneumoniae]	283	42175	524.278	3139.62	6	3139.66	-0.0328	220	244	0	65.75	36	75	5.5e-05	R	KEEELETYNPKDEFNILNPLTKAHR	L	Dimethyl (N-term)
gi|88659593|gb|ABD47697.1| putative P216 surface protein n=1 Tax_Id=2099 [Mycoplasma hyopneumoniae]	283	42175	628.932	3139.63	5	3139.66	-0.03	220	244	0	66.49	35	75	3.6e-05	R	KEEELETYNPKDEFNILNPLTKAHR	L	Dimethyl (N-term)
gi|88659593|gb|ABD47697.1| putative P216 surface protein n=1 Tax_Id=2099 [Mycoplasma hyopneumoniae]	283	42175	628.932	3139.63	5	3139.66	-0.03	220	244	0	59.08	47	75	0.0032	R	KEEELETYNPKDEFNILNPLTKAHR	L	Dimethyl (N-term)
gi|88659593|gb|ABD47697.1| putative P216 surface protein n=1 Tax_Id=2099 [Mycoplasma hyopneumoniae]	283	42175	785.914	3139.63	4	3139.66	-0.0281	220	244	0	44.19	38	75	0.014	R	KEEELETYNPKDEFNILNPLTKAHR	L	Dimethyl (N-term)
gi|88659593|gb|ABD47697.1| putative P216 surface protein n=1 Tax_Id=2099 [Mycoplasma hyopneumoniae]	283	42175	785.914	3139.63	4	3139.66	-0.0281	220	244	0	64.39	46	75	0.00077	R	KEEELETYNPKDEFNILNPLTKAHR	L	Dimethyl (N-term)
gi|88659593|gb|ABD47697.1| putative P216 surface protein n=1 Tax_Id=2099 [Mycoplasma hyopneumoniae]	283	42175	1047.55	3139.63	3	3139.66	-0.0228	220	244	0	42.02	31	75	0.0045	R	KEEELETYNPKDEFNILNPLTKAHR	L	Dimethyl (N-term)
gi|88659593|gb|ABD47697.1| putative P216 surface protein n=1 Tax_Id=2099 [Mycoplasma hyopneumoniae]	283	42175	1010.53	4038.09	4	4038.14	-0.0564	246	279	0	35.9	32	75	0.022	L	TLSNLVNNDPNYKIEDLKVIKNEAGDHQLEFSLR	A	Dimethyl (N-term)
gi|88659593|gb|ABD47697.1| putative P216 surface protein n=1 Tax_Id=2099 [Mycoplasma hyopneumoniae]	283	42175	808.625	4038.09	5	4038.14	-0.0553	246	279	0	31.72	31	75	0.045	L	TLSNLVNNDPNYKIEDLKVIKNEAGDHQLEFSLR	A	Dimethyl (N-term)
gi|88659593|gb|ABD47697.1| putative P216 surface protein n=1 Tax_Id=2099 [Mycoplasma hyopneumoniae]	283	42175	692.87	4151.18	6	4151.23	-0.0473	245	279	0	45.66	33	75	0.0034	R	LTLSNLVNNDPNYKIEDLKVIKNEAGDHQLEFSLR	A	Dimethyl (N-term)
gi|88659593|gb|ABD47697.1| putative P216 surface protein n=1 Tax_Id=2099 [Mycoplasma hyopneumoniae]	283	42175	1038.8	4151.18	4	4151.23	-0.043	245	279	0	36.25	34	75	0.037	R	LTLSNLVNNDPNYKIEDLKVIKNEAGDHQLEFSLR	A	Dimethyl (N-term)
gi|88659593|gb|ABD47697.1| putative P216 surface protein n=1 Tax_Id=2099 [Mycoplasma hyopneumoniae]	283	42175	831.244	4151.18	5	4151.23	-0.0429	245	279	0	53.84	37	75	0.0011	R	LTLSNLVNNDPNYKIEDLKVIKNEAGDHQLEFSLR	A	Dimethyl (N-term)
gi|88659593|gb|ABD47697.1| putative P216 surface protein n=1 Tax_Id=2099 [Mycoplasma hyopneumoniae]	283	42175	831.435	4152.14	5	4152.21	-0.0741	245	279	0	31.21	24	75	0.011	R	LTLSNLVNNDPNYKIEDLKVIKNEAGDHQLEFSLR	A	Deamidated (NQ); Dimethyl (N-term)
tr|E4QS87|nox E4QS87_MYCH1 NADH oxidase n=3 Tax_Id=907287 [Mycoplasma hyopneumoniae (strain 168)]	1117	52688	538.961	1613.86	3	1613.89	-0.0288	3	17	0	88.84	60	73	7e-05	K	IISIGTNHAGTSFLR	T	Dimethyl (N-term)
tr|E4QS87|nox E4QS87_MYCH1 NADH oxidase n=3 Tax_Id=907287 [Mycoplasma hyopneumoniae (strain 168)]	1117	52688	538.961	1613.86	3	1613.89	-0.0288	3	17	0	72.26	65	73	0.0096	K	IISIGTNHAGTSFLR	T	Dimethyl (N-term)
tr|E4QS87|nox E4QS87_MYCH1 NADH oxidase n=3 Tax_Id=907287 [Mycoplasma hyopneumoniae (strain 168)]	1117	52688	582.653	1744.94	3	1744.95	-0.0183	1	16	0	37.29	34	73	0.029	-	MKIISIGTNHAGTSFL	R	Dimethyl (N-term)
tr|E4QS87|nox E4QS87_MYCH1 NADH oxidase n=3 Tax_Id=907287 [Mycoplasma hyopneumoniae (strain 168)]	1117	52688	476.265	1901.03	4	1901.06	-0.0255	1	17	0	55.22	42	73	0.0029	-	MKIISIGTNHAGTSFLR	T	Dimethyl (N-term)
tr|E4QS87|nox E4QS87_MYCH1 NADH oxidase n=3 Tax_Id=907287 [Mycoplasma hyopneumoniae (strain 168)]	1117	52688	476.266	1901.03	4	1901.06	-0.0208	1	17	0	40.86	35	72	0.015	-	MKIISIGTNHAGTSFLR	T	Dimethyl (N-term)
tr|E4QS87|nox E4QS87_MYCH1 NADH oxidase n=3 Tax_Id=907287 [Mycoplasma hyopneumoniae (strain 168)]	1117	52688	476.266	1901.03	4	1901.06	-0.0208	1	17	0	88.32	56	72	3.1e-05	-	MKIISIGTNHAGTSFLR	T	Dimethyl (N-term)
tr|E4QS87|nox E4QS87_MYCH1 NADH oxidase n=3 Tax_Id=907287 [Mycoplasma hyopneumoniae (strain 168)]	1117	52688	634.687	1901.04	3	1901.06	-0.0176	1	17	0	82.05	39	72	2.8e-06	-	MKIISIGTNHAGTSFLR	T	Dimethyl (N-term)
tr|E4QS87|nox E4QS87_MYCH1 NADH oxidase n=3 Tax_Id=907287 [Mycoplasma hyopneumoniae (strain 168)]	1117	52688	634.687	1901.04	3	1901.06	-0.0176	1	17	0	86.33	46	72	5.7e-06	-	MKIISIGTNHAGTSFLR	T	Dimethyl (N-term)
tr|E4QS87|nox E4QS87_MYCH1 NADH oxidase n=3 Tax_Id=907287 [Mycoplasma hyopneumoniae (strain 168)]	1117	52688	951.527	1901.04	2	1901.06	-0.0157	1	17	0	106.77		72	2e-05	-	MKIISIGTNHAGTSFLR	T	Dimethyl (N-term)
tr|E4QS87|nox E4QS87_MYCH1 NADH oxidase n=3 Tax_Id=907287 [Mycoplasma hyopneumoniae (strain 168)]	1117	52688	476.508	1902	4	1902.04	-0.037	1	17	0	87.58	51	73	1.3e-05	-	MKIISIGTNHAGTSFLR	T	Deamidated (NQ); Dimethyl (N-term)
tr|E4QS87|nox E4QS87_MYCH1 NADH oxidase n=3 Tax_Id=907287 [Mycoplasma hyopneumoniae (strain 168)]	1117	52688	476.508	1902	4	1902.04	-0.037	1	17	0	80.61	49	73	3.5e-05	-	MKIISIGTNHAGTSFLR	T	Deamidated (NQ); Dimethyl (N-term)
tr|E4QS87|nox E4QS87_MYCH1 NADH oxidase n=3 Tax_Id=907287 [Mycoplasma hyopneumoniae (strain 168)]	1117	52688	635.009	1902	3	1902.04	-0.036	1	17	0	104.73	46	73	8e-08	-	MKIISIGTNHAGTSFLR	T	Deamidated (NQ); Dimethyl (N-term)
tr|E4QS87|nox E4QS87_MYCH1 NADH oxidase n=3 Tax_Id=907287 [Mycoplasma hyopneumoniae (strain 168)]	1117	52688	635.009	1902	3	1902.04	-0.036	1	17	0	110.72	50	73	4.3e-08	-	MKIISIGTNHAGTSFLR	T	Deamidated (NQ); Dimethyl (N-term)
tr|E4QS87|nox E4QS87_MYCH1 NADH oxidase n=3 Tax_Id=907287 [Mycoplasma hyopneumoniae (strain 168)]	1117	52688	635.009	1902	3	1902.04	-0.0358	1	17	0	57.67	39	73	0.00072	-	MKIISIGTNHAGTSFLR	T	Deamidated (NQ); Dimethyl (N-term)
tr|E4QS87|nox E4QS87_MYCH1 NADH oxidase n=3 Tax_Id=907287 [Mycoplasma hyopneumoniae (strain 168)]	1117	52688	952.01	1902.01	2	1902.04	-0.0339	1	17	0	92.95	70	73	0.00026	-	MKIISIGTNHAGTSFLR	T	Deamidated (NQ); Dimethyl (N-term)
tr|E4QS87|nox E4QS87_MYCH1 NADH oxidase n=3 Tax_Id=907287 [Mycoplasma hyopneumoniae (strain 168)]	1117	52688	476.509	1902.01	4	1902.04	-0.0322	1	17	0	67.97	52	73	0.0014	-	MKIISIGTNHAGTSFLR	T	Deamidated (NQ); Dimethyl (N-term)
tr|E4QS87|nox E4QS87_MYCH1 NADH oxidase n=3 Tax_Id=907287 [Mycoplasma hyopneumoniae (strain 168)]	1117	52688	476.509	1902.01	4	1902.04	-0.0322	1	17	0	79.68	47	73	2.9e-05	-	MKIISIGTNHAGTSFLR	T	Deamidated (NQ); Dimethyl (N-term)
tr|E4QS87|nox E4QS87_MYCH1 NADH oxidase n=3 Tax_Id=907287 [Mycoplasma hyopneumoniae (strain 168)]	1117	52688	635.01	1902.01	3	1902.04	-0.0306	1	17	0	114.71	55	73	5.9e-08	-	MKIISIGTNHAGTSFLR	T	Deamidated (NQ); Dimethyl (N-term)
tr|E4QS87|nox E4QS87_MYCH1 NADH oxidase n=3 Tax_Id=907287 [Mycoplasma hyopneumoniae (strain 168)]	1117	52688	635.01	1902.01	3	1902.04	-0.0306	1	17	0	99.3	56	73	2.4e-06	-	MKIISIGTNHAGTSFLR	T	Deamidated (NQ); Dimethyl (N-term)
tr|E4QS87|nox E4QS87_MYCH1 NADH oxidase n=3 Tax_Id=907287 [Mycoplasma hyopneumoniae (strain 168)]	1117	52688	476.512	1902.02	4	1902.04	-0.0216	1	17	0	55.35	42	73	0.0024	-	MKIISIGTNHAGTSFLR	T	Deamidated (NQ); Dimethyl (N-term)
tr|E4QS87|nox E4QS87_MYCH1 NADH oxidase n=3 Tax_Id=907287 [Mycoplasma hyopneumoniae (strain 168)]	1117	52688	635.013	1902.02	3	1902.04	-0.0212	1	17	0	100.25	56	73	2.1e-06	-	MKIISIGTNHAGTSFLR	T	Deamidated (NQ); Dimethyl (N-term)
tr|E4QS87|nox E4QS87_MYCH1 NADH oxidase n=3 Tax_Id=907287 [Mycoplasma hyopneumoniae (strain 168)]	1117	52688	480.261	1917.01	4	1917.05	-0.0366	1	17	0	75.17	54	73	0.00047	-	MKIISIGTNHAGTSFLR	T	Dimethyl (N-term); Oxidation (M)
tr|E4QS87|nox E4QS87_MYCH1 NADH oxidase n=3 Tax_Id=907287 [Mycoplasma hyopneumoniae (strain 168)]	1117	52688	480.261	1917.01	4	1917.05	-0.0363	1	17	0	55.03	48	73	0.012	-	MKIISIGTNHAGTSFLR	T	Dimethyl (N-term); Oxidation (M)
tr|E4QS87|nox E4QS87_MYCH1 NADH oxidase n=3 Tax_Id=907287 [Mycoplasma hyopneumoniae (strain 168)]	1117	52688	480.261	1917.01	4	1917.05	-0.0363	1	17	0	104.11	56	73	7.9e-07	-	MKIISIGTNHAGTSFLR	T	Dimethyl (N-term); Oxidation (M)
tr|E4QS87|nox E4QS87_MYCH1 NADH oxidase n=3 Tax_Id=907287 [Mycoplasma hyopneumoniae (strain 168)]	1117	52688	640.013	1917.02	3	1917.05	-0.0343	1	17	0	75.61	48	73	9.3e-05	-	MKIISIGTNHAGTSFLR	T	Dimethyl (N-term); Oxidation (M)
tr|E4QS87|nox E4QS87_MYCH1 NADH oxidase n=3 Tax_Id=907287 [Mycoplasma hyopneumoniae (strain 168)]	1117	52688	640.013	1917.02	3	1917.05	-0.0343	1	17	0	78.67	38	73	4.5e-06	-	MKIISIGTNHAGTSFLR	T	Dimethyl (N-term); Oxidation (M)
tr|E4QS87|nox E4QS87_MYCH1 NADH oxidase n=3 Tax_Id=907287 [Mycoplasma hyopneumoniae (strain 168)]	1117	52688	640.013	1917.02	3	1917.05	-0.0336	1	17	0	30.06	29	73	0.041	-	MKIISIGTNHAGTSFLR	T	Dimethyl (N-term); Oxidation (M)
tr|E4QS87|nox E4QS87_MYCH1 NADH oxidase n=3 Tax_Id=907287 [Mycoplasma hyopneumoniae (strain 168)]	1117	52688	640.013	1917.02	3	1917.05	-0.0336	1	17	0	61.63	38	73	0.00023	-	MKIISIGTNHAGTSFLR	T	Dimethyl (N-term); Oxidation (M)
tr|E4QS87|nox E4QS87_MYCH1 NADH oxidase n=3 Tax_Id=907287 [Mycoplasma hyopneumoniae (strain 168)]	1117	52688	959.517	1917.02	2	1917.05	-0.0309	1	17	0	91.26		73	0.00087	-	MKIISIGTNHAGTSFLR	T	Dimethyl (N-term); Oxidation (M)
tr|E4QS87|nox E4QS87_MYCH1 NADH oxidase n=3 Tax_Id=907287 [Mycoplasma hyopneumoniae (strain 168)]	1117	52688	959.517	1917.02	2	1917.05	-0.0309	1	17	0	75.25	67	73	0.0093	-	MKIISIGTNHAGTSFLR	T	Dimethyl (N-term); Oxidation (M)
tr|E4QS87|nox E4QS87_MYCH1 NADH oxidase n=3 Tax_Id=907287 [Mycoplasma hyopneumoniae (strain 168)]	1117	52688	480.506	1918	4	1918.03	-0.038	1	17	0	81.17	47	74	2e-05	-	MKIISIGTNHAGTSFLR	T	Deamidated (NQ); Dimethyl (N-term); Oxidation (M)
tr|E4QS87|nox E4QS87_MYCH1 NADH oxidase n=3 Tax_Id=907287 [Mycoplasma hyopneumoniae (strain 168)]	1117	52688	480.507	1918	4	1918.03	-0.0376	1	17	0	45.42	43	74	0.03	-	MKIISIGTNHAGTSFLR	T	Deamidated (NQ); Dimethyl (N-term); Oxidation (M)
tr|E4QS87|nox E4QS87_MYCH1 NADH oxidase n=3 Tax_Id=907287 [Mycoplasma hyopneumoniae (strain 168)]	1117	52688	480.507	1918	4	1918.03	-0.0375	1	17	0	62.44	49	74	0.0025	-	MKIISIGTNHAGTSFLR	T	Deamidated (NQ); Dimethyl (N-term); Oxidation (M)
tr|E4QS87|nox E4QS87_MYCH1 NADH oxidase n=3 Tax_Id=907287 [Mycoplasma hyopneumoniae (strain 168)]	1117	52688	480.507	1918	4	1918.03	-0.0372	1	17	0	57.82	42	74	0.0016	-	MKIISIGTNHAGTSFLR	T	Deamidated (NQ); Dimethyl (N-term); Oxidation (M)
tr|E4QS87|nox E4QS87_MYCH1 NADH oxidase n=3 Tax_Id=907287 [Mycoplasma hyopneumoniae (strain 168)]	1117	52688	480.507	1918	4	1918.03	-0.0372	1	17	0	54.51	50	74	0.021	-	MKIISIGTNHAGTSFLR	T	Deamidated (NQ); Dimethyl (N-term); Oxidation (M)
tr|E4QS87|nox E4QS87_MYCH1 NADH oxidase n=3 Tax_Id=907287 [Mycoplasma hyopneumoniae (strain 168)]	1117	52688	640.341	1918	3	1918.03	-0.0351	1	17	0	74.77	49	74	0.00014	-	MKIISIGTNHAGTSFLR	T	Deamidated (NQ); Dimethyl (N-term); Oxidation (M)
tr|E4QS87|nox E4QS87_MYCH1 NADH oxidase n=3 Tax_Id=907287 [Mycoplasma hyopneumoniae (strain 168)]	1117	52688	640.341	1918	3	1918.03	-0.0345	1	17	0	84.27	41	74	2.5e-06	-	MKIISIGTNHAGTSFLR	T	Deamidated (NQ); Dimethyl (N-term); Oxidation (M)
tr|E4QS87|nox E4QS87_MYCH1 NADH oxidase n=3 Tax_Id=907287 [Mycoplasma hyopneumoniae (strain 168)]	1117	52688	640.341	1918	3	1918.03	-0.0341	1	17	0	56.88	41	73	0.0013	-	MKIISIGTNHAGTSFLR	T	Deamidated (NQ); Dimethyl (N-term); Oxidation (M)
tr|E4QS87|nox E4QS87_MYCH1 NADH oxidase n=3 Tax_Id=907287 [Mycoplasma hyopneumoniae (strain 168)]	1117	52688	640.341	1918	3	1918.03	-0.0341	1	17	0	70.39	38	73	3.4e-05	-	MKIISIGTNHAGTSFLR	T	Deamidated (NQ); Dimethyl (N-term); Oxidation (M)
tr|E4QS87|nox E4QS87_MYCH1 NADH oxidase n=3 Tax_Id=907287 [Mycoplasma hyopneumoniae (strain 168)]	1117	52688	517.493	2582.43	5	2582.48	-0.0493	251	272	0	70.16	45	72	0.00017	N	TKILADVEKTPNGAIKVDQFQR	S	Dimethyl (N-term)
tr|E4QS87|nox E4QS87_MYCH1 NADH oxidase n=3 Tax_Id=907287 [Mycoplasma hyopneumoniae (strain 168)]	1117	52688	517.691	2583.42	5	2583.46	-0.0464	251	272	0	47.5	39	72	0.0076	N	TKILADVEKTPNGAIKVDQFQR	S	Deamidated (NQ); Dimethyl (N-term)
tr|Q9KGX8|Q9KGX8_MYCHY P76 membrane protein n=2 Tax_Id=2099 [Mycoplasma hyopneumoniae]	1038	165249	542.599	1624.78	3	1624.8	-0.0203	1416	1427	0	53.66	41	72	0.0031	R	KAFMDQYFKNYS	-	Dimethyl (N-term)
tr|Q9KGX8|Q9KGX8_MYCHY P76 membrane protein n=2 Tax_Id=2099 [Mycoplasma hyopneumoniae]	1038	165249	813.396	1624.78	2	1624.8	-0.0177	1416	1427	0	35.16	31	72	0.023	R	KAFMDQYFKNYS	-	Dimethyl (N-term)
tr|Q9KGX8|Q9KGX8_MYCHY P76 membrane protein n=2 Tax_Id=2099 [Mycoplasma hyopneumoniae]	1038	165249	813.396	1624.78	2	1624.8	-0.0177	1416	1427	0	47.19	42	72	0.017	R	KAFMDQYFKNYS	-	Dimethyl (N-term)
tr|Q9KGX8|Q9KGX8_MYCHY P76 membrane protein n=2 Tax_Id=2099 [Mycoplasma hyopneumoniae]	1038	165249	547.927	1640.76	3	1640.79	-0.0309	1416	1427	0	51.4	45	72	0.013	R	KAFMDQYFKNYS	-	Dimethyl (N-term); Oxidation (M)
tr|Q9KGX8|Q9KGX8_MYCHY P76 membrane protein n=2 Tax_Id=2099 [Mycoplasma hyopneumoniae]	1038	165249	547.927	1640.76	3	1640.79	-0.0305	1416	1427	0	37.75	35	72	0.027	R	KAFMDQYFKNYS	-	Dimethyl (N-term); Oxidation (M)
tr|Q9KGX8|Q9KGX8_MYCHY P76 membrane protein n=2 Tax_Id=2099 [Mycoplasma hyopneumoniae]	1038	165249	552.957	1655.85	3	1655.88	-0.0281	1140	1152	0	66.4	46	73	0.0005	R	LKSSLVYDYQKND	P	Dimethyl (N-term)
tr|Q9KGX8|Q9KGX8_MYCHY P76 membrane protein n=2 Tax_Id=2099 [Mycoplasma hyopneumoniae]	1038	165249	662.341	1984	3	1984.04	-0.0354	1104	1120	0	97.23	56	74	4.4e-06	R	QFVSAINSINNTKSSYR	V	Dimethyl (N-term)
tr|Q9KGX8|Q9KGX8_MYCHY P76 membrane protein n=2 Tax_Id=2099 [Mycoplasma hyopneumoniae]	1038	165249	662.341	1984	3	1984.04	-0.0354	1104	1120	0	87.34	72	74	0.0017	R	QFVSAINSINNTKSSYR	V	Dimethyl (N-term)
tr|Q9KGX8|Q9KGX8_MYCHY P76 membrane protein n=2 Tax_Id=2099 [Mycoplasma hyopneumoniae]	1038	165249	993.009	1984	2	1984.04	-0.0337	1104	1120	0	137.49	68	74	6.9e-09	R	QFVSAINSINNTKSSYR	V	Dimethyl (N-term)
tr|Q9KGX8|Q9KGX8_MYCHY P76 membrane protein n=2 Tax_Id=2099 [Mycoplasma hyopneumoniae]	1038	165249	698.065	2091.17	3	2091.21	-0.0351	419	436	0	52.83	44	71	0.0067	N	GLASIGEIKDKVFSQIFR	N	Dimethyl (N-term)
tr|Q9KGX8|Q9KGX8_MYCHY P76 membrane protein n=2 Tax_Id=2099 [Mycoplasma hyopneumoniae]	1038	165249	557.044	2224.15	4	2224.19	-0.0397	1121	1139	0	52.41	44	74	0.0084	R	VHKLFDNLPLSEESSQGLR	L	Dimethyl (N-term)
tr|Q9KGX8|Q9KGX8_MYCHY P76 membrane protein n=2 Tax_Id=2099 [Mycoplasma hyopneumoniae]	1038	165249	557.044	2224.15	4	2224.19	-0.0397	1121	1139	0	65.29	47	74	0.00074	R	VHKLFDNLPLSEESSQGLR	L	Dimethyl (N-term)
tr|Q9KGX8|Q9KGX8_MYCHY P76 membrane protein n=2 Tax_Id=2099 [Mycoplasma hyopneumoniae]	1038	165249	742.39	2224.15	3	2224.19	-0.0369	1121	1139	0	131.98	47	74	1.8e-10	R	VHKLFDNLPLSEESSQGLR	L	Dimethyl (N-term)
tr|Q9KGX8|Q9KGX8_MYCHY P76 membrane protein n=2 Tax_Id=2099 [Mycoplasma hyopneumoniae]	1038	165249	742.39	2224.15	3	2224.19	-0.0369	1121	1139	0	106.75	58	74	8.2e-07	R	VHKLFDNLPLSEESSQGLR	L	Dimethyl (N-term)
tr|Q9KGX8|Q9KGX8_MYCHY P76 membrane protein n=2 Tax_Id=2099 [Mycoplasma hyopneumoniae]	1038	165249	742.718	2225.13	3	2225.17	-0.0375	1121	1139	0	91.95	45	74	1e-06	R	VHKLFDNLPLSEESSQGLR	L	Deamidated (NQ); Dimethyl (N-term)
tr|Q9KGX8|Q9KGX8_MYCHY P76 membrane protein n=2 Tax_Id=2099 [Mycoplasma hyopneumoniae]	1038	165249	770.045	2307.11	3	2307.15	-0.036	1351	1369	0	79.1	52	74	0.0001	N	KYQNQDTNWETELASVLGR	G	Dimethyl (N-term)
tr|Q9KGX8|Q9KGX8_MYCHY P76 membrane protein n=2 Tax_Id=2099 [Mycoplasma hyopneumoniae]	1038	165249	616.125	3075.59	5	3075.63	-0.037	1140	1164	0	62.04	46	75	0.0013	R	LKSSLVYDYQKNDPYTFQASKEALR	K	Dimethyl (N-term)
tr|Q9KGX8|Q9KGX8_MYCHY P76 membrane protein n=2 Tax_Id=2099 [Mycoplasma hyopneumoniae]	1038	165249	616.125	3075.59	5	3075.63	-0.037	1140	1164	0	60.47	34	75	0.00013	R	LKSSLVYDYQKNDPYTFQASKEALR	K	Dimethyl (N-term)
tr|Q9KGX8|Q9KGX8_MYCHY P76 membrane protein n=2 Tax_Id=2099 [Mycoplasma hyopneumoniae]	1038	165249	769.906	3075.59	4	3075.63	-0.0336	1140	1164	0	71.45	46	75	0.00015	R	LKSSLVYDYQKNDPYTFQASKEALR	K	Dimethyl (N-term)
tr|Q9KGX8|Q9KGX8_MYCHY P76 membrane protein n=2 Tax_Id=2099 [Mycoplasma hyopneumoniae]	1038	165249	769.906	3075.59	4	3075.63	-0.0336	1140	1164	0	90.45	41	75	6.6e-07	R	LKSSLVYDYQKNDPYTFQASKEALR	K	Dimethyl (N-term)
tr|Q9KGX8|Q9KGX8_MYCHY P76 membrane protein n=2 Tax_Id=2099 [Mycoplasma hyopneumoniae]	1038	165249	769.906	3075.59	4	3075.63	-0.0336	1140	1164	0	88.17	41	75	1.1e-06	R	LKSSLVYDYQKNDPYTFQASKEALR	K	Dimethyl (N-term)
tr|Q9KGX8|Q9KGX8_MYCHY P76 membrane protein n=2 Tax_Id=2099 [Mycoplasma hyopneumoniae]	1038	165249	1026.21	3075.6	3	3075.63	-0.0312	1140	1164	0	66.87	41	75	0.00014	R	LKSSLVYDYQKNDPYTFQASKEALR	K	Dimethyl (N-term)
tr|Q9KGX8|Q9KGX8_MYCHY P76 membrane protein n=2 Tax_Id=2099 [Mycoplasma hyopneumoniae]	1038	165249	577.99	3461.9	6	3461.96	-0.0642	1045	1075	0	55.23	35	72	0.00049	R	VLDKENIQVAASLFQLHGISATNIALEKSLR	Y	Dimethyl (N-term)
tr|Q9KGX8|Q9KGX8_MYCHY P76 membrane protein n=2 Tax_Id=2099 [Mycoplasma hyopneumoniae]	1038	165249	693.387	3461.9	5	3461.96	-0.0619	1045	1075	0	44.61	32	72	0.003	R	VLDKENIQVAASLFQLHGISATNIALEKSLR	Y	Dimethyl (N-term)
tr|Q9KGX8|Q9KGX8_MYCHY P76 membrane protein n=2 Tax_Id=2099 [Mycoplasma hyopneumoniae]	1038	165249	693.387	3461.9	5	3461.96	-0.0619	1045	1075	0	76.08	33	72	3e-06	R	VLDKENIQVAASLFQLHGISATNIALEKSLR	Y	Dimethyl (N-term)
tr|Q9KGX8|Q9KGX8_MYCHY P76 membrane protein n=2 Tax_Id=2099 [Mycoplasma hyopneumoniae]	1038	165249	866.483	3461.9	4	3461.96	-0.0581	1045	1075	0	89.97	45	72	1.7e-06	R	VLDKENIQVAASLFQLHGISATNIALEKSLR	Y	Dimethyl (N-term)
tr|Q9KGX8|Q9KGX8_MYCHY P76 membrane protein n=2 Tax_Id=2099 [Mycoplasma hyopneumoniae]	1038	165249	731.793	3653.93	5	3653.97	-0.0356	658	688	0	51.36	35	74	0.0013	R	SSYENYKLEFDLAKKTGQIQAGDVIDANKIR	L	Dimethyl (N-term)
tr|Q9KGX8|Q9KGX8_MYCHY P76 membrane protein n=2 Tax_Id=2099 [Mycoplasma hyopneumoniae]	1038	165249	914.491	3653.93	4	3653.97	-0.0329	658	688	0	48.23	44	74	0.021	R	SSYENYKLEFDLAKKTGQIQAGDVIDANKIR	L	Dimethyl (N-term)
tr|Q9KGX8|Q9KGX8_MYCHY P76 membrane protein n=2 Tax_Id=2099 [Mycoplasma hyopneumoniae]	1038	165249	914.491	3653.93	4	3653.97	-0.0329	658	688	0	65.35	65	74	0.047	R	SSYENYKLEFDLAKKTGQIQAGDVIDANKIR	L	Dimethyl (N-term)
tr|Q9KGX8|Q9KGX8_MYCHY P76 membrane protein n=2 Tax_Id=2099 [Mycoplasma hyopneumoniae]	1038	165249	945.48	3777.89	4	3777.92	-0.0268	1286	1315	1	55.53	40	76	0.0017	E	TFNLDIRQHKPNQIEPLEHYLGQTWLMEIR	I	3 Deamidated (NQ); Dimethyl (N-term)
tr|Q9KGX8|Q9KGX8_MYCHY P76 membrane protein n=2 Tax_Id=2099 [Mycoplasma hyopneumoniae]	1038	165249	747.887	4481.28	6	4481.33	-0.05	1254	1292	0	53.98	51	76	0.027	R	HKSTEIILLEDSKPGASSSPQTKENSQNKEAETFNLDIR	Q	Dimethyl (N-term)
tr|Q9KGX8|Q9KGX8_MYCHY P76 membrane protein n=2 Tax_Id=2099 [Mycoplasma hyopneumoniae]	1038	165249	747.887	4481.28	6	4481.33	-0.05	1254	1292	0	40.94	39	76	0.037	R	HKSTEIILLEDSKPGASSSPQTKENSQNKEAETFNLDIR	Q	Dimethyl (N-term)
tr|Q9KGX8|Q9KGX8_MYCHY P76 membrane protein n=2 Tax_Id=2099 [Mycoplasma hyopneumoniae]	1038	165249	747.887	4481.28	6	4481.33	-0.05	1254	1292	0	39.16	37	76	0.037	R	HKSTEIILLEDSKPGASSSPQTKENSQNKEAETFNLDIR	Q	Dimethyl (N-term)
tr|Q9KGX8|Q9KGX8_MYCHY P76 membrane protein n=2 Tax_Id=2099 [Mycoplasma hyopneumoniae]	1038	165249	897.264	4481.28	5	4481.33	-0.0461	1254	1292	0	35.92	27	76	0.0068	R	HKSTEIILLEDSKPGASSSPQTKENSQNKEAETFNLDIR	Q	Dimethyl (N-term)
tr|E4QTF3|p110 E4QTF3_MYCH1 P110 membrane protein n=3 Tax_Id=907287 [Mycoplasma hyopneumoniae (strain 168)]	980	163240	542.599	1624.78	3	1624.8	-0.0203	1402	1413	0	53.66	41	72	0.0031	R	KAFMDQYFKNYS	-	Dimethyl (N-term)
tr|E4QTF3|p110 E4QTF3_MYCH1 P110 membrane protein n=3 Tax_Id=907287 [Mycoplasma hyopneumoniae (strain 168)]	980	163240	813.396	1624.78	2	1624.8	-0.0177	1402	1413	0	35.16	31	72	0.023	R	KAFMDQYFKNYS	-	Dimethyl (N-term)
tr|E4QTF3|p110 E4QTF3_MYCH1 P110 membrane protein n=3 Tax_Id=907287 [Mycoplasma hyopneumoniae (strain 168)]	980	163240	813.396	1624.78	2	1624.8	-0.0177	1402	1413	0	47.19	42	72	0.017	R	KAFMDQYFKNYS	-	Dimethyl (N-term)
tr|E4QTF3|p110 E4QTF3_MYCH1 P110 membrane protein n=3 Tax_Id=907287 [Mycoplasma hyopneumoniae (strain 168)]	980	163240	547.927	1640.76	3	1640.79	-0.0309	1402	1413	0	51.4	45	72	0.013	R	KAFMDQYFKNYS	-	Dimethyl (N-term); Oxidation (M)
tr|E4QTF3|p110 E4QTF3_MYCH1 P110 membrane protein n=3 Tax_Id=907287 [Mycoplasma hyopneumoniae (strain 168)]	980	163240	547.927	1640.76	3	1640.79	-0.0305	1402	1413	0	37.75	35	72	0.027	R	KAFMDQYFKNYS	-	Dimethyl (N-term); Oxidation (M)
tr|E4QTF3|p110 E4QTF3_MYCH1 P110 membrane protein n=3 Tax_Id=907287 [Mycoplasma hyopneumoniae (strain 168)]	980	163240	552.957	1655.85	3	1655.88	-0.0281	1126	1138	0	66.4	46	73	0.0005	R	LKSSLVYDYQKND	P	Dimethyl (N-term)
tr|E4QTF3|p110 E4QTF3_MYCH1 P110 membrane protein n=3 Tax_Id=907287 [Mycoplasma hyopneumoniae (strain 168)]	980	163240	662.341	1984	3	1984.04	-0.0354	1090	1106	0	97.23	56	74	4.4e-06	R	QFVSAINSINNTKSSYR	V	Dimethyl (N-term)
tr|E4QTF3|p110 E4QTF3_MYCH1 P110 membrane protein n=3 Tax_Id=907287 [Mycoplasma hyopneumoniae (strain 168)]	980	163240	662.341	1984	3	1984.04	-0.0354	1090	1106	0	87.34	72	74	0.0017	R	QFVSAINSINNTKSSYR	V	Dimethyl (N-term)
tr|E4QTF3|p110 E4QTF3_MYCH1 P110 membrane protein n=3 Tax_Id=907287 [Mycoplasma hyopneumoniae (strain 168)]	980	163240	993.009	1984	2	1984.04	-0.0337	1090	1106	0	137.49	68	74	6.9e-09	R	QFVSAINSINNTKSSYR	V	Dimethyl (N-term)
tr|E4QTF3|p110 E4QTF3_MYCH1 P110 membrane protein n=3 Tax_Id=907287 [Mycoplasma hyopneumoniae (strain 168)]	980	163240	698.065	2091.17	3	2091.21	-0.0351	417	434	0	52.83	44	71	0.0067	N	GLASIGEIKDKVFSQIFR	N	Dimethyl (N-term)
tr|E4QTF3|p110 E4QTF3_MYCH1 P110 membrane protein n=3 Tax_Id=907287 [Mycoplasma hyopneumoniae (strain 168)]	980	163240	557.044	2224.15	4	2224.19	-0.0397	1107	1125	0	52.41	44	74	0.0084	R	VHKLFDNLPLSEESSQGLR	L	Dimethyl (N-term)
tr|E4QTF3|p110 E4QTF3_MYCH1 P110 membrane protein n=3 Tax_Id=907287 [Mycoplasma hyopneumoniae (strain 168)]	980	163240	557.044	2224.15	4	2224.19	-0.0397	1107	1125	0	65.29	47	74	0.00074	R	VHKLFDNLPLSEESSQGLR	L	Dimethyl (N-term)
tr|E4QTF3|p110 E4QTF3_MYCH1 P110 membrane protein n=3 Tax_Id=907287 [Mycoplasma hyopneumoniae (strain 168)]	980	163240	742.39	2224.15	3	2224.19	-0.0369	1107	1125	0	131.98	47	74	1.8e-10	R	VHKLFDNLPLSEESSQGLR	L	Dimethyl (N-term)
tr|E4QTF3|p110 E4QTF3_MYCH1 P110 membrane protein n=3 Tax_Id=907287 [Mycoplasma hyopneumoniae (strain 168)]	980	163240	742.39	2224.15	3	2224.19	-0.0369	1107	1125	0	106.75	58	74	8.2e-07	R	VHKLFDNLPLSEESSQGLR	L	Dimethyl (N-term)
tr|E4QTF3|p110 E4QTF3_MYCH1 P110 membrane protein n=3 Tax_Id=907287 [Mycoplasma hyopneumoniae (strain 168)]	980	163240	742.718	2225.13	3	2225.17	-0.0375	1107	1125	0	91.95	45	74	1e-06	R	VHKLFDNLPLSEESSQGLR	L	Deamidated (NQ); Dimethyl (N-term)
tr|E4QTF3|p110 E4QTF3_MYCH1 P110 membrane protein n=3 Tax_Id=907287 [Mycoplasma hyopneumoniae (strain 168)]	980	163240	770.045	2307.11	3	2307.15	-0.036	1337	1355	0	79.1	52	74	0.0001	N	KYQNQDTNWETELASVLGR	G	Dimethyl (N-term)
tr|E4QTF3|p110 E4QTF3_MYCH1 P110 membrane protein n=3 Tax_Id=907287 [Mycoplasma hyopneumoniae (strain 168)]	980	163240	616.125	3075.59	5	3075.63	-0.037	1126	1150	0	62.04	46	75	0.0013	R	LKSSLVYDYQKNDPYTFQASKEALR	K	Dimethyl (N-term)
tr|E4QTF3|p110 E4QTF3_MYCH1 P110 membrane protein n=3 Tax_Id=907287 [Mycoplasma hyopneumoniae (strain 168)]	980	163240	616.125	3075.59	5	3075.63	-0.037	1126	1150	0	60.47	34	75	0.00013	R	LKSSLVYDYQKNDPYTFQASKEALR	K	Dimethyl (N-term)
tr|E4QTF3|p110 E4QTF3_MYCH1 P110 membrane protein n=3 Tax_Id=907287 [Mycoplasma hyopneumoniae (strain 168)]	980	163240	769.906	3075.59	4	3075.63	-0.0336	1126	1150	0	71.45	46	75	0.00015	R	LKSSLVYDYQKNDPYTFQASKEALR	K	Dimethyl (N-term)
tr|E4QTF3|p110 E4QTF3_MYCH1 P110 membrane protein n=3 Tax_Id=907287 [Mycoplasma hyopneumoniae (strain 168)]	980	163240	769.906	3075.59	4	3075.63	-0.0336	1126	1150	0	90.45	41	75	6.6e-07	R	LKSSLVYDYQKNDPYTFQASKEALR	K	Dimethyl (N-term)
tr|E4QTF3|p110 E4QTF3_MYCH1 P110 membrane protein n=3 Tax_Id=907287 [Mycoplasma hyopneumoniae (strain 168)]	980	163240	769.906	3075.59	4	3075.63	-0.0336	1126	1150	0	88.17	41	75	1.1e-06	R	LKSSLVYDYQKNDPYTFQASKEALR	K	Dimethyl (N-term)
tr|E4QTF3|p110 E4QTF3_MYCH1 P110 membrane protein n=3 Tax_Id=907287 [Mycoplasma hyopneumoniae (strain 168)]	980	163240	1026.21	3075.6	3	3075.63	-0.0312	1126	1150	0	66.87	41	75	0.00014	R	LKSSLVYDYQKNDPYTFQASKEALR	K	Dimethyl (N-term)
tr|E4QTF3|p110 E4QTF3_MYCH1 P110 membrane protein n=3 Tax_Id=907287 [Mycoplasma hyopneumoniae (strain 168)]	980	163240	577.99	3461.9	6	3461.96	-0.0642	1031	1061	0	55.23	35	72	0.00049	R	VLDKENIQVAASLFQLHGISATNIALEKSLR	Y	Dimethyl (N-term)
tr|E4QTF3|p110 E4QTF3_MYCH1 P110 membrane protein n=3 Tax_Id=907287 [Mycoplasma hyopneumoniae (strain 168)]	980	163240	693.387	3461.9	5	3461.96	-0.0619	1031	1061	0	44.61	32	72	0.003	R	VLDKENIQVAASLFQLHGISATNIALEKSLR	Y	Dimethyl (N-term)
tr|E4QTF3|p110 E4QTF3_MYCH1 P110 membrane protein n=3 Tax_Id=907287 [Mycoplasma hyopneumoniae (strain 168)]	980	163240	693.387	3461.9	5	3461.96	-0.0619	1031	1061	0	76.08	33	72	3e-06	R	VLDKENIQVAASLFQLHGISATNIALEKSLR	Y	Dimethyl (N-term)
tr|E4QTF3|p110 E4QTF3_MYCH1 P110 membrane protein n=3 Tax_Id=907287 [Mycoplasma hyopneumoniae (strain 168)]	980	163240	866.483	3461.9	4	3461.96	-0.0581	1031	1061	0	89.97	45	72	1.7e-06	R	VLDKENIQVAASLFQLHGISATNIALEKSLR	Y	Dimethyl (N-term)
tr|E4QTF3|p110 E4QTF3_MYCH1 P110 membrane protein n=3 Tax_Id=907287 [Mycoplasma hyopneumoniae (strain 168)]	980	163240	747.887	4481.28	6	4481.3	-0.0248	1240	1278	1	53.98	51	76	0.027	R	HRSTEIILLEDSKPGASSSPQTKENSQNKEAETFNLDIR	Q	Dimethyl (N-term)
tr|E4QTF3|p110 E4QTF3_MYCH1 P110 membrane protein n=3 Tax_Id=907287 [Mycoplasma hyopneumoniae (strain 168)]	980	163240	747.887	4481.28	6	4481.3	-0.0248	1240	1278	1	40.94	39	76	0.037	R	HRSTEIILLEDSKPGASSSPQTKENSQNKEAETFNLDIR	Q	Dimethyl (N-term)
tr|E4QTF3|p110 E4QTF3_MYCH1 P110 membrane protein n=3 Tax_Id=907287 [Mycoplasma hyopneumoniae (strain 168)]	980	163240	747.887	4481.28	6	4481.3	-0.0248	1240	1278	1	39.16	37	76	0.037	R	HRSTEIILLEDSKPGASSSPQTKENSQNKEAETFNLDIR	Q	Dimethyl (N-term)
tr|E4QTF3|p110 E4QTF3_MYCH1 P110 membrane protein n=3 Tax_Id=907287 [Mycoplasma hyopneumoniae (strain 168)]	980	163240	897.264	4481.28	5	4481.3	-0.021	1240	1278	1	36.77	27	76	0.0056	R	HRSTEIILLEDSKPGASSSPQTKENSQNKEAETFNLDIR	Q	Dimethyl (N-term)
tr|Q4A9J1|MHJ_0494 Q4A9J1_MYCHJ Putative p76 membrane protein n=3 Tax_Id=262719 [Mycoplasma hyopneumoniae (strain J / ATCC 25934 / NCTC 10110)]	1000	165239	542.599	1624.78	3	1624.8	-0.0203	1416	1427	0	53.66	41	72	0.0031	R	KAFMDQYFKNYS	-	Dimethyl (N-term)
tr|Q4A9J1|MHJ_0494 Q4A9J1_MYCHJ Putative p76 membrane protein n=3 Tax_Id=262719 [Mycoplasma hyopneumoniae (strain J / ATCC 25934 / NCTC 10110)]	1000	165239	813.396	1624.78	2	1624.8	-0.0177	1416	1427	0	35.16	31	72	0.023	R	KAFMDQYFKNYS	-	Dimethyl (N-term)
tr|Q4A9J1|MHJ_0494 Q4A9J1_MYCHJ Putative p76 membrane protein n=3 Tax_Id=262719 [Mycoplasma hyopneumoniae (strain J / ATCC 25934 / NCTC 10110)]	1000	165239	813.396	1624.78	2	1624.8	-0.0177	1416	1427	0	47.19	42	72	0.017	R	KAFMDQYFKNYS	-	Dimethyl (N-term)
tr|Q4A9J1|MHJ_0494 Q4A9J1_MYCHJ Putative p76 membrane protein n=3 Tax_Id=262719 [Mycoplasma hyopneumoniae (strain J / ATCC 25934 / NCTC 10110)]	1000	165239	547.927	1640.76	3	1640.79	-0.0309	1416	1427	0	51.4	45	72	0.013	R	KAFMDQYFKNYS	-	Dimethyl (N-term); Oxidation (M)
tr|Q4A9J1|MHJ_0494 Q4A9J1_MYCHJ Putative p76 membrane protein n=3 Tax_Id=262719 [Mycoplasma hyopneumoniae (strain J / ATCC 25934 / NCTC 10110)]	1000	165239	547.927	1640.76	3	1640.79	-0.0305	1416	1427	0	37.75	35	72	0.027	R	KAFMDQYFKNYS	-	Dimethyl (N-term); Oxidation (M)
tr|Q4A9J1|MHJ_0494 Q4A9J1_MYCHJ Putative p76 membrane protein n=3 Tax_Id=262719 [Mycoplasma hyopneumoniae (strain J / ATCC 25934 / NCTC 10110)]	1000	165239	552.957	1655.85	3	1655.88	-0.0281	1140	1152	0	66.4	46	73	0.0005	R	LKSSLVYDYQKND	P	Dimethyl (N-term)
tr|Q4A9J1|MHJ_0494 Q4A9J1_MYCHJ Putative p76 membrane protein n=3 Tax_Id=262719 [Mycoplasma hyopneumoniae (strain J / ATCC 25934 / NCTC 10110)]	1000	165239	662.341	1984	3	1984.04	-0.0354	1104	1120	0	97.23	56	74	4.4e-06	R	QFVSAINSINNTKSSYR	V	Dimethyl (N-term)
tr|Q4A9J1|MHJ_0494 Q4A9J1_MYCHJ Putative p76 membrane protein n=3 Tax_Id=262719 [Mycoplasma hyopneumoniae (strain J / ATCC 25934 / NCTC 10110)]	1000	165239	662.341	1984	3	1984.04	-0.0354	1104	1120	0	87.34	72	74	0.0017	R	QFVSAINSINNTKSSYR	V	Dimethyl (N-term)
tr|Q4A9J1|MHJ_0494 Q4A9J1_MYCHJ Putative p76 membrane protein n=3 Tax_Id=262719 [Mycoplasma hyopneumoniae (strain J / ATCC 25934 / NCTC 10110)]	1000	165239	993.009	1984	2	1984.04	-0.0337	1104	1120	0	137.49	68	74	6.9e-09	R	QFVSAINSINNTKSSYR	V	Dimethyl (N-term)
tr|Q4A9J1|MHJ_0494 Q4A9J1_MYCHJ Putative p76 membrane protein n=3 Tax_Id=262719 [Mycoplasma hyopneumoniae (strain J / ATCC 25934 / NCTC 10110)]	1000	165239	698.065	2091.17	3	2091.21	-0.0351	419	436	0	52.83	44	71	0.0067	N	GLASIGEIKDKVFSQIFR	N	Dimethyl (N-term)
tr|Q4A9J1|MHJ_0494 Q4A9J1_MYCHJ Putative p76 membrane protein n=3 Tax_Id=262719 [Mycoplasma hyopneumoniae (strain J / ATCC 25934 / NCTC 10110)]	1000	165239	557.044	2224.15	4	2224.19	-0.0397	1121	1139	0	52.41	44	74	0.0084	R	VHKLFDNLPLSEESSQGLR	L	Dimethyl (N-term)
tr|Q4A9J1|MHJ_0494 Q4A9J1_MYCHJ Putative p76 membrane protein n=3 Tax_Id=262719 [Mycoplasma hyopneumoniae (strain J / ATCC 25934 / NCTC 10110)]	1000	165239	557.044	2224.15	4	2224.19	-0.0397	1121	1139	0	65.29	47	74	0.00074	R	VHKLFDNLPLSEESSQGLR	L	Dimethyl (N-term)
tr|Q4A9J1|MHJ_0494 Q4A9J1_MYCHJ Putative p76 membrane protein n=3 Tax_Id=262719 [Mycoplasma hyopneumoniae (strain J / ATCC 25934 / NCTC 10110)]	1000	165239	742.39	2224.15	3	2224.19	-0.0369	1121	1139	0	131.98	47	74	1.8e-10	R	VHKLFDNLPLSEESSQGLR	L	Dimethyl (N-term)
tr|Q4A9J1|MHJ_0494 Q4A9J1_MYCHJ Putative p76 membrane protein n=3 Tax_Id=262719 [Mycoplasma hyopneumoniae (strain J / ATCC 25934 / NCTC 10110)]	1000	165239	742.39	2224.15	3	2224.19	-0.0369	1121	1139	0	106.75	58	74	8.2e-07	R	VHKLFDNLPLSEESSQGLR	L	Dimethyl (N-term)
tr|Q4A9J1|MHJ_0494 Q4A9J1_MYCHJ Putative p76 membrane protein n=3 Tax_Id=262719 [Mycoplasma hyopneumoniae (strain J / ATCC 25934 / NCTC 10110)]	1000	165239	742.718	2225.13	3	2225.17	-0.0375	1121	1139	0	91.95	45	74	1e-06	R	VHKLFDNLPLSEESSQGLR	L	Deamidated (NQ); Dimethyl (N-term)
tr|Q4A9J1|MHJ_0494 Q4A9J1_MYCHJ Putative p76 membrane protein n=3 Tax_Id=262719 [Mycoplasma hyopneumoniae (strain J / ATCC 25934 / NCTC 10110)]	1000	165239	770.045	2307.11	3	2307.15	-0.036	1351	1369	0	79.1	52	74	0.0001	N	KYQNQDTNWETELASVLGR	G	Dimethyl (N-term)
tr|Q4A9J1|MHJ_0494 Q4A9J1_MYCHJ Putative p76 membrane protein n=3 Tax_Id=262719 [Mycoplasma hyopneumoniae (strain J / ATCC 25934 / NCTC 10110)]	1000	165239	616.125	3075.59	5	3075.63	-0.037	1140	1164	0	62.04	46	75	0.0013	R	LKSSLVYDYQKNDPYTFQASKEALR	K	Dimethyl (N-term)
tr|Q4A9J1|MHJ_0494 Q4A9J1_MYCHJ Putative p76 membrane protein n=3 Tax_Id=262719 [Mycoplasma hyopneumoniae (strain J / ATCC 25934 / NCTC 10110)]	1000	165239	616.125	3075.59	5	3075.63	-0.037	1140	1164	0	60.47	34	75	0.00013	R	LKSSLVYDYQKNDPYTFQASKEALR	K	Dimethyl (N-term)
tr|Q4A9J1|MHJ_0494 Q4A9J1_MYCHJ Putative p76 membrane protein n=3 Tax_Id=262719 [Mycoplasma hyopneumoniae (strain J / ATCC 25934 / NCTC 10110)]	1000	165239	769.906	3075.59	4	3075.63	-0.0336	1140	1164	0	71.45	46	75	0.00015	R	LKSSLVYDYQKNDPYTFQASKEALR	K	Dimethyl (N-term)
tr|Q4A9J1|MHJ_0494 Q4A9J1_MYCHJ Putative p76 membrane protein n=3 Tax_Id=262719 [Mycoplasma hyopneumoniae (strain J / ATCC 25934 / NCTC 10110)]	1000	165239	769.906	3075.59	4	3075.63	-0.0336	1140	1164	0	90.45	41	75	6.6e-07	R	LKSSLVYDYQKNDPYTFQASKEALR	K	Dimethyl (N-term)
tr|Q4A9J1|MHJ_0494 Q4A9J1_MYCHJ Putative p76 membrane protein n=3 Tax_Id=262719 [Mycoplasma hyopneumoniae (strain J / ATCC 25934 / NCTC 10110)]	1000	165239	769.906	3075.59	4	3075.63	-0.0336	1140	1164	0	88.17	41	75	1.1e-06	R	LKSSLVYDYQKNDPYTFQASKEALR	K	Dimethyl (N-term)
tr|Q4A9J1|MHJ_0494 Q4A9J1_MYCHJ Putative p76 membrane protein n=3 Tax_Id=262719 [Mycoplasma hyopneumoniae (strain J / ATCC 25934 / NCTC 10110)]	1000	165239	1026.21	3075.6	3	3075.63	-0.0312	1140	1164	0	66.87	41	75	0.00014	R	LKSSLVYDYQKNDPYTFQASKEALR	K	Dimethyl (N-term)
tr|Q4A9J1|MHJ_0494 Q4A9J1_MYCHJ Putative p76 membrane protein n=3 Tax_Id=262719 [Mycoplasma hyopneumoniae (strain J / ATCC 25934 / NCTC 10110)]	1000	165239	577.99	3461.9	6	3461.96	-0.0642	1045	1075	0	55.23	35	72	0.00049	R	VLDKENIQVAASLFQLHGISATNIALEKSLR	Y	Dimethyl (N-term)
tr|Q4A9J1|MHJ_0494 Q4A9J1_MYCHJ Putative p76 membrane protein n=3 Tax_Id=262719 [Mycoplasma hyopneumoniae (strain J / ATCC 25934 / NCTC 10110)]	1000	165239	693.387	3461.9	5	3461.96	-0.0619	1045	1075	0	44.61	32	72	0.003	R	VLDKENIQVAASLFQLHGISATNIALEKSLR	Y	Dimethyl (N-term)
tr|Q4A9J1|MHJ_0494 Q4A9J1_MYCHJ Putative p76 membrane protein n=3 Tax_Id=262719 [Mycoplasma hyopneumoniae (strain J / ATCC 25934 / NCTC 10110)]	1000	165239	693.387	3461.9	5	3461.96	-0.0619	1045	1075	0	76.08	33	72	3e-06	R	VLDKENIQVAASLFQLHGISATNIALEKSLR	Y	Dimethyl (N-term)
tr|Q4A9J1|MHJ_0494 Q4A9J1_MYCHJ Putative p76 membrane protein n=3 Tax_Id=262719 [Mycoplasma hyopneumoniae (strain J / ATCC 25934 / NCTC 10110)]	1000	165239	866.483	3461.9	4	3461.96	-0.0581	1045	1075	0	89.97	45	72	1.7e-06	R	VLDKENIQVAASLFQLHGISATNIALEKSLR	Y	Dimethyl (N-term)
tr|Q4A9J1|MHJ_0494 Q4A9J1_MYCHJ Putative p76 membrane protein n=3 Tax_Id=262719 [Mycoplasma hyopneumoniae (strain J / ATCC 25934 / NCTC 10110)]	1000	165239	731.793	3653.93	5	3653.97	-0.0356	658	688	0	51.36	35	74	0.0013	R	SSYENYKLEFDLAKKTGQIQAGDVIDANKIR	L	Dimethyl (N-term)
tr|Q4A9J1|MHJ_0494 Q4A9J1_MYCHJ Putative p76 membrane protein n=3 Tax_Id=262719 [Mycoplasma hyopneumoniae (strain J / ATCC 25934 / NCTC 10110)]	1000	165239	914.491	3653.93	4	3653.97	-0.0329	658	688	0	48.23	44	74	0.021	R	SSYENYKLEFDLAKKTGQIQAGDVIDANKIR	L	Dimethyl (N-term)
tr|Q4A9J1|MHJ_0494 Q4A9J1_MYCHJ Putative p76 membrane protein n=3 Tax_Id=262719 [Mycoplasma hyopneumoniae (strain J / ATCC 25934 / NCTC 10110)]	1000	165239	914.491	3653.93	4	3653.97	-0.0329	658	688	0	65.35	65	74	0.047	R	SSYENYKLEFDLAKKTGQIQAGDVIDANKIR	L	Dimethyl (N-term)
tr|Q4A9J1|MHJ_0494 Q4A9J1_MYCHJ Putative p76 membrane protein n=3 Tax_Id=262719 [Mycoplasma hyopneumoniae (strain J / ATCC 25934 / NCTC 10110)]	1000	165239	747.887	4481.28	6	4481.33	-0.05	1254	1292	0	53.98	51	76	0.027	R	HKSTEIILLEDSKPGASSSPQTKENSQNKEAETFNLDIR	Q	Dimethyl (N-term)
tr|Q4A9J1|MHJ_0494 Q4A9J1_MYCHJ Putative p76 membrane protein n=3 Tax_Id=262719 [Mycoplasma hyopneumoniae (strain J / ATCC 25934 / NCTC 10110)]	1000	165239	747.887	4481.28	6	4481.33	-0.05	1254	1292	0	40.94	39	76	0.037	R	HKSTEIILLEDSKPGASSSPQTKENSQNKEAETFNLDIR	Q	Dimethyl (N-term)
tr|Q4A9J1|MHJ_0494 Q4A9J1_MYCHJ Putative p76 membrane protein n=3 Tax_Id=262719 [Mycoplasma hyopneumoniae (strain J / ATCC 25934 / NCTC 10110)]	1000	165239	747.887	4481.28	6	4481.33	-0.05	1254	1292	0	39.16	37	76	0.037	R	HKSTEIILLEDSKPGASSSPQTKENSQNKEAETFNLDIR	Q	Dimethyl (N-term)
tr|Q4A9J1|MHJ_0494 Q4A9J1_MYCHJ Putative p76 membrane protein n=3 Tax_Id=262719 [Mycoplasma hyopneumoniae (strain J / ATCC 25934 / NCTC 10110)]	1000	165239	897.264	4481.28	5	4481.33	-0.0461	1254	1292	0	35.92	27	76	0.0068	R	HKSTEIILLEDSKPGASSSPQTKENSQNKEAETFNLDIR	Q	Dimethyl (N-term)
tr|Q4A7M6|MHP7448_0497 Q4A7M6_MYCH7 p76 membrane protein n=3 Tax_Id=262722 [Mycoplasma hyopneumoniae (strain 7448)]	930	164247	542.599	1624.78	3	1624.8	-0.0203	1409	1420	0	53.66	41	72	0.0031	R	KAFMDQYFKNYS	-	Dimethyl (N-term)
tr|Q4A7M6|MHP7448_0497 Q4A7M6_MYCH7 p76 membrane protein n=3 Tax_Id=262722 [Mycoplasma hyopneumoniae (strain 7448)]	930	164247	813.396	1624.78	2	1624.8	-0.0177	1409	1420	0	35.16	31	72	0.023	R	KAFMDQYFKNYS	-	Dimethyl (N-term)
tr|Q4A7M6|MHP7448_0497 Q4A7M6_MYCH7 p76 membrane protein n=3 Tax_Id=262722 [Mycoplasma hyopneumoniae (strain 7448)]	930	164247	813.396	1624.78	2	1624.8	-0.0177	1409	1420	0	47.19	42	72	0.017	R	KAFMDQYFKNYS	-	Dimethyl (N-term)
tr|Q4A7M6|MHP7448_0497 Q4A7M6_MYCH7 p76 membrane protein n=3 Tax_Id=262722 [Mycoplasma hyopneumoniae (strain 7448)]	930	164247	547.927	1640.76	3	1640.79	-0.0309	1409	1420	0	51.4	45	72	0.013	R	KAFMDQYFKNYS	-	Dimethyl (N-term); Oxidation (M)
tr|Q4A7M6|MHP7448_0497 Q4A7M6_MYCH7 p76 membrane protein n=3 Tax_Id=262722 [Mycoplasma hyopneumoniae (strain 7448)]	930	164247	547.927	1640.76	3	1640.79	-0.0305	1409	1420	0	37.75	35	72	0.027	R	KAFMDQYFKNYS	-	Dimethyl (N-term); Oxidation (M)
tr|Q4A7M6|MHP7448_0497 Q4A7M6_MYCH7 p76 membrane protein n=3 Tax_Id=262722 [Mycoplasma hyopneumoniae (strain 7448)]	930	164247	552.957	1655.85	3	1655.88	-0.0281	1133	1145	0	66.4	46	73	0.0005	R	LKSSLVYDYQKND	P	Dimethyl (N-term)
tr|Q4A7M6|MHP7448_0497 Q4A7M6_MYCH7 p76 membrane protein n=3 Tax_Id=262722 [Mycoplasma hyopneumoniae (strain 7448)]	930	164247	662.341	1984	3	1984.04	-0.0354	1097	1113	0	97.23	56	74	4.4e-06	R	QFVSAINSINNTKSSYR	V	Dimethyl (N-term)
tr|Q4A7M6|MHP7448_0497 Q4A7M6_MYCH7 p76 membrane protein n=3 Tax_Id=262722 [Mycoplasma hyopneumoniae (strain 7448)]	930	164247	662.341	1984	3	1984.04	-0.0354	1097	1113	0	87.34	72	74	0.0017	R	QFVSAINSINNTKSSYR	V	Dimethyl (N-term)
tr|Q4A7M6|MHP7448_0497 Q4A7M6_MYCH7 p76 membrane protein n=3 Tax_Id=262722 [Mycoplasma hyopneumoniae (strain 7448)]	930	164247	993.009	1984	2	1984.04	-0.0337	1097	1113	0	137.49	68	74	6.9e-09	R	QFVSAINSINNTKSSYR	V	Dimethyl (N-term)
tr|Q4A7M6|MHP7448_0497 Q4A7M6_MYCH7 p76 membrane protein n=3 Tax_Id=262722 [Mycoplasma hyopneumoniae (strain 7448)]	930	164247	557.044	2224.15	4	2224.19	-0.0397	1114	1132	0	52.41	44	74	0.0084	R	VHKLFDNLPLSEESSQGLR	L	Dimethyl (N-term)
tr|Q4A7M6|MHP7448_0497 Q4A7M6_MYCH7 p76 membrane protein n=3 Tax_Id=262722 [Mycoplasma hyopneumoniae (strain 7448)]	930	164247	557.044	2224.15	4	2224.19	-0.0397	1114	1132	0	65.29	47	74	0.00074	R	VHKLFDNLPLSEESSQGLR	L	Dimethyl (N-term)
tr|Q4A7M6|MHP7448_0497 Q4A7M6_MYCH7 p76 membrane protein n=3 Tax_Id=262722 [Mycoplasma hyopneumoniae (strain 7448)]	930	164247	742.39	2224.15	3	2224.19	-0.0369	1114	1132	0	131.98	47	74	1.8e-10	R	VHKLFDNLPLSEESSQGLR	L	Dimethyl (N-term)
tr|Q4A7M6|MHP7448_0497 Q4A7M6_MYCH7 p76 membrane protein n=3 Tax_Id=262722 [Mycoplasma hyopneumoniae (strain 7448)]	930	164247	742.39	2224.15	3	2224.19	-0.0369	1114	1132	0	106.75	58	74	8.2e-07	R	VHKLFDNLPLSEESSQGLR	L	Dimethyl (N-term)
tr|Q4A7M6|MHP7448_0497 Q4A7M6_MYCH7 p76 membrane protein n=3 Tax_Id=262722 [Mycoplasma hyopneumoniae (strain 7448)]	930	164247	742.718	2225.13	3	2225.17	-0.0375	1114	1132	0	91.95	45	74	1e-06	R	VHKLFDNLPLSEESSQGLR	L	Deamidated (NQ); Dimethyl (N-term)
tr|Q4A7M6|MHP7448_0497 Q4A7M6_MYCH7 p76 membrane protein n=3 Tax_Id=262722 [Mycoplasma hyopneumoniae (strain 7448)]	930	164247	770.045	2307.11	3	2307.15	-0.036	1344	1362	0	79.1	52	74	0.0001	N	KYQNQDTNWETELASVLGR	G	Dimethyl (N-term)
tr|Q4A7M6|MHP7448_0497 Q4A7M6_MYCH7 p76 membrane protein n=3 Tax_Id=262722 [Mycoplasma hyopneumoniae (strain 7448)]	930	164247	616.125	3075.59	5	3075.63	-0.037	1133	1157	0	62.04	46	75	0.0013	R	LKSSLVYDYQKNDPYTFQASKEALR	K	Dimethyl (N-term)
tr|Q4A7M6|MHP7448_0497 Q4A7M6_MYCH7 p76 membrane protein n=3 Tax_Id=262722 [Mycoplasma hyopneumoniae (strain 7448)]	930	164247	616.125	3075.59	5	3075.63	-0.037	1133	1157	0	60.47	34	75	0.00013	R	LKSSLVYDYQKNDPYTFQASKEALR	K	Dimethyl (N-term)
tr|Q4A7M6|MHP7448_0497 Q4A7M6_MYCH7 p76 membrane protein n=3 Tax_Id=262722 [Mycoplasma hyopneumoniae (strain 7448)]	930	164247	769.906	3075.59	4	3075.63	-0.0336	1133	1157	0	71.45	46	75	0.00015	R	LKSSLVYDYQKNDPYTFQASKEALR	K	Dimethyl (N-term)
tr|Q4A7M6|MHP7448_0497 Q4A7M6_MYCH7 p76 membrane protein n=3 Tax_Id=262722 [Mycoplasma hyopneumoniae (strain 7448)]	930	164247	769.906	3075.59	4	3075.63	-0.0336	1133	1157	0	90.45	41	75	6.6e-07	R	LKSSLVYDYQKNDPYTFQASKEALR	K	Dimethyl (N-term)
tr|Q4A7M6|MHP7448_0497 Q4A7M6_MYCH7 p76 membrane protein n=3 Tax_Id=262722 [Mycoplasma hyopneumoniae (strain 7448)]	930	164247	769.906	3075.59	4	3075.63	-0.0336	1133	1157	0	88.17	41	75	1.1e-06	R	LKSSLVYDYQKNDPYTFQASKEALR	K	Dimethyl (N-term)
tr|Q4A7M6|MHP7448_0497 Q4A7M6_MYCH7 p76 membrane protein n=3 Tax_Id=262722 [Mycoplasma hyopneumoniae (strain 7448)]	930	164247	1026.21	3075.6	3	3075.63	-0.0312	1133	1157	0	66.87	41	75	0.00014	R	LKSSLVYDYQKNDPYTFQASKEALR	K	Dimethyl (N-term)
tr|Q4A7M6|MHP7448_0497 Q4A7M6_MYCH7 p76 membrane protein n=3 Tax_Id=262722 [Mycoplasma hyopneumoniae (strain 7448)]	930	164247	577.99	3461.9	6	3461.96	-0.0642	1038	1068	0	55.23	35	72	0.00049	R	VLDKENIQVAASLFQLHGISATNIALEKSLR	Y	Dimethyl (N-term)
tr|Q4A7M6|MHP7448_0497 Q4A7M6_MYCH7 p76 membrane protein n=3 Tax_Id=262722 [Mycoplasma hyopneumoniae (strain 7448)]	930	164247	693.387	3461.9	5	3461.96	-0.0619	1038	1068	0	44.61	32	72	0.003	R	VLDKENIQVAASLFQLHGISATNIALEKSLR	Y	Dimethyl (N-term)
tr|Q4A7M6|MHP7448_0497 Q4A7M6_MYCH7 p76 membrane protein n=3 Tax_Id=262722 [Mycoplasma hyopneumoniae (strain 7448)]	930	164247	693.387	3461.9	5	3461.96	-0.0619	1038	1068	0	76.08	33	72	3e-06	R	VLDKENIQVAASLFQLHGISATNIALEKSLR	Y	Dimethyl (N-term)
tr|Q4A7M6|MHP7448_0497 Q4A7M6_MYCH7 p76 membrane protein n=3 Tax_Id=262722 [Mycoplasma hyopneumoniae (strain 7448)]	930	164247	866.483	3461.9	4	3461.96	-0.0581	1038	1068	0	89.97	45	72	1.7e-06	R	VLDKENIQVAASLFQLHGISATNIALEKSLR	Y	Dimethyl (N-term)
tr|Q4A7M6|MHP7448_0497 Q4A7M6_MYCH7 p76 membrane protein n=3 Tax_Id=262722 [Mycoplasma hyopneumoniae (strain 7448)]	930	164247	731.793	3653.93	5	3653.97	-0.0356	663	693	0	51.36	35	74	0.0013	R	SSYENYKLEFDLAKKTGQIQAGDVIDANKIR	L	Dimethyl (N-term)
tr|Q4A7M6|MHP7448_0497 Q4A7M6_MYCH7 p76 membrane protein n=3 Tax_Id=262722 [Mycoplasma hyopneumoniae (strain 7448)]	930	164247	914.491	3653.93	4	3653.97	-0.0329	663	693	0	48.23	44	74	0.021	R	SSYENYKLEFDLAKKTGQIQAGDVIDANKIR	L	Dimethyl (N-term)
tr|Q4A7M6|MHP7448_0497 Q4A7M6_MYCH7 p76 membrane protein n=3 Tax_Id=262722 [Mycoplasma hyopneumoniae (strain 7448)]	930	164247	914.491	3653.93	4	3653.97	-0.0329	663	693	0	65.35	65	74	0.047	R	SSYENYKLEFDLAKKTGQIQAGDVIDANKIR	L	Dimethyl (N-term)
tr|Q9KGY0|Q9KGY0_MYCHY P110 membrane protein n=4 Tax_Id=2099 [Mycoplasma hyopneumoniae]	926	163066	542.599	1624.78	3	1624.8	-0.0203	1399	1410	0	53.66	41	72	0.0031	R	KAFMDQYFKNYS	-	Dimethyl (N-term)
tr|Q9KGY0|Q9KGY0_MYCHY P110 membrane protein n=4 Tax_Id=2099 [Mycoplasma hyopneumoniae]	926	163066	813.396	1624.78	2	1624.8	-0.0177	1399	1410	0	35.16	31	72	0.023	R	KAFMDQYFKNYS	-	Dimethyl (N-term)
tr|Q9KGY0|Q9KGY0_MYCHY P110 membrane protein n=4 Tax_Id=2099 [Mycoplasma hyopneumoniae]	926	163066	813.396	1624.78	2	1624.8	-0.0177	1399	1410	0	47.19	42	72	0.017	R	KAFMDQYFKNYS	-	Dimethyl (N-term)
tr|Q9KGY0|Q9KGY0_MYCHY P110 membrane protein n=4 Tax_Id=2099 [Mycoplasma hyopneumoniae]	926	163066	547.927	1640.76	3	1640.79	-0.0309	1399	1410	0	51.4	45	72	0.013	R	KAFMDQYFKNYS	-	Dimethyl (N-term); Oxidation (M)
tr|Q9KGY0|Q9KGY0_MYCHY P110 membrane protein n=4 Tax_Id=2099 [Mycoplasma hyopneumoniae]	926	163066	547.927	1640.76	3	1640.79	-0.0305	1399	1410	0	37.75	35	72	0.027	R	KAFMDQYFKNYS	-	Dimethyl (N-term); Oxidation (M)
tr|Q9KGY0|Q9KGY0_MYCHY P110 membrane protein n=4 Tax_Id=2099 [Mycoplasma hyopneumoniae]	926	163066	552.957	1655.85	3	1655.88	-0.0281	1123	1135	0	66.4	46	73	0.0005	R	LKSSLVYDYQKND	P	Dimethyl (N-term)
tr|Q9KGY0|Q9KGY0_MYCHY P110 membrane protein n=4 Tax_Id=2099 [Mycoplasma hyopneumoniae]	926	163066	662.341	1984	3	1984.04	-0.0354	1087	1103	0	97.23	56	74	4.4e-06	R	QFVSAINSINNTKSSYR	V	Dimethyl (N-term)
tr|Q9KGY0|Q9KGY0_MYCHY P110 membrane protein n=4 Tax_Id=2099 [Mycoplasma hyopneumoniae]	926	163066	662.341	1984	3	1984.04	-0.0354	1087	1103	0	87.34	72	74	0.0017	R	QFVSAINSINNTKSSYR	V	Dimethyl (N-term)
tr|Q9KGY0|Q9KGY0_MYCHY P110 membrane protein n=4 Tax_Id=2099 [Mycoplasma hyopneumoniae]	926	163066	993.009	1984	2	1984.04	-0.0337	1087	1103	0	137.49	68	74	6.9e-09	R	QFVSAINSINNTKSSYR	V	Dimethyl (N-term)
tr|Q9KGY0|Q9KGY0_MYCHY P110 membrane protein n=4 Tax_Id=2099 [Mycoplasma hyopneumoniae]	926	163066	557.044	2224.15	4	2224.19	-0.0397	1104	1122	0	52.41	44	74	0.0084	R	VHKLFDNLPLSEESSQGLR	L	Dimethyl (N-term)
tr|Q9KGY0|Q9KGY0_MYCHY P110 membrane protein n=4 Tax_Id=2099 [Mycoplasma hyopneumoniae]	926	163066	557.044	2224.15	4	2224.19	-0.0397	1104	1122	0	65.29	47	74	0.00074	R	VHKLFDNLPLSEESSQGLR	L	Dimethyl (N-term)
tr|Q9KGY0|Q9KGY0_MYCHY P110 membrane protein n=4 Tax_Id=2099 [Mycoplasma hyopneumoniae]	926	163066	742.39	2224.15	3	2224.19	-0.0369	1104	1122	0	131.98	47	74	1.8e-10	R	VHKLFDNLPLSEESSQGLR	L	Dimethyl (N-term)
tr|Q9KGY0|Q9KGY0_MYCHY P110 membrane protein n=4 Tax_Id=2099 [Mycoplasma hyopneumoniae]	926	163066	742.39	2224.15	3	2224.19	-0.0369	1104	1122	0	106.75	58	74	8.2e-07	R	VHKLFDNLPLSEESSQGLR	L	Dimethyl (N-term)
tr|Q9KGY0|Q9KGY0_MYCHY P110 membrane protein n=4 Tax_Id=2099 [Mycoplasma hyopneumoniae]	926	163066	742.718	2225.13	3	2225.17	-0.0375	1104	1122	0	91.95	45	74	1e-06	R	VHKLFDNLPLSEESSQGLR	L	Deamidated (NQ); Dimethyl (N-term)
tr|Q9KGY0|Q9KGY0_MYCHY P110 membrane protein n=4 Tax_Id=2099 [Mycoplasma hyopneumoniae]	926	163066	770.045	2307.11	3	2307.15	-0.036	1334	1352	0	79.1	52	74	0.0001	N	KYQNQDTNWETELASVLGR	G	Dimethyl (N-term)
tr|Q9KGY0|Q9KGY0_MYCHY P110 membrane protein n=4 Tax_Id=2099 [Mycoplasma hyopneumoniae]	926	163066	616.125	3075.59	5	3075.63	-0.037	1123	1147	0	62.04	46	75	0.0013	R	LKSSLVYDYQKNDPYTFQASKEALR	K	Dimethyl (N-term)
tr|Q9KGY0|Q9KGY0_MYCHY P110 membrane protein n=4 Tax_Id=2099 [Mycoplasma hyopneumoniae]	926	163066	616.125	3075.59	5	3075.63	-0.037	1123	1147	0	60.47	34	75	0.00013	R	LKSSLVYDYQKNDPYTFQASKEALR	K	Dimethyl (N-term)
tr|Q9KGY0|Q9KGY0_MYCHY P110 membrane protein n=4 Tax_Id=2099 [Mycoplasma hyopneumoniae]	926	163066	769.906	3075.59	4	3075.63	-0.0336	1123	1147	0	71.45	46	75	0.00015	R	LKSSLVYDYQKNDPYTFQASKEALR	K	Dimethyl (N-term)
tr|Q9KGY0|Q9KGY0_MYCHY P110 membrane protein n=4 Tax_Id=2099 [Mycoplasma hyopneumoniae]	926	163066	769.906	3075.59	4	3075.63	-0.0336	1123	1147	0	90.45	41	75	6.6e-07	R	LKSSLVYDYQKNDPYTFQASKEALR	K	Dimethyl (N-term)
tr|Q9KGY0|Q9KGY0_MYCHY P110 membrane protein n=4 Tax_Id=2099 [Mycoplasma hyopneumoniae]	926	163066	769.906	3075.59	4	3075.63	-0.0336	1123	1147	0	88.17	41	75	1.1e-06	R	LKSSLVYDYQKNDPYTFQASKEALR	K	Dimethyl (N-term)
tr|Q9KGY0|Q9KGY0_MYCHY P110 membrane protein n=4 Tax_Id=2099 [Mycoplasma hyopneumoniae]	926	163066	1026.21	3075.6	3	3075.63	-0.0312	1123	1147	0	66.87	41	75	0.00014	R	LKSSLVYDYQKNDPYTFQASKEALR	K	Dimethyl (N-term)
tr|Q9KGY0|Q9KGY0_MYCHY P110 membrane protein n=4 Tax_Id=2099 [Mycoplasma hyopneumoniae]	926	163066	577.99	3461.9	6	3461.96	-0.0642	1028	1058	0	55.23	35	72	0.00049	R	VLDKENIQVAASLFQLHGISATNIALEKSLR	Y	Dimethyl (N-term)
tr|Q9KGY0|Q9KGY0_MYCHY P110 membrane protein n=4 Tax_Id=2099 [Mycoplasma hyopneumoniae]	926	163066	693.387	3461.9	5	3461.96	-0.0619	1028	1058	0	44.61	32	72	0.003	R	VLDKENIQVAASLFQLHGISATNIALEKSLR	Y	Dimethyl (N-term)
tr|Q9KGY0|Q9KGY0_MYCHY P110 membrane protein n=4 Tax_Id=2099 [Mycoplasma hyopneumoniae]	926	163066	693.387	3461.9	5	3461.96	-0.0619	1028	1058	0	76.08	33	72	3e-06	R	VLDKENIQVAASLFQLHGISATNIALEKSLR	Y	Dimethyl (N-term)
tr|Q9KGY0|Q9KGY0_MYCHY P110 membrane protein n=4 Tax_Id=2099 [Mycoplasma hyopneumoniae]	926	163066	866.483	3461.9	4	3461.96	-0.0581	1028	1058	0	89.97	45	72	1.7e-06	R	VLDKENIQVAASLFQLHGISATNIALEKSLR	Y	Dimethyl (N-term)
tr|Q9KGY0|Q9KGY0_MYCHY P110 membrane protein n=4 Tax_Id=2099 [Mycoplasma hyopneumoniae]	926	163066	747.887	4481.28	6	4481.3	-0.0248	1237	1275	1	53.98	51	76	0.027	R	HRSTEIILLEDSKPGASSSPQTKENSQNKEAETFNLDIR	Q	Dimethyl (N-term)
tr|Q9KGY0|Q9KGY0_MYCHY P110 membrane protein n=4 Tax_Id=2099 [Mycoplasma hyopneumoniae]	926	163066	747.887	4481.28	6	4481.3	-0.0248	1237	1275	1	40.94	39	76	0.037	R	HRSTEIILLEDSKPGASSSPQTKENSQNKEAETFNLDIR	Q	Dimethyl (N-term)
tr|Q9KGY0|Q9KGY0_MYCHY P110 membrane protein n=4 Tax_Id=2099 [Mycoplasma hyopneumoniae]	926	163066	747.887	4481.28	6	4481.3	-0.0248	1237	1275	1	39.16	37	76	0.037	R	HRSTEIILLEDSKPGASSSPQTKENSQNKEAETFNLDIR	Q	Dimethyl (N-term)
tr|Q9KGY0|Q9KGY0_MYCHY P110 membrane protein n=4 Tax_Id=2099 [Mycoplasma hyopneumoniae]	926	163066	897.264	4481.28	5	4481.3	-0.021	1237	1275	1	36.77	27	76	0.0056	R	HRSTEIILLEDSKPGASSSPQTKENSQNKEAETFNLDIR	Q	Dimethyl (N-term)
tr|Q4A8S8|deoD Q4A8S8_MYCH7 Purine-nucleoside phosphorylase n=6 Tax_Id=262722 [Mycoplasma hyopneumoniae (strain 7448)]	795	26186	793.418	2377.23	3	2377.27	-0.0434	1	21	0	38.28	32	74	0.013	-	MTAHIEAKKNEIAPIVLMPGD	P	Dimethyl (N-term); Oxidation (M)
tr|Q4A8S8|deoD Q4A8S8_MYCH7 Purine-nucleoside phosphorylase n=6 Tax_Id=262722 [Mycoplasma hyopneumoniae (strain 7448)]	795	26186	793.423	2377.25	3	2377.27	-0.0283	1	21	0	38.03	32	74	0.013	-	MTAHIEAKKNEIAPIVLMPGD	P	Dimethyl (N-term); Oxidation (M)
tr|Q4A8S8|deoD Q4A8S8_MYCH7 Purine-nucleoside phosphorylase n=6 Tax_Id=262722 [Mycoplasma hyopneumoniae (strain 7448)]	795	26186	798.748	2393.22	3	2393.27	-0.047	1	21	0	39.44	35	74	0.02	-	MTAHIEAKKNEIAPIVLMPGD	P	Dimethyl (N-term); 2 Oxidation (M)
tr|Q4A8S8|deoD Q4A8S8_MYCH7 Purine-nucleoside phosphorylase n=6 Tax_Id=262722 [Mycoplasma hyopneumoniae (strain 7448)]	795	26186	866.491	2596.45	3	2596.48	-0.0262	2	24	0	62.3	38	71	0.0002	M	TAHIEAKKNEIAPIVLMPGDPLR	A	Dimethyl (N-term)
tr|Q4A8S8|deoD Q4A8S8_MYCH7 Purine-nucleoside phosphorylase n=6 Tax_Id=262722 [Mycoplasma hyopneumoniae (strain 7448)]	795	26186	866.491	2596.45	3	2596.48	-0.0261	2	24	0	51.44	41	71	0.0046	M	TAHIEAKKNEIAPIVLMPGDPLR	A	Dimethyl (N-term)
tr|Q4A8S8|deoD Q4A8S8_MYCH7 Purine-nucleoside phosphorylase n=6 Tax_Id=262722 [Mycoplasma hyopneumoniae (strain 7448)]	795	26186	866.491	2596.45	3	2596.48	-0.0261	2	24	0	66.16	32	71	2.2e-05	M	TAHIEAKKNEIAPIVLMPGDPLR	A	Dimethyl (N-term)
tr|Q4A8S8|deoD Q4A8S8_MYCH7 Purine-nucleoside phosphorylase n=6 Tax_Id=262722 [Mycoplasma hyopneumoniae (strain 7448)]	795	26186	654.114	2612.43	4	2612.47	-0.0464	2	24	0	43.55	43	72	0.046	M	TAHIEAKKNEIAPIVLMPGDPLR	A	Dimethyl (N-term); Oxidation (M)
tr|Q4A8S8|deoD Q4A8S8_MYCH7 Purine-nucleoside phosphorylase n=6 Tax_Id=262722 [Mycoplasma hyopneumoniae (strain 7448)]	795	26186	871.817	2612.43	3	2612.47	-0.0436	2	24	0	69.72	58	72	0.0036	M	TAHIEAKKNEIAPIVLMPGDPLR	A	Dimethyl (N-term); Oxidation (M)
tr|Q4A8S8|deoD Q4A8S8_MYCH7 Purine-nucleoside phosphorylase n=6 Tax_Id=262722 [Mycoplasma hyopneumoniae (strain 7448)]	795	26186	871.817	2612.43	3	2612.47	-0.0436	2	24	0	78.86	41	72	8.6e-06	M	TAHIEAKKNEIAPIVLMPGDPLR	A	Dimethyl (N-term); Oxidation (M)
tr|Q4A8S8|deoD Q4A8S8_MYCH7 Purine-nucleoside phosphorylase n=6 Tax_Id=262722 [Mycoplasma hyopneumoniae (strain 7448)]	795	26186	910.173	2727.5	3	2727.52	-0.0211	1	24	0	65.61	43	72	0.00029	-	MTAHIEAKKNEIAPIVLMPGDPLR	A	Dimethyl (N-term)
tr|Q4A8S8|deoD Q4A8S8_MYCH7 Purine-nucleoside phosphorylase n=6 Tax_Id=262722 [Mycoplasma hyopneumoniae (strain 7448)]	795	26186	910.173	2727.5	3	2727.52	-0.0211	1	24	0	52.42	32	72	0.00048	-	MTAHIEAKKNEIAPIVLMPGDPLR	A	Dimethyl (N-term)
tr|Q4A8S8|deoD Q4A8S8_MYCH7 Purine-nucleoside phosphorylase n=6 Tax_Id=262722 [Mycoplasma hyopneumoniae (strain 7448)]	795	26186	910.173	2727.5	3	2727.52	-0.0211	1	24	0	91.07	47	72	2.1e-06	-	MTAHIEAKKNEIAPIVLMPGDPLR	A	Dimethyl (N-term)
tr|Q4A8S8|deoD Q4A8S8_MYCH7 Purine-nucleoside phosphorylase n=6 Tax_Id=262722 [Mycoplasma hyopneumoniae (strain 7448)]	795	26186	910.173	2727.5	3	2727.52	-0.0211	1	24	0	90.84	46	72	2e-06	-	MTAHIEAKKNEIAPIVLMPGDPLR	A	Dimethyl (N-term)
tr|Q4A8S8|deoD Q4A8S8_MYCH7 Purine-nucleoside phosphorylase n=6 Tax_Id=262722 [Mycoplasma hyopneumoniae (strain 7448)]	795	26186	1364.76	2727.51	2	2727.52	-0.0106	1	24	0	88	65	72	0.00032	-	MTAHIEAKKNEIAPIVLMPGDPLR	A	Dimethyl (N-term)
tr|Q4A8S8|deoD Q4A8S8_MYCH7 Purine-nucleoside phosphorylase n=6 Tax_Id=262722 [Mycoplasma hyopneumoniae (strain 7448)]	795	26186	910.507	2728.5	3	2728.5	-0.0032	1	24	0	59.18	48	72	0.0038	-	MTAHIEAKKNEIAPIVLMPGDPLR	A	Deamidated (NQ); Dimethyl (N-term)
tr|Q4A8S8|deoD Q4A8S8_MYCH7 Purine-nucleoside phosphorylase n=6 Tax_Id=262722 [Mycoplasma hyopneumoniae (strain 7448)]	795	26186	910.508	2728.5	3	2728.5	-0.0004	1	24	0	49.4	36	72	0.0025	-	MTAHIEAKKNEIAPIVLMPGDPLR	A	Deamidated (NQ); Dimethyl (N-term)
tr|Q4A8S8|deoD Q4A8S8_MYCH7 Purine-nucleoside phosphorylase n=6 Tax_Id=262722 [Mycoplasma hyopneumoniae (strain 7448)]	795	26186	549.702	2743.47	5	2743.51	-0.0391	1	24	0	40.37	37	73	0.026	-	MTAHIEAKKNEIAPIVLMPGDPLR	A	Dimethyl (N-term); Oxidation (M)
tr|Q4A8S8|deoD Q4A8S8_MYCH7 Purine-nucleoside phosphorylase n=6 Tax_Id=262722 [Mycoplasma hyopneumoniae (strain 7448)]	795	26186	549.702	2743.47	5	2743.51	-0.0379	1	24	0	58.86	44	73	0.002	-	MTAHIEAKKNEIAPIVLMPGDPLR	A	Dimethyl (N-term); Oxidation (M)
tr|Q4A8S8|deoD Q4A8S8_MYCH7 Purine-nucleoside phosphorylase n=6 Tax_Id=262722 [Mycoplasma hyopneumoniae (strain 7448)]	795	26186	686.876	2743.48	4	2743.51	-0.0362	1	24	0	40.98	39	73	0.033	-	MTAHIEAKKNEIAPIVLMPGDPLR	A	Dimethyl (N-term); Oxidation (M)
tr|Q4A8S8|deoD Q4A8S8_MYCH7 Purine-nucleoside phosphorylase n=6 Tax_Id=262722 [Mycoplasma hyopneumoniae (strain 7448)]	795	26186	686.876	2743.48	4	2743.51	-0.0362	1	24	0	53.34	46	73	0.01	-	MTAHIEAKKNEIAPIVLMPGDPLR	A	Dimethyl (N-term); Oxidation (M)
tr|Q4A8S8|deoD Q4A8S8_MYCH7 Purine-nucleoside phosphorylase n=6 Tax_Id=262722 [Mycoplasma hyopneumoniae (strain 7448)]	795	26186	686.877	2743.48	4	2743.51	-0.0342	1	24	0	44.51	38	73	0.014	-	MTAHIEAKKNEIAPIVLMPGDPLR	A	Dimethyl (N-term); Oxidation (M)
tr|Q4A8S8|deoD Q4A8S8_MYCH7 Purine-nucleoside phosphorylase n=6 Tax_Id=262722 [Mycoplasma hyopneumoniae (strain 7448)]	795	26186	686.877	2743.48	4	2743.51	-0.0342	1	24	0	54.34	49	73	0.018	-	MTAHIEAKKNEIAPIVLMPGDPLR	A	Dimethyl (N-term); Oxidation (M)
tr|Q4A8S8|deoD Q4A8S8_MYCH7 Purine-nucleoside phosphorylase n=6 Tax_Id=262722 [Mycoplasma hyopneumoniae (strain 7448)]	795	26186	915.501	2743.48	3	2743.51	-0.0321	1	24	0	101.06	56	73	1.7e-06	-	MTAHIEAKKNEIAPIVLMPGDPLR	A	Dimethyl (N-term); Oxidation (M)
tr|Q4A8S8|deoD Q4A8S8_MYCH7 Purine-nucleoside phosphorylase n=6 Tax_Id=262722 [Mycoplasma hyopneumoniae (strain 7448)]	795	26186	915.501	2743.48	3	2743.51	-0.0321	1	24	0	129.74		73	1.2e-07	-	MTAHIEAKKNEIAPIVLMPGDPLR	A	Dimethyl (N-term); Oxidation (M)
tr|Q4A8S8|deoD Q4A8S8_MYCH7 Purine-nucleoside phosphorylase n=6 Tax_Id=262722 [Mycoplasma hyopneumoniae (strain 7448)]	795	26186	915.501	2743.48	3	2743.51	-0.0321	1	24	0	97.06	57	73	5e-06	-	MTAHIEAKKNEIAPIVLMPGDPLR	A	Dimethyl (N-term); Oxidation (M)
tr|Q4A8S8|deoD Q4A8S8_MYCH7 Purine-nucleoside phosphorylase n=6 Tax_Id=262722 [Mycoplasma hyopneumoniae (strain 7448)]	795	26186	686.878	2743.48	4	2743.51	-0.0318	1	24	0	70	68	73	0.04	-	MTAHIEAKKNEIAPIVLMPGDPLR	A	Dimethyl (N-term); Oxidation (M)
tr|Q4A8S8|deoD Q4A8S8_MYCH7 Purine-nucleoside phosphorylase n=6 Tax_Id=262722 [Mycoplasma hyopneumoniae (strain 7448)]	795	26186	686.878	2743.48	4	2743.51	-0.0318	1	24	0	51.38	49	73	0.029	-	MTAHIEAKKNEIAPIVLMPGDPLR	A	Dimethyl (N-term); Oxidation (M)
tr|Q4A8S8|deoD Q4A8S8_MYCH7 Purine-nucleoside phosphorylase n=6 Tax_Id=262722 [Mycoplasma hyopneumoniae (strain 7448)]	795	26186	915.502	2743.48	3	2743.51	-0.0284	1	24	0	74.83	38	73	1.2e-05	-	MTAHIEAKKNEIAPIVLMPGDPLR	A	Dimethyl (N-term); Oxidation (M)
tr|Q4A8S8|deoD Q4A8S8_MYCH7 Purine-nucleoside phosphorylase n=6 Tax_Id=262722 [Mycoplasma hyopneumoniae (strain 7448)]	795	26186	915.502	2743.48	3	2743.51	-0.0284	1	24	0	89.02	38	73	4.4e-07	-	MTAHIEAKKNEIAPIVLMPGDPLR	A	Dimethyl (N-term); Oxidation (M)
tr|Q4A8S8|deoD Q4A8S8_MYCH7 Purine-nucleoside phosphorylase n=6 Tax_Id=262722 [Mycoplasma hyopneumoniae (strain 7448)]	795	26186	915.502	2743.48	3	2743.51	-0.0284	1	24	0	88.1	40	73	8.5e-07	-	MTAHIEAKKNEIAPIVLMPGDPLR	A	Dimethyl (N-term); Oxidation (M)
tr|Q4A8S8|deoD Q4A8S8_MYCH7 Purine-nucleoside phosphorylase n=6 Tax_Id=262722 [Mycoplasma hyopneumoniae (strain 7448)]	795	26186	549.896	2744.44	5	2744.5	-0.0526	1	24	0	48.59	44	74	0.02	-	MTAHIEAKKNEIAPIVLMPGDPLR	A	Deamidated (NQ); Dimethyl (N-term); Oxidation (M)
tr|Q4A8S8|deoD Q4A8S8_MYCH7 Purine-nucleoside phosphorylase n=6 Tax_Id=262722 [Mycoplasma hyopneumoniae (strain 7448)]	795	26186	687.119	2744.45	4	2744.5	-0.0497	1	24	0	53.83	46	74	0.0084	-	MTAHIEAKKNEIAPIVLMPGDPLR	A	Deamidated (NQ); Dimethyl (N-term); Oxidation (M)
tr|Q4A8S8|deoD Q4A8S8_MYCH7 Purine-nucleoside phosphorylase n=6 Tax_Id=262722 [Mycoplasma hyopneumoniae (strain 7448)]	795	26186	690.873	2759.46	4	2759.51	-0.0454	1	24	0	57.82	45	74	0.0027	-	MTAHIEAKKNEIAPIVLMPGDPLR	A	Dimethyl (N-term); 2 Oxidation (M)
tr|Q4A8S8|deoD Q4A8S8_MYCH7 Purine-nucleoside phosphorylase n=6 Tax_Id=262722 [Mycoplasma hyopneumoniae (strain 7448)]	795	26186	690.873	2759.46	4	2759.51	-0.0454	1	24	0	47.51	46	74	0.04	-	MTAHIEAKKNEIAPIVLMPGDPLR	A	Dimethyl (N-term); 2 Oxidation (M)
tr|Q4A8S8|deoD Q4A8S8_MYCH7 Purine-nucleoside phosphorylase n=6 Tax_Id=262722 [Mycoplasma hyopneumoniae (strain 7448)]	795	26186	690.873	2759.46	4	2759.51	-0.0454	1	24	0	76.69		74	0.029	-	MTAHIEAKKNEIAPIVLMPGDPLR	A	Dimethyl (N-term); 2 Oxidation (M)
tr|Q4A8S8|deoD Q4A8S8_MYCH7 Purine-nucleoside phosphorylase n=6 Tax_Id=262722 [Mycoplasma hyopneumoniae (strain 7448)]	795	26186	920.829	2759.47	3	2759.51	-0.0422	1	24	0	66.66	49	74	0.00096	-	MTAHIEAKKNEIAPIVLMPGDPLR	A	Dimethyl (N-term); 2 Oxidation (M)
tr|Q4A8S8|deoD Q4A8S8_MYCH7 Purine-nucleoside phosphorylase n=6 Tax_Id=262722 [Mycoplasma hyopneumoniae (strain 7448)]	795	26186	920.829	2759.47	3	2759.51	-0.0422	1	24	0	81.78	57	74	0.00019	-	MTAHIEAKKNEIAPIVLMPGDPLR	A	Dimethyl (N-term); 2 Oxidation (M)
tr|Q4A8S8|deoD Q4A8S8_MYCH7 Purine-nucleoside phosphorylase n=6 Tax_Id=262722 [Mycoplasma hyopneumoniae (strain 7448)]	795	26186	920.829	2759.47	3	2759.51	-0.0422	1	24	0	86.97	62	74	0.00016	-	MTAHIEAKKNEIAPIVLMPGDPLR	A	Dimethyl (N-term); 2 Oxidation (M)
tr|Q4A8S8|deoD Q4A8S8_MYCH7 Purine-nucleoside phosphorylase n=6 Tax_Id=262722 [Mycoplasma hyopneumoniae (strain 7448)]	795	26186	921.163	2760.47	3	2760.49	-0.0246	1	24	0	59.47	45	74	0.0022	-	MTAHIEAKKNEIAPIVLMPGDPLR	A	Deamidated (NQ); Dimethyl (N-term); 2 Oxidation (M)
sp|Q4AAR4|dnaK DNAK_MYCHJ Chaperone protein DnaK n=3 Tax_Id=262719 [Mycoplasma hyopneumoniae (strain J / ATCC 25934 / NCTC 10110)]	767	67150	544.942	1631.8	3	1631.83	-0.0303	275	287	0	87.79	69	73	0.00068	R	SEFEKMTAHLIDR	T	Dimethyl (N-term)
sp|Q4AAR4|dnaK DNAK_MYCHJ Chaperone protein DnaK n=3 Tax_Id=262719 [Mycoplasma hyopneumoniae (strain J / ATCC 25934 / NCTC 10110)]	767	67150	544.942	1631.8	3	1631.83	-0.0303	275	287	0	77.4	69	73	0.0074	R	SEFEKMTAHLIDR	T	Dimethyl (N-term)
sp|Q4AAR4|dnaK DNAK_MYCHJ Chaperone protein DnaK n=3 Tax_Id=262719 [Mycoplasma hyopneumoniae (strain J / ATCC 25934 / NCTC 10110)]	767	67150	544.942	1631.8	3	1631.83	-0.0302	275	287	0	64.98	56	73	0.0063	R	SEFEKMTAHLIDR	T	Dimethyl (N-term)
sp|Q4AAR4|dnaK DNAK_MYCHJ Chaperone protein DnaK n=3 Tax_Id=262719 [Mycoplasma hyopneumoniae (strain J / ATCC 25934 / NCTC 10110)]	767	67150	544.942	1631.8	3	1631.83	-0.0302	275	287	0	65.33	45	73	0.00047	R	SEFEKMTAHLIDR	T	Dimethyl (N-term)
sp|Q4AAR4|dnaK DNAK_MYCHJ Chaperone protein DnaK n=3 Tax_Id=262719 [Mycoplasma hyopneumoniae (strain J / ATCC 25934 / NCTC 10110)]	767	67150	816.91	1631.81	2	1631.83	-0.0286	275	287	0	87.53	67	73	0.00048	R	SEFEKMTAHLIDR	T	Dimethyl (N-term)
sp|Q4AAR4|dnaK DNAK_MYCHJ Chaperone protein DnaK n=3 Tax_Id=262719 [Mycoplasma hyopneumoniae (strain J / ATCC 25934 / NCTC 10110)]	767	67150	816.911	1631.81	2	1631.83	-0.0274	275	287	0	48.63	42	78	0.012	R	SEFEKMTAHLIDR	T	Dimethyl (N-term)
sp|Q4AAR4|dnaK DNAK_MYCHJ Chaperone protein DnaK n=3 Tax_Id=262719 [Mycoplasma hyopneumoniae (strain J / ATCC 25934 / NCTC 10110)]	767	67150	550.274	1647.8	3	1647.83	-0.0286	275	287	0	61.31	57	73	0.023	R	SEFEKMTAHLIDR	T	Dimethyl (N-term); Oxidation (M)
sp|Q4AAR4|dnaK DNAK_MYCHJ Chaperone protein DnaK n=3 Tax_Id=262719 [Mycoplasma hyopneumoniae (strain J / ATCC 25934 / NCTC 10110)]	767	67150	590.337	1767.99	3	1768.02	-0.0307	128	143	0	71.14	68	71	0.026	R	EATKNAGKIAGLQVER	I	Dimethyl (N-term)
sp|Q4AAR4|dnaK DNAK_MYCHJ Chaperone protein DnaK n=3 Tax_Id=262719 [Mycoplasma hyopneumoniae (strain J / ATCC 25934 / NCTC 10110)]	767	67150	590.337	1767.99	3	1768.02	-0.0307	128	143	0	86.08		71	0.0017	R	EATKNAGKIAGLQVER	I	Dimethyl (N-term)
sp|Q4AAR4|dnaK DNAK_MYCHJ Chaperone protein DnaK n=3 Tax_Id=262719 [Mycoplasma hyopneumoniae (strain J / ATCC 25934 / NCTC 10110)]	767	67150	885.496	1768.98	2	1769	-0.0274	128	143	0	67.58	60	72	0.011	R	EATKNAGKIAGLQVER	I	Deamidated (NQ); Dimethyl (N-term)
sp|Q4AAR4|dnaK DNAK_MYCHJ Chaperone protein DnaK n=3 Tax_Id=262719 [Mycoplasma hyopneumoniae (strain J / ATCC 25934 / NCTC 10110)]	767	67150	439.634	2193.13	5	2193.18	-0.043	318	335	0	53.93	48	74	0.013	R	MPAVQSMIEHTLNKKPNR	S	Dimethyl (N-term); Oxidation (M)
sp|Q4AAR4|dnaK DNAK_MYCHJ Chaperone protein DnaK n=3 Tax_Id=262719 [Mycoplasma hyopneumoniae (strain J / ATCC 25934 / NCTC 10110)]	767	67150	549.291	2193.13	4	2193.18	-0.0418	318	335	0	55.4	43	74	0.0036	R	MPAVQSMIEHTLNKKPNR	S	Dimethyl (N-term); Oxidation (M)
sp|Q4AAR4|dnaK DNAK_MYCHJ Chaperone protein DnaK n=3 Tax_Id=262719 [Mycoplasma hyopneumoniae (strain J / ATCC 25934 / NCTC 10110)]	767	67150	529.689	2643.41	5	2643.46	-0.0519	34	57	0	46.21	44	74	0.036	N	GKTTTPSVVAFKNNEEIVGDAAKR	Q	Dimethyl (N-term)
sp|Q4AAR4|dnaK DNAK_MYCHJ Chaperone protein DnaK n=3 Tax_Id=262719 [Mycoplasma hyopneumoniae (strain J / ATCC 25934 / NCTC 10110)]	767	67150	661.86	2643.41	4	2643.46	-0.0486	34	57	0	69.46	40	73	5.8e-05	N	GKTTTPSVVAFKNNEEIVGDAAKR	Q	Dimethyl (N-term)
sp|Q4AAR4|dnaK DNAK_MYCHJ Chaperone protein DnaK n=3 Tax_Id=262719 [Mycoplasma hyopneumoniae (strain J / ATCC 25934 / NCTC 10110)]	767	67150	662.111	2644.41	4	2644.44	-0.0294	34	57	0	56.07	46	73	0.0055	N	GKTTTPSVVAFKNNEEIVGDAAKR	Q	Deamidated (NQ); Dimethyl (N-term)
sp|Q4AAR4|dnaK DNAK_MYCHJ Chaperone protein DnaK n=3 Tax_Id=262719 [Mycoplasma hyopneumoniae (strain J / ATCC 25934 / NCTC 10110)]	767	67150	770.188	3076.72	4	3076.77	-0.0517	290	317	0	63.55	58	71	0.017	R	KPIVDALKQAKIEASDLDEVLLVGGSTR	M	Dimethyl (N-term)
sp|Q4AAR4|dnaK DNAK_MYCHJ Chaperone protein DnaK n=3 Tax_Id=262719 [Mycoplasma hyopneumoniae (strain J / ATCC 25934 / NCTC 10110)]	767	67150	1026.58	3076.73	3	3076.77	-0.0484	290	317	0	80.63	42	70	8e-06	R	KPIVDALKQAKIEASDLDEVLLVGGSTR	M	Dimethyl (N-term)
sp|Q4AAR4|dnaK DNAK_MYCHJ Chaperone protein DnaK n=3 Tax_Id=262719 [Mycoplasma hyopneumoniae (strain J / ATCC 25934 / NCTC 10110)]	767	67150	1026.58	3076.73	3	3076.77	-0.0484	290	317	0	94.3	51	70	2.5e-06	R	KPIVDALKQAKIEASDLDEVLLVGGSTR	M	Dimethyl (N-term)
sp|Q4AAR4|dnaK DNAK_MYCHJ Chaperone protein DnaK n=3 Tax_Id=262719 [Mycoplasma hyopneumoniae (strain J / ATCC 25934 / NCTC 10110)]	767	67150	1026.58	3076.73	3	3076.77	-0.0484	290	317	0	75.43	42	70	2.3e-05	R	KPIVDALKQAKIEASDLDEVLLVGGSTR	M	Dimethyl (N-term)
sp|Q4AAR4|dnaK DNAK_MYCHJ Chaperone protein DnaK n=3 Tax_Id=262719 [Mycoplasma hyopneumoniae (strain J / ATCC 25934 / NCTC 10110)]	767	67150	739.377	3691.85	5	3691.88	-0.0329	465	495	0	38.51	32	76	0.011	K	TGKEQTITIKNTSTLSEEEINKMIQEAEENR	E	Dimethyl (N-term); Oxidation (M)
sp|Q4AAR4|dnaK DNAK_MYCHJ Chaperone protein DnaK n=3 Tax_Id=262719 [Mycoplasma hyopneumoniae (strain J / ATCC 25934 / NCTC 10110)]	767	67150	780.766	4678.55	6	4678.63	-0.0821	234	274	0	50.68	29	72	0.0004	R	LKEEAEKTKINLSNQSVSTVSLPFLGMGKNGPINVELELKR	S	Dimethyl (N-term)
sp|Q4AAR4|dnaK DNAK_MYCHJ Chaperone protein DnaK n=3 Tax_Id=262719 [Mycoplasma hyopneumoniae (strain J / ATCC 25934 / NCTC 10110)]	767	67150	780.766	4678.55	6	4678.63	-0.0821	234	274	0	47.61	35	72	0.003	R	LKEEAEKTKINLSNQSVSTVSLPFLGMGKNGPINVELELKR	S	Dimethyl (N-term)
sp|Q4AAR4|dnaK DNAK_MYCHJ Chaperone protein DnaK n=3 Tax_Id=262719 [Mycoplasma hyopneumoniae (strain J / ATCC 25934 / NCTC 10110)]	767	67150	936.718	4678.55	5	4678.63	-0.0821	234	274	0	54.73	37	72	0.00096	R	LKEEAEKTKINLSNQSVSTVSLPFLGMGKNGPINVELELKR	S	Dimethyl (N-term)
sp|Q4AAR4|dnaK DNAK_MYCHJ Chaperone protein DnaK n=3 Tax_Id=262719 [Mycoplasma hyopneumoniae (strain J / ATCC 25934 / NCTC 10110)]	767	67150	780.937	4679.58	6	4679.62	-0.0393	234	274	0	36.83	34	72	0.033	R	LKEEAEKTKINLSNQSVSTVSLPFLGMGKNGPINVELELKR	S	Deamidated (NQ); Dimethyl (N-term)
sp|Q4AAR4|dnaK DNAK_MYCHJ Chaperone protein DnaK n=3 Tax_Id=262719 [Mycoplasma hyopneumoniae (strain J / ATCC 25934 / NCTC 10110)]	767	67150	587.827	4694.55	8	4694.63	-0.0749	234	274	0	28.45	25	73	0.028	R	LKEEAEKTKINLSNQSVSTVSLPFLGMGKNGPINVELELKR	S	Dimethyl (N-term); Oxidation (M)
sp|Q4AAR4|dnaK DNAK_MYCHJ Chaperone protein DnaK n=3 Tax_Id=262719 [Mycoplasma hyopneumoniae (strain J / ATCC 25934 / NCTC 10110)]	767	67150	587.827	4694.55	8	4694.63	-0.0749	234	274	0	36.08	25	73	0.0046	R	LKEEAEKTKINLSNQSVSTVSLPFLGMGKNGPINVELELKR	S	Dimethyl (N-term); Oxidation (M)
sp|Q4AAR4|dnaK DNAK_MYCHJ Chaperone protein DnaK n=3 Tax_Id=262719 [Mycoplasma hyopneumoniae (strain J / ATCC 25934 / NCTC 10110)]	767	67150	783.434	4694.56	6	4694.63	-0.0715	234	274	0	34.05	25	72	0.0071	R	LKEEAEKTKINLSNQSVSTVSLPFLGMGKNGPINVELELKR	S	Dimethyl (N-term); Oxidation (M)
sp|Q4AAR4|dnaK DNAK_MYCHJ Chaperone protein DnaK n=3 Tax_Id=262719 [Mycoplasma hyopneumoniae (strain J / ATCC 25934 / NCTC 10110)]	767	67150	783.434	4694.56	6	4694.63	-0.0715	234	274	0	39.01	33	72	0.015	R	LKEEAEKTKINLSNQSVSTVSLPFLGMGKNGPINVELELKR	S	Dimethyl (N-term); Oxidation (M)
sp|Q4AAR4|dnaK DNAK_MYCHJ Chaperone protein DnaK n=3 Tax_Id=262719 [Mycoplasma hyopneumoniae (strain J / ATCC 25934 / NCTC 10110)]	767	67150	783.434	4694.56	6	4694.63	-0.0715	234	274	0	65.93	28	72	9.7e-06	R	LKEEAEKTKINLSNQSVSTVSLPFLGMGKNGPINVELELKR	S	Dimethyl (N-term); Oxidation (M)
sp|Q4AAR4|dnaK DNAK_MYCHJ Chaperone protein DnaK n=3 Tax_Id=262719 [Mycoplasma hyopneumoniae (strain J / ATCC 25934 / NCTC 10110)]	767	67150	939.919	4694.56	5	4694.63	-0.0686	234	274	0	57.28	30	72	0.0001	R	LKEEAEKTKINLSNQSVSTVSLPFLGMGKNGPINVELELKR	S	Dimethyl (N-term); Oxidation (M)
sp|Q4AAR4|dnaK DNAK_MYCHJ Chaperone protein DnaK n=3 Tax_Id=262719 [Mycoplasma hyopneumoniae (strain J / ATCC 25934 / NCTC 10110)]	767	67150	939.919	4694.56	5	4694.63	-0.0686	234	274	0	35.75	24	72	0.0035	R	LKEEAEKTKINLSNQSVSTVSLPFLGMGKNGPINVELELKR	S	Dimethyl (N-term); Oxidation (M)
sp|Q4AAR4|dnaK DNAK_MYCHJ Chaperone protein DnaK n=3 Tax_Id=262719 [Mycoplasma hyopneumoniae (strain J / ATCC 25934 / NCTC 10110)]	767	67150	1174.65	4694.57	4	4694.63	-0.0628	234	274	0	32.85	30	72	0.029	R	LKEEAEKTKINLSNQSVSTVSLPFLGMGKNGPINVELELKR	S	Dimethyl (N-term); Oxidation (M)
sp|Q4AAR4|dnaK DNAK_MYCHJ Chaperone protein DnaK n=3 Tax_Id=262719 [Mycoplasma hyopneumoniae (strain J / ATCC 25934 / NCTC 10110)]	767	67150	783.436	4694.57	6	4694.63	-0.056	234	274	0	22.36	19	72	0.028	R	LKEEAEKTKINLSNQSVSTVSLPFLGMGKNGPINVELELKR	S	Dimethyl (N-term); Oxidation (M)
sp|Q4AAR4|dnaK DNAK_MYCHJ Chaperone protein DnaK n=3 Tax_Id=262719 [Mycoplasma hyopneumoniae (strain J / ATCC 25934 / NCTC 10110)]	767	67150	939.923	4694.58	5	4694.63	-0.0488	234	274	0	24.17	22	72	0.031	R	LKEEAEKTKINLSNQSVSTVSLPFLGMGKNGPINVELELKR	S	Dimethyl (N-term); Oxidation (M)
sp|Q4AAR4|dnaK DNAK_MYCHJ Chaperone protein DnaK n=3 Tax_Id=262719 [Mycoplasma hyopneumoniae (strain J / ATCC 25934 / NCTC 10110)]	767	67150	671.804	4695.58	7	4695.61	-0.0345	234	274	0	34.84	26	72	0.0076	R	LKEEAEKTKINLSNQSVSTVSLPFLGMGKNGPINVELELKR	S	Deamidated (NQ); Dimethyl (N-term); Oxidation (M)
sp|Q4AAR4|dnaK DNAK_MYCHJ Chaperone protein DnaK n=3 Tax_Id=262719 [Mycoplasma hyopneumoniae (strain J / ATCC 25934 / NCTC 10110)]	767	67150	761.293	6082.28	8	6082.39	-0.1114	2	57	0	28.73	25	73	0.023	M	AKEIILGIDLGTTNSVVAIIENQKPVVLENPNGKTTTPSVVAFKNNEEIVGDAAKR	Q	Dimethyl (N-term)
sp|Q4AAR4|dnaK DNAK_MYCHJ Chaperone protein DnaK n=3 Tax_Id=262719 [Mycoplasma hyopneumoniae (strain J / ATCC 25934 / NCTC 10110)]	767	67150	761.293	6082.29	8	6082.39	-0.1049	2	57	0	55.06	33	73	0.00033	M	AKEIILGIDLGTTNSVVAIIENQKPVVLENPNGKTTTPSVVAFKNNEEIVGDAAKR	Q	Dimethyl (N-term)
sp|Q4AAR4|dnaK DNAK_MYCHJ Chaperone protein DnaK n=3 Tax_Id=262719 [Mycoplasma hyopneumoniae (strain J / ATCC 25934 / NCTC 10110)]	767	67150	761.293	6082.29	8	6082.39	-0.1049	2	57	0	36.82	33	73	0.024	M	AKEIILGIDLGTTNSVVAIIENQKPVVLENPNGKTTTPSVVAFKNNEEIVGDAAKR	Q	Dimethyl (N-term)
sp|Q4AAR4|dnaK DNAK_MYCHJ Chaperone protein DnaK n=3 Tax_Id=262719 [Mycoplasma hyopneumoniae (strain J / ATCC 25934 / NCTC 10110)]	767	67150	761.294	6082.29	8	6082.39	-0.0986	2	57	0	41.76	30	73	0.0034	M	AKEIILGIDLGTTNSVVAIIENQKPVVLENPNGKTTTPSVVAFKNNEEIVGDAAKR	Q	Dimethyl (N-term)
sp|Q4AAR4|dnaK DNAK_MYCHJ Chaperone protein DnaK n=3 Tax_Id=262719 [Mycoplasma hyopneumoniae (strain J / ATCC 25934 / NCTC 10110)]	767	67150	761.295	6082.3	8	6082.39	-0.0916	2	57	0	37.02	28	73	0.0063	M	AKEIILGIDLGTTNSVVAIIENQKPVVLENPNGKTTTPSVVAFKNNEEIVGDAAKR	Q	Dimethyl (N-term)
sp|Q4AAR4|dnaK DNAK_MYCHJ Chaperone protein DnaK n=3 Tax_Id=262719 [Mycoplasma hyopneumoniae (strain J / ATCC 25934 / NCTC 10110)]	767	67150	761.295	6082.3	8	6082.39	-0.0893	2	57	0	44.03	28	73	0.0015	M	AKEIILGIDLGTTNSVVAIIENQKPVVLENPNGKTTTPSVVAFKNNEEIVGDAAKR	Q	Dimethyl (N-term)
sp|Q4AAR4|dnaK DNAK_MYCHJ Chaperone protein DnaK n=3 Tax_Id=262719 [Mycoplasma hyopneumoniae (strain J / ATCC 25934 / NCTC 10110)]	767	67150	761.295	6082.3	8	6082.39	-0.0893	2	57	0	48.62	31	73	0.00096	M	AKEIILGIDLGTTNSVVAIIENQKPVVLENPNGKTTTPSVVAFKNNEEIVGDAAKR	Q	Dimethyl (N-term)
sp|Q4AAR4|dnaK DNAK_MYCHJ Chaperone protein DnaK n=3 Tax_Id=262719 [Mycoplasma hyopneumoniae (strain J / ATCC 25934 / NCTC 10110)]	767	67150	869.908	6082.31	7	6082.39	-0.0872	2	57	0	68.82	42	73	0.00011	M	AKEIILGIDLGTTNSVVAIIENQKPVVLENPNGKTTTPSVVAFKNNEEIVGDAAKR	Q	Dimethyl (N-term)
sp|Q4AAR4|dnaK DNAK_MYCHJ Chaperone protein DnaK n=3 Tax_Id=262719 [Mycoplasma hyopneumoniae (strain J / ATCC 25934 / NCTC 10110)]	767	67150	1217.47	6082.31	5	6082.39	-0.0802	2	57	0	80.31		73	0.0095	M	AKEIILGIDLGTTNSVVAIIENQKPVVLENPNGKTTTPSVVAFKNNEEIVGDAAKR	Q	Dimethyl (N-term)
sp|Q4AAR4|dnaK DNAK_MYCHJ Chaperone protein DnaK n=3 Tax_Id=262719 [Mycoplasma hyopneumoniae (strain J / ATCC 25934 / NCTC 10110)]	767	67150	761.416	6083.27	8	6083.38	-0.109	2	57	0	49.44	37	73	0.0031	M	AKEIILGIDLGTTNSVVAIIENQKPVVLENPNGKTTTPSVVAFKNNEEIVGDAAKR	Q	Deamidated (NQ); Dimethyl (N-term)
sp|Q4AAR4|dnaK DNAK_MYCHJ Chaperone protein DnaK n=3 Tax_Id=262719 [Mycoplasma hyopneumoniae (strain J / ATCC 25934 / NCTC 10110)]	767	67150	761.416	6083.27	8	6083.38	-0.1073	2	57	0	48.71	47	73	0.042	M	AKEIILGIDLGTTNSVVAIIENQKPVVLENPNGKTTTPSVVAFKNNEEIVGDAAKR	Q	Deamidated (NQ); Dimethyl (N-term)
sp|Q4AAR4|dnaK DNAK_MYCHJ Chaperone protein DnaK n=3 Tax_Id=262719 [Mycoplasma hyopneumoniae (strain J / ATCC 25934 / NCTC 10110)]	767	67150	1014.89	6083.27	6	6083.38	-0.1064	2	57	0	34.42	31	73	0.023	M	AKEIILGIDLGTTNSVVAIIENQKPVVLENPNGKTTTPSVVAFKNNEEIVGDAAKR	Q	Deamidated (NQ); Dimethyl (N-term)
sp|Q4AAR4|dnaK DNAK_MYCHJ Chaperone protein DnaK n=3 Tax_Id=262719 [Mycoplasma hyopneumoniae (strain J / ATCC 25934 / NCTC 10110)]	767	67150	1014.89	6083.27	6	6083.38	-0.1061	2	57	0	53.92	36	73	0.00094	M	AKEIILGIDLGTTNSVVAIIENQKPVVLENPNGKTTTPSVVAFKNNEEIVGDAAKR	Q	Deamidated (NQ); Dimethyl (N-term)
sp|Q4AAR4|dnaK DNAK_MYCHJ Chaperone protein DnaK n=3 Tax_Id=262719 [Mycoplasma hyopneumoniae (strain J / ATCC 25934 / NCTC 10110)]	767	67150	1014.89	6083.27	6	6083.38	-0.1061	2	57	0	52.85	33	73	0.00058	M	AKEIILGIDLGTTNSVVAIIENQKPVVLENPNGKTTTPSVVAFKNNEEIVGDAAKR	Q	Deamidated (NQ); Dimethyl (N-term)
sp|Q4AAR4|dnaK DNAK_MYCHJ Chaperone protein DnaK n=3 Tax_Id=262719 [Mycoplasma hyopneumoniae (strain J / ATCC 25934 / NCTC 10110)]	767	67150	870.047	6083.28	7	6083.38	-0.101	2	57	0	29.82	29	73	0.048	M	AKEIILGIDLGTTNSVVAIIENQKPVVLENPNGKTTTPSVVAFKNNEEIVGDAAKR	Q	Deamidated (NQ); Dimethyl (N-term)
sp|Q4AAR4|dnaK DNAK_MYCHJ Chaperone protein DnaK n=3 Tax_Id=262719 [Mycoplasma hyopneumoniae (strain J / ATCC 25934 / NCTC 10110)]	767	67150	761.417	6083.28	8	6083.38	-0.0976	2	57	0	51.81	39	73	0.0032	M	AKEIILGIDLGTTNSVVAIIENQKPVVLENPNGKTTTPSVVAFKNNEEIVGDAAKR	Q	Deamidated (NQ); Dimethyl (N-term)
sp|Q4AAR4|dnaK DNAK_MYCHJ Chaperone protein DnaK n=3 Tax_Id=262719 [Mycoplasma hyopneumoniae (strain J / ATCC 25934 / NCTC 10110)]	767	67150	1014.89	6083.29	6	6083.38	-0.0913	2	57	0	38.97	30	73	0.0064	M	AKEIILGIDLGTTNSVVAIIENQKPVVLENPNGKTTTPSVVAFKNNEEIVGDAAKR	Q	Deamidated (NQ); Dimethyl (N-term)
tr|Q1P9T8|P65 Q1P9T8_MYCHY Chaperone protein DnaK n=2 Tax_Id=2099 [Mycoplasma hyopneumoniae]	543	67073	544.942	1631.8	3	1631.83	-0.0303	275	287	0	87.79	69	73	0.00068	R	SEFEKMTAHLIDR	T	Dimethyl (N-term)
tr|Q1P9T8|P65 Q1P9T8_MYCHY Chaperone protein DnaK n=2 Tax_Id=2099 [Mycoplasma hyopneumoniae]	543	67073	544.942	1631.8	3	1631.83	-0.0303	275	287	0	77.4	69	73	0.0074	R	SEFEKMTAHLIDR	T	Dimethyl (N-term)
tr|Q1P9T8|P65 Q1P9T8_MYCHY Chaperone protein DnaK n=2 Tax_Id=2099 [Mycoplasma hyopneumoniae]	543	67073	544.942	1631.8	3	1631.83	-0.0302	275	287	0	64.98	56	73	0.0063	R	SEFEKMTAHLIDR	T	Dimethyl (N-term)
tr|Q1P9T8|P65 Q1P9T8_MYCHY Chaperone protein DnaK n=2 Tax_Id=2099 [Mycoplasma hyopneumoniae]	543	67073	544.942	1631.8	3	1631.83	-0.0302	275	287	0	65.33	45	73	0.00047	R	SEFEKMTAHLIDR	T	Dimethyl (N-term)
tr|Q1P9T8|P65 Q1P9T8_MYCHY Chaperone protein DnaK n=2 Tax_Id=2099 [Mycoplasma hyopneumoniae]	543	67073	816.91	1631.81	2	1631.83	-0.0286	275	287	0	87.53	67	73	0.00048	R	SEFEKMTAHLIDR	T	Dimethyl (N-term)
tr|Q1P9T8|P65 Q1P9T8_MYCHY Chaperone protein DnaK n=2 Tax_Id=2099 [Mycoplasma hyopneumoniae]	543	67073	816.911	1631.81	2	1631.83	-0.0274	275	287	0	48.63	42	78	0.012	R	SEFEKMTAHLIDR	T	Dimethyl (N-term)
tr|Q1P9T8|P65 Q1P9T8_MYCHY Chaperone protein DnaK n=2 Tax_Id=2099 [Mycoplasma hyopneumoniae]	543	67073	550.274	1647.8	3	1647.83	-0.0286	275	287	0	61.31	57	73	0.023	R	SEFEKMTAHLIDR	T	Dimethyl (N-term); Oxidation (M)
tr|Q1P9T8|P65 Q1P9T8_MYCHY Chaperone protein DnaK n=2 Tax_Id=2099 [Mycoplasma hyopneumoniae]	543	67073	590.337	1767.99	3	1768.02	-0.0307	128	143	0	71.14	68	71	0.026	R	EATKNAGKIAGLQVER	I	Dimethyl (N-term)
tr|Q1P9T8|P65 Q1P9T8_MYCHY Chaperone protein DnaK n=2 Tax_Id=2099 [Mycoplasma hyopneumoniae]	543	67073	590.337	1767.99	3	1768.02	-0.0307	128	143	0	86.08		71	0.0017	R	EATKNAGKIAGLQVER	I	Dimethyl (N-term)
tr|Q1P9T8|P65 Q1P9T8_MYCHY Chaperone protein DnaK n=2 Tax_Id=2099 [Mycoplasma hyopneumoniae]	543	67073	885.496	1768.98	2	1769	-0.0274	128	143	0	67.58	60	72	0.011	R	EATKNAGKIAGLQVER	I	Deamidated (NQ); Dimethyl (N-term)
tr|Q1P9T8|P65 Q1P9T8_MYCHY Chaperone protein DnaK n=2 Tax_Id=2099 [Mycoplasma hyopneumoniae]	543	67073	439.634	2193.13	5	2193.18	-0.043	318	335	0	53.93	48	74	0.013	R	MPAVQSMIEHTLNKKPNR	S	Dimethyl (N-term); Oxidation (M)
tr|Q1P9T8|P65 Q1P9T8_MYCHY Chaperone protein DnaK n=2 Tax_Id=2099 [Mycoplasma hyopneumoniae]	543	67073	549.291	2193.13	4	2193.18	-0.0418	318	335	0	55.4	43	74	0.0036	R	MPAVQSMIEHTLNKKPNR	S	Dimethyl (N-term); Oxidation (M)
tr|Q1P9T8|P65 Q1P9T8_MYCHY Chaperone protein DnaK n=2 Tax_Id=2099 [Mycoplasma hyopneumoniae]	543	67073	770.188	3076.72	4	3076.77	-0.0517	290	317	0	63.55	58	71	0.017	R	KPIVDALKQAKIEASDLDEVLLVGGSTR	M	Dimethyl (N-term)
tr|Q1P9T8|P65 Q1P9T8_MYCHY Chaperone protein DnaK n=2 Tax_Id=2099 [Mycoplasma hyopneumoniae]	543	67073	1026.58	3076.73	3	3076.77	-0.0484	290	317	0	80.63	42	70	8e-06	R	KPIVDALKQAKIEASDLDEVLLVGGSTR	M	Dimethyl (N-term)
tr|Q1P9T8|P65 Q1P9T8_MYCHY Chaperone protein DnaK n=2 Tax_Id=2099 [Mycoplasma hyopneumoniae]	543	67073	1026.58	3076.73	3	3076.77	-0.0484	290	317	0	94.3	51	70	2.5e-06	R	KPIVDALKQAKIEASDLDEVLLVGGSTR	M	Dimethyl (N-term)
tr|Q1P9T8|P65 Q1P9T8_MYCHY Chaperone protein DnaK n=2 Tax_Id=2099 [Mycoplasma hyopneumoniae]	543	67073	1026.58	3076.73	3	3076.77	-0.0484	290	317	0	75.43	42	70	2.3e-05	R	KPIVDALKQAKIEASDLDEVLLVGGSTR	M	Dimethyl (N-term)
tr|Q1P9T8|P65 Q1P9T8_MYCHY Chaperone protein DnaK n=2 Tax_Id=2099 [Mycoplasma hyopneumoniae]	543	67073	739.377	3691.85	5	3691.88	-0.0329	465	495	0	38.51	32	76	0.011	K	TGKEQTITIKNTSTLSEEEINKMIQEAEENR	E	Dimethyl (N-term); Oxidation (M)
tr|Q1P9T8|P65 Q1P9T8_MYCHY Chaperone protein DnaK n=2 Tax_Id=2099 [Mycoplasma hyopneumoniae]	543	67073	780.766	4678.55	6	4678.63	-0.0821	234	274	0	50.68	29	72	0.0004	R	LKEEAEKTKINLSNQSVSTVSLPFLGMGKNGPINVELELKR	S	Dimethyl (N-term)
tr|Q1P9T8|P65 Q1P9T8_MYCHY Chaperone protein DnaK n=2 Tax_Id=2099 [Mycoplasma hyopneumoniae]	543	67073	780.766	4678.55	6	4678.63	-0.0821	234	274	0	47.61	35	72	0.003	R	LKEEAEKTKINLSNQSVSTVSLPFLGMGKNGPINVELELKR	S	Dimethyl (N-term)
tr|Q1P9T8|P65 Q1P9T8_MYCHY Chaperone protein DnaK n=2 Tax_Id=2099 [Mycoplasma hyopneumoniae]	543	67073	936.718	4678.55	5	4678.63	-0.0821	234	274	0	54.73	37	72	0.00096	R	LKEEAEKTKINLSNQSVSTVSLPFLGMGKNGPINVELELKR	S	Dimethyl (N-term)
tr|Q1P9T8|P65 Q1P9T8_MYCHY Chaperone protein DnaK n=2 Tax_Id=2099 [Mycoplasma hyopneumoniae]	543	67073	780.937	4679.58	6	4679.62	-0.0393	234	274	0	36.83	34	72	0.033	R	LKEEAEKTKINLSNQSVSTVSLPFLGMGKNGPINVELELKR	S	Deamidated (NQ); Dimethyl (N-term)
tr|Q1P9T8|P65 Q1P9T8_MYCHY Chaperone protein DnaK n=2 Tax_Id=2099 [Mycoplasma hyopneumoniae]	543	67073	587.827	4694.55	8	4694.63	-0.0749	234	274	0	28.45	25	73	0.028	R	LKEEAEKTKINLSNQSVSTVSLPFLGMGKNGPINVELELKR	S	Dimethyl (N-term); Oxidation (M)
tr|Q1P9T8|P65 Q1P9T8_MYCHY Chaperone protein DnaK n=2 Tax_Id=2099 [Mycoplasma hyopneumoniae]	543	67073	587.827	4694.55	8	4694.63	-0.0749	234	274	0	36.08	25	73	0.0046	R	LKEEAEKTKINLSNQSVSTVSLPFLGMGKNGPINVELELKR	S	Dimethyl (N-term); Oxidation (M)
tr|Q1P9T8|P65 Q1P9T8_MYCHY Chaperone protein DnaK n=2 Tax_Id=2099 [Mycoplasma hyopneumoniae]	543	67073	783.434	4694.56	6	4694.63	-0.0715	234	274	0	34.05	25	72	0.0071	R	LKEEAEKTKINLSNQSVSTVSLPFLGMGKNGPINVELELKR	S	Dimethyl (N-term); Oxidation (M)
tr|Q1P9T8|P65 Q1P9T8_MYCHY Chaperone protein DnaK n=2 Tax_Id=2099 [Mycoplasma hyopneumoniae]	543	67073	783.434	4694.56	6	4694.63	-0.0715	234	274	0	39.01	33	72	0.015	R	LKEEAEKTKINLSNQSVSTVSLPFLGMGKNGPINVELELKR	S	Dimethyl (N-term); Oxidation (M)
tr|Q1P9T8|P65 Q1P9T8_MYCHY Chaperone protein DnaK n=2 Tax_Id=2099 [Mycoplasma hyopneumoniae]	543	67073	783.434	4694.56	6	4694.63	-0.0715	234	274	0	65.93	28	72	9.7e-06	R	LKEEAEKTKINLSNQSVSTVSLPFLGMGKNGPINVELELKR	S	Dimethyl (N-term); Oxidation (M)
tr|Q1P9T8|P65 Q1P9T8_MYCHY Chaperone protein DnaK n=2 Tax_Id=2099 [Mycoplasma hyopneumoniae]	543	67073	939.919	4694.56	5	4694.63	-0.0686	234	274	0	57.28	30	72	0.0001	R	LKEEAEKTKINLSNQSVSTVSLPFLGMGKNGPINVELELKR	S	Dimethyl (N-term); Oxidation (M)
tr|Q1P9T8|P65 Q1P9T8_MYCHY Chaperone protein DnaK n=2 Tax_Id=2099 [Mycoplasma hyopneumoniae]	543	67073	939.919	4694.56	5	4694.63	-0.0686	234	274	0	35.75	24	72	0.0035	R	LKEEAEKTKINLSNQSVSTVSLPFLGMGKNGPINVELELKR	S	Dimethyl (N-term); Oxidation (M)
tr|Q1P9T8|P65 Q1P9T8_MYCHY Chaperone protein DnaK n=2 Tax_Id=2099 [Mycoplasma hyopneumoniae]	543	67073	1174.65	4694.57	4	4694.63	-0.0628	234	274	0	32.85	30	72	0.029	R	LKEEAEKTKINLSNQSVSTVSLPFLGMGKNGPINVELELKR	S	Dimethyl (N-term); Oxidation (M)
tr|Q1P9T8|P65 Q1P9T8_MYCHY Chaperone protein DnaK n=2 Tax_Id=2099 [Mycoplasma hyopneumoniae]	543	67073	783.436	4694.57	6	4694.63	-0.056	234	274	0	22.36	19	72	0.028	R	LKEEAEKTKINLSNQSVSTVSLPFLGMGKNGPINVELELKR	S	Dimethyl (N-term); Oxidation (M)
tr|Q1P9T8|P65 Q1P9T8_MYCHY Chaperone protein DnaK n=2 Tax_Id=2099 [Mycoplasma hyopneumoniae]	543	67073	939.923	4694.58	5	4694.63	-0.0488	234	274	0	24.17	22	72	0.031	R	LKEEAEKTKINLSNQSVSTVSLPFLGMGKNGPINVELELKR	S	Dimethyl (N-term); Oxidation (M)
tr|Q1P9T8|P65 Q1P9T8_MYCHY Chaperone protein DnaK n=2 Tax_Id=2099 [Mycoplasma hyopneumoniae]	543	67073	671.804	4695.58	7	4695.61	-0.0345	234	274	0	34.84	26	72	0.0076	R	LKEEAEKTKINLSNQSVSTVSLPFLGMGKNGPINVELELKR	S	Deamidated (NQ); Dimethyl (N-term); Oxidation (M)
gi|53987194|gb|AAV27395.1| chaperone protein dnaK n=1 Tax_Id=295358 [Mycoplasma hyopneumoniae 232]	531	70597	544.942	1631.8	3	1631.83	-0.0303	302	314	0	87.79	69	73	0.00068	R	SEFEKMTAHLIDR	T	Dimethyl (N-term)
gi|53987194|gb|AAV27395.1| chaperone protein dnaK n=1 Tax_Id=295358 [Mycoplasma hyopneumoniae 232]	531	70597	544.942	1631.8	3	1631.83	-0.0303	302	314	0	77.4	69	73	0.0074	R	SEFEKMTAHLIDR	T	Dimethyl (N-term)
gi|53987194|gb|AAV27395.1| chaperone protein dnaK n=1 Tax_Id=295358 [Mycoplasma hyopneumoniae 232]	531	70597	544.942	1631.8	3	1631.83	-0.0302	302	314	0	64.98	56	73	0.0063	R	SEFEKMTAHLIDR	T	Dimethyl (N-term)
gi|53987194|gb|AAV27395.1| chaperone protein dnaK n=1 Tax_Id=295358 [Mycoplasma hyopneumoniae 232]	531	70597	544.942	1631.8	3	1631.83	-0.0302	302	314	0	65.33	45	73	0.00047	R	SEFEKMTAHLIDR	T	Dimethyl (N-term)
gi|53987194|gb|AAV27395.1| chaperone protein dnaK n=1 Tax_Id=295358 [Mycoplasma hyopneumoniae 232]	531	70597	816.91	1631.81	2	1631.83	-0.0286	302	314	0	87.53	67	73	0.00048	R	SEFEKMTAHLIDR	T	Dimethyl (N-term)
gi|53987194|gb|AAV27395.1| chaperone protein dnaK n=1 Tax_Id=295358 [Mycoplasma hyopneumoniae 232]	531	70597	816.911	1631.81	2	1631.83	-0.0274	302	314	0	48.63	42	78	0.012	R	SEFEKMTAHLIDR	T	Dimethyl (N-term)
gi|53987194|gb|AAV27395.1| chaperone protein dnaK n=1 Tax_Id=295358 [Mycoplasma hyopneumoniae 232]	531	70597	550.274	1647.8	3	1647.83	-0.0286	302	314	0	61.31	57	73	0.023	R	SEFEKMTAHLIDR	T	Dimethyl (N-term); Oxidation (M)
gi|53987194|gb|AAV27395.1| chaperone protein dnaK n=1 Tax_Id=295358 [Mycoplasma hyopneumoniae 232]	531	70597	590.337	1767.99	3	1768.02	-0.0307	155	170	0	71.14	68	71	0.026	R	EATKNAGKIAGLQVER	I	Dimethyl (N-term)
gi|53987194|gb|AAV27395.1| chaperone protein dnaK n=1 Tax_Id=295358 [Mycoplasma hyopneumoniae 232]	531	70597	590.337	1767.99	3	1768.02	-0.0307	155	170	0	86.08		71	0.0017	R	EATKNAGKIAGLQVER	I	Dimethyl (N-term)
gi|53987194|gb|AAV27395.1| chaperone protein dnaK n=1 Tax_Id=295358 [Mycoplasma hyopneumoniae 232]	531	70597	885.496	1768.98	2	1769	-0.0274	155	170	0	67.58	60	72	0.011	R	EATKNAGKIAGLQVER	I	Deamidated (NQ); Dimethyl (N-term)
gi|53987194|gb|AAV27395.1| chaperone protein dnaK n=1 Tax_Id=295358 [Mycoplasma hyopneumoniae 232]	531	70597	439.634	2193.13	5	2193.18	-0.043	345	362	0	53.93	48	74	0.013	R	MPAVQSMIEHTLNKKPNR	S	Dimethyl (N-term); Oxidation (M)
gi|53987194|gb|AAV27395.1| chaperone protein dnaK n=1 Tax_Id=295358 [Mycoplasma hyopneumoniae 232]	531	70597	549.291	2193.13	4	2193.18	-0.0418	345	362	0	55.4	43	74	0.0036	R	MPAVQSMIEHTLNKKPNR	S	Dimethyl (N-term); Oxidation (M)
gi|53987194|gb|AAV27395.1| chaperone protein dnaK n=1 Tax_Id=295358 [Mycoplasma hyopneumoniae 232]	531	70597	770.188	3076.72	4	3076.77	-0.0517	317	344	0	63.55	58	71	0.017	R	KPIVDALKQAKIEASDLDEVLLVGGSTR	M	Dimethyl (N-term)
gi|53987194|gb|AAV27395.1| chaperone protein dnaK n=1 Tax_Id=295358 [Mycoplasma hyopneumoniae 232]	531	70597	1026.58	3076.73	3	3076.77	-0.0484	317	344	0	80.63	42	70	8e-06	R	KPIVDALKQAKIEASDLDEVLLVGGSTR	M	Dimethyl (N-term)
gi|53987194|gb|AAV27395.1| chaperone protein dnaK n=1 Tax_Id=295358 [Mycoplasma hyopneumoniae 232]	531	70597	1026.58	3076.73	3	3076.77	-0.0484	317	344	0	94.3	51	70	2.5e-06	R	KPIVDALKQAKIEASDLDEVLLVGGSTR	M	Dimethyl (N-term)
gi|53987194|gb|AAV27395.1| chaperone protein dnaK n=1 Tax_Id=295358 [Mycoplasma hyopneumoniae 232]	531	70597	1026.58	3076.73	3	3076.77	-0.0484	317	344	0	75.43	42	70	2.3e-05	R	KPIVDALKQAKIEASDLDEVLLVGGSTR	M	Dimethyl (N-term)
gi|53987194|gb|AAV27395.1| chaperone protein dnaK n=1 Tax_Id=295358 [Mycoplasma hyopneumoniae 232]	531	70597	739.377	3691.85	5	3691.88	-0.0329	492	522	0	38.51	32	76	0.011	K	TGKEQTITIKNTSTLSEEEINKMIQEAEENR	E	Dimethyl (N-term); Oxidation (M)
gi|53987194|gb|AAV27395.1| chaperone protein dnaK n=1 Tax_Id=295358 [Mycoplasma hyopneumoniae 232]	531	70597	780.766	4678.55	6	4678.63	-0.0821	261	301	0	50.68	29	72	0.0004	R	LKEEAEKTKINLSNQSVSTVSLPFLGMGKNGPINVELELKR	S	Dimethyl (N-term)
gi|53987194|gb|AAV27395.1| chaperone protein dnaK n=1 Tax_Id=295358 [Mycoplasma hyopneumoniae 232]	531	70597	780.766	4678.55	6	4678.63	-0.0821	261	301	0	47.61	35	72	0.003	R	LKEEAEKTKINLSNQSVSTVSLPFLGMGKNGPINVELELKR	S	Dimethyl (N-term)
gi|53987194|gb|AAV27395.1| chaperone protein dnaK n=1 Tax_Id=295358 [Mycoplasma hyopneumoniae 232]	531	70597	936.718	4678.55	5	4678.63	-0.0821	261	301	0	54.73	37	72	0.00096	R	LKEEAEKTKINLSNQSVSTVSLPFLGMGKNGPINVELELKR	S	Dimethyl (N-term)
gi|53987194|gb|AAV27395.1| chaperone protein dnaK n=1 Tax_Id=295358 [Mycoplasma hyopneumoniae 232]	531	70597	780.937	4679.58	6	4679.62	-0.0393	261	301	0	36.83	34	72	0.033	R	LKEEAEKTKINLSNQSVSTVSLPFLGMGKNGPINVELELKR	S	Deamidated (NQ); Dimethyl (N-term)
gi|53987194|gb|AAV27395.1| chaperone protein dnaK n=1 Tax_Id=295358 [Mycoplasma hyopneumoniae 232]	531	70597	587.827	4694.55	8	4694.63	-0.0749	261	301	0	28.45	25	73	0.028	R	LKEEAEKTKINLSNQSVSTVSLPFLGMGKNGPINVELELKR	S	Dimethyl (N-term); Oxidation (M)
gi|53987194|gb|AAV27395.1| chaperone protein dnaK n=1 Tax_Id=295358 [Mycoplasma hyopneumoniae 232]	531	70597	587.827	4694.55	8	4694.63	-0.0749	261	301	0	36.08	25	73	0.0046	R	LKEEAEKTKINLSNQSVSTVSLPFLGMGKNGPINVELELKR	S	Dimethyl (N-term); Oxidation (M)
gi|53987194|gb|AAV27395.1| chaperone protein dnaK n=1 Tax_Id=295358 [Mycoplasma hyopneumoniae 232]	531	70597	783.434	4694.56	6	4694.63	-0.0715	261	301	0	34.05	25	72	0.0071	R	LKEEAEKTKINLSNQSVSTVSLPFLGMGKNGPINVELELKR	S	Dimethyl (N-term); Oxidation (M)
gi|53987194|gb|AAV27395.1| chaperone protein dnaK n=1 Tax_Id=295358 [Mycoplasma hyopneumoniae 232]	531	70597	783.434	4694.56	6	4694.63	-0.0715	261	301	0	39.01	33	72	0.015	R	LKEEAEKTKINLSNQSVSTVSLPFLGMGKNGPINVELELKR	S	Dimethyl (N-term); Oxidation (M)
gi|53987194|gb|AAV27395.1| chaperone protein dnaK n=1 Tax_Id=295358 [Mycoplasma hyopneumoniae 232]	531	70597	783.434	4694.56	6	4694.63	-0.0715	261	301	0	65.93	28	72	9.7e-06	R	LKEEAEKTKINLSNQSVSTVSLPFLGMGKNGPINVELELKR	S	Dimethyl (N-term); Oxidation (M)
gi|53987194|gb|AAV27395.1| chaperone protein dnaK n=1 Tax_Id=295358 [Mycoplasma hyopneumoniae 232]	531	70597	939.919	4694.56	5	4694.63	-0.0686	261	301	0	57.28	30	72	0.0001	R	LKEEAEKTKINLSNQSVSTVSLPFLGMGKNGPINVELELKR	S	Dimethyl (N-term); Oxidation (M)
gi|53987194|gb|AAV27395.1| chaperone protein dnaK n=1 Tax_Id=295358 [Mycoplasma hyopneumoniae 232]	531	70597	939.919	4694.56	5	4694.63	-0.0686	261	301	0	35.75	24	72	0.0035	R	LKEEAEKTKINLSNQSVSTVSLPFLGMGKNGPINVELELKR	S	Dimethyl (N-term); Oxidation (M)
gi|53987194|gb|AAV27395.1| chaperone protein dnaK n=1 Tax_Id=295358 [Mycoplasma hyopneumoniae 232]	531	70597	1174.65	4694.57	4	4694.63	-0.0628	261	301	0	32.85	30	72	0.029	R	LKEEAEKTKINLSNQSVSTVSLPFLGMGKNGPINVELELKR	S	Dimethyl (N-term); Oxidation (M)
gi|53987194|gb|AAV27395.1| chaperone protein dnaK n=1 Tax_Id=295358 [Mycoplasma hyopneumoniae 232]	531	70597	783.436	4694.57	6	4694.63	-0.056	261	301	0	22.36	19	72	0.028	R	LKEEAEKTKINLSNQSVSTVSLPFLGMGKNGPINVELELKR	S	Dimethyl (N-term); Oxidation (M)
gi|53987194|gb|AAV27395.1| chaperone protein dnaK n=1 Tax_Id=295358 [Mycoplasma hyopneumoniae 232]	531	70597	939.923	4694.58	5	4694.63	-0.0488	261	301	0	24.17	22	72	0.031	R	LKEEAEKTKINLSNQSVSTVSLPFLGMGKNGPINVELELKR	S	Dimethyl (N-term); Oxidation (M)
gi|53987194|gb|AAV27395.1| chaperone protein dnaK n=1 Tax_Id=295358 [Mycoplasma hyopneumoniae 232]	531	70597	671.804	4695.58	7	4695.61	-0.0345	261	301	0	34.84	26	72	0.0076	R	LKEEAEKTKINLSNQSVSTVSLPFLGMGKNGPINVELELKR	S	Deamidated (NQ); Dimethyl (N-term); Oxidation (M)
gi|533113686|gb|AGU13609.1| surface protein P65, partial n=1 Tax_Id=2099 [Mycoplasma hyopneumoniae]	503	44903	544.942	1631.8	3	1631.83	-0.0303	73	85	0	87.79	69	73	0.00068	R	SEFEKMTAHLIDR	T	Dimethyl (N-term)
gi|533113686|gb|AGU13609.1| surface protein P65, partial n=1 Tax_Id=2099 [Mycoplasma hyopneumoniae]	503	44903	544.942	1631.8	3	1631.83	-0.0303	73	85	0	77.4	69	73	0.0074	R	SEFEKMTAHLIDR	T	Dimethyl (N-term)
gi|533113686|gb|AGU13609.1| surface protein P65, partial n=1 Tax_Id=2099 [Mycoplasma hyopneumoniae]	503	44903	544.942	1631.8	3	1631.83	-0.0302	73	85	0	64.98	56	73	0.0063	R	SEFEKMTAHLIDR	T	Dimethyl (N-term)
gi|533113686|gb|AGU13609.1| surface protein P65, partial n=1 Tax_Id=2099 [Mycoplasma hyopneumoniae]	503	44903	544.942	1631.8	3	1631.83	-0.0302	73	85	0	65.33	45	73	0.00047	R	SEFEKMTAHLIDR	T	Dimethyl (N-term)
gi|533113686|gb|AGU13609.1| surface protein P65, partial n=1 Tax_Id=2099 [Mycoplasma hyopneumoniae]	503	44903	816.91	1631.81	2	1631.83	-0.0286	73	85	0	87.53	67	73	0.00048	R	SEFEKMTAHLIDR	T	Dimethyl (N-term)
gi|533113686|gb|AGU13609.1| surface protein P65, partial n=1 Tax_Id=2099 [Mycoplasma hyopneumoniae]	503	44903	816.911	1631.81	2	1631.83	-0.0274	73	85	0	48.63	42	78	0.012	R	SEFEKMTAHLIDR	T	Dimethyl (N-term)
gi|533113686|gb|AGU13609.1| surface protein P65, partial n=1 Tax_Id=2099 [Mycoplasma hyopneumoniae]	503	44903	550.274	1647.8	3	1647.83	-0.0286	73	85	0	61.31	57	73	0.023	R	SEFEKMTAHLIDR	T	Dimethyl (N-term); Oxidation (M)
gi|533113686|gb|AGU13609.1| surface protein P65, partial n=1 Tax_Id=2099 [Mycoplasma hyopneumoniae]	503	44903	439.634	2193.13	5	2193.18	-0.043	116	133	0	53.93	48	74	0.013	R	MPAVQSMIEHTLNKKPNR	S	Dimethyl (N-term); Oxidation (M)
gi|533113686|gb|AGU13609.1| surface protein P65, partial n=1 Tax_Id=2099 [Mycoplasma hyopneumoniae]	503	44903	549.291	2193.13	4	2193.18	-0.0418	116	133	0	55.4	43	74	0.0036	R	MPAVQSMIEHTLNKKPNR	S	Dimethyl (N-term); Oxidation (M)
gi|533113686|gb|AGU13609.1| surface protein P65, partial n=1 Tax_Id=2099 [Mycoplasma hyopneumoniae]	503	44903	770.188	3076.72	4	3076.77	-0.0517	88	115	0	63.55	58	71	0.017	R	KPIVDALKQAKIEASDLDEVLLVGGSTR	M	Dimethyl (N-term)
gi|533113686|gb|AGU13609.1| surface protein P65, partial n=1 Tax_Id=2099 [Mycoplasma hyopneumoniae]	503	44903	1026.58	3076.73	3	3076.77	-0.0484	88	115	0	80.63	42	70	8e-06	R	KPIVDALKQAKIEASDLDEVLLVGGSTR	M	Dimethyl (N-term)
gi|533113686|gb|AGU13609.1| surface protein P65, partial n=1 Tax_Id=2099 [Mycoplasma hyopneumoniae]	503	44903	1026.58	3076.73	3	3076.77	-0.0484	88	115	0	94.3	51	70	2.5e-06	R	KPIVDALKQAKIEASDLDEVLLVGGSTR	M	Dimethyl (N-term)
gi|533113686|gb|AGU13609.1| surface protein P65, partial n=1 Tax_Id=2099 [Mycoplasma hyopneumoniae]	503	44903	1026.58	3076.73	3	3076.77	-0.0484	88	115	0	75.43	42	70	2.3e-05	R	KPIVDALKQAKIEASDLDEVLLVGGSTR	M	Dimethyl (N-term)
gi|533113686|gb|AGU13609.1| surface protein P65, partial n=1 Tax_Id=2099 [Mycoplasma hyopneumoniae]	503	44903	739.377	3691.85	5	3691.88	-0.0329	263	293	0	38.51	32	76	0.011	K	TGKEQTITIKNTSTLSEEEINKMIQEAEENR	E	Dimethyl (N-term); Oxidation (M)
gi|533113686|gb|AGU13609.1| surface protein P65, partial n=1 Tax_Id=2099 [Mycoplasma hyopneumoniae]	503	44903	780.766	4678.55	6	4678.63	-0.0821	32	72	0	50.68	29	72	0.0004	R	LKEEAEKTKINLSNQSVSTVSLPFLGMGKNGPINVELELKR	S	Dimethyl (N-term)
gi|533113686|gb|AGU13609.1| surface protein P65, partial n=1 Tax_Id=2099 [Mycoplasma hyopneumoniae]	503	44903	780.766	4678.55	6	4678.63	-0.0821	32	72	0	47.61	35	72	0.003	R	LKEEAEKTKINLSNQSVSTVSLPFLGMGKNGPINVELELKR	S	Dimethyl (N-term)
gi|533113686|gb|AGU13609.1| surface protein P65, partial n=1 Tax_Id=2099 [Mycoplasma hyopneumoniae]	503	44903	936.718	4678.55	5	4678.63	-0.0821	32	72	0	54.73	37	72	0.00096	R	LKEEAEKTKINLSNQSVSTVSLPFLGMGKNGPINVELELKR	S	Dimethyl (N-term)
gi|533113686|gb|AGU13609.1| surface protein P65, partial n=1 Tax_Id=2099 [Mycoplasma hyopneumoniae]	503	44903	780.937	4679.58	6	4679.62	-0.0393	32	72	0	36.83	34	72	0.033	R	LKEEAEKTKINLSNQSVSTVSLPFLGMGKNGPINVELELKR	S	Deamidated (NQ); Dimethyl (N-term)
gi|533113686|gb|AGU13609.1| surface protein P65, partial n=1 Tax_Id=2099 [Mycoplasma hyopneumoniae]	503	44903	587.827	4694.55	8	4694.63	-0.0749	32	72	0	28.45	25	73	0.028	R	LKEEAEKTKINLSNQSVSTVSLPFLGMGKNGPINVELELKR	S	Dimethyl (N-term); Oxidation (M)
gi|533113686|gb|AGU13609.1| surface protein P65, partial n=1 Tax_Id=2099 [Mycoplasma hyopneumoniae]	503	44903	587.827	4694.55	8	4694.63	-0.0749	32	72	0	36.08	25	73	0.0046	R	LKEEAEKTKINLSNQSVSTVSLPFLGMGKNGPINVELELKR	S	Dimethyl (N-term); Oxidation (M)
gi|533113686|gb|AGU13609.1| surface protein P65, partial n=1 Tax_Id=2099 [Mycoplasma hyopneumoniae]	503	44903	783.434	4694.56	6	4694.63	-0.0715	32	72	0	34.05	25	72	0.0071	R	LKEEAEKTKINLSNQSVSTVSLPFLGMGKNGPINVELELKR	S	Dimethyl (N-term); Oxidation (M)
gi|533113686|gb|AGU13609.1| surface protein P65, partial n=1 Tax_Id=2099 [Mycoplasma hyopneumoniae]	503	44903	783.434	4694.56	6	4694.63	-0.0715	32	72	0	39.01	33	72	0.015	R	LKEEAEKTKINLSNQSVSTVSLPFLGMGKNGPINVELELKR	S	Dimethyl (N-term); Oxidation (M)
gi|533113686|gb|AGU13609.1| surface protein P65, partial n=1 Tax_Id=2099 [Mycoplasma hyopneumoniae]	503	44903	783.434	4694.56	6	4694.63	-0.0715	32	72	0	65.93	28	72	9.7e-06	R	LKEEAEKTKINLSNQSVSTVSLPFLGMGKNGPINVELELKR	S	Dimethyl (N-term); Oxidation (M)
gi|533113686|gb|AGU13609.1| surface protein P65, partial n=1 Tax_Id=2099 [Mycoplasma hyopneumoniae]	503	44903	939.919	4694.56	5	4694.63	-0.0686	32	72	0	57.28	30	72	0.0001	R	LKEEAEKTKINLSNQSVSTVSLPFLGMGKNGPINVELELKR	S	Dimethyl (N-term); Oxidation (M)
gi|533113686|gb|AGU13609.1| surface protein P65, partial n=1 Tax_Id=2099 [Mycoplasma hyopneumoniae]	503	44903	939.919	4694.56	5	4694.63	-0.0686	32	72	0	35.75	24	72	0.0035	R	LKEEAEKTKINLSNQSVSTVSLPFLGMGKNGPINVELELKR	S	Dimethyl (N-term); Oxidation (M)
gi|533113686|gb|AGU13609.1| surface protein P65, partial n=1 Tax_Id=2099 [Mycoplasma hyopneumoniae]	503	44903	1174.65	4694.57	4	4694.63	-0.0628	32	72	0	32.85	30	72	0.029	R	LKEEAEKTKINLSNQSVSTVSLPFLGMGKNGPINVELELKR	S	Dimethyl (N-term); Oxidation (M)
gi|533113686|gb|AGU13609.1| surface protein P65, partial n=1 Tax_Id=2099 [Mycoplasma hyopneumoniae]	503	44903	783.436	4694.57	6	4694.63	-0.056	32	72	0	22.36	19	72	0.028	R	LKEEAEKTKINLSNQSVSTVSLPFLGMGKNGPINVELELKR	S	Dimethyl (N-term); Oxidation (M)
gi|533113686|gb|AGU13609.1| surface protein P65, partial n=1 Tax_Id=2099 [Mycoplasma hyopneumoniae]	503	44903	939.923	4694.58	5	4694.63	-0.0488	32	72	0	24.17	22	72	0.031	R	LKEEAEKTKINLSNQSVSTVSLPFLGMGKNGPINVELELKR	S	Dimethyl (N-term); Oxidation (M)
gi|533113686|gb|AGU13609.1| surface protein P65, partial n=1 Tax_Id=2099 [Mycoplasma hyopneumoniae]	503	44903	671.804	4695.58	7	4695.61	-0.0345	32	72	0	34.84	26	72	0.0076	R	LKEEAEKTKINLSNQSVSTVSLPFLGMGKNGPINVELELKR	S	Deamidated (NQ); Dimethyl (N-term); Oxidation (M)
gi|8920289|emb|CAB96379.1| heat shock protein 70 n=1 Tax_Id=2099 [Mycoplasma hyopneumoniae]	427	21382	544.942	1631.8	3	1631.83	-0.0303	131	143	0	87.79	69	73	0.00068	R	SEFEKMTAHLIDR	T	Dimethyl (N-term)
gi|8920289|emb|CAB96379.1| heat shock protein 70 n=1 Tax_Id=2099 [Mycoplasma hyopneumoniae]	427	21382	544.942	1631.8	3	1631.83	-0.0303	131	143	0	77.4	69	73	0.0074	R	SEFEKMTAHLIDR	T	Dimethyl (N-term)
gi|8920289|emb|CAB96379.1| heat shock protein 70 n=1 Tax_Id=2099 [Mycoplasma hyopneumoniae]	427	21382	544.942	1631.8	3	1631.83	-0.0302	131	143	0	64.98	56	73	0.0063	R	SEFEKMTAHLIDR	T	Dimethyl (N-term)
gi|8920289|emb|CAB96379.1| heat shock protein 70 n=1 Tax_Id=2099 [Mycoplasma hyopneumoniae]	427	21382	544.942	1631.8	3	1631.83	-0.0302	131	143	0	65.33	45	73	0.00047	R	SEFEKMTAHLIDR	T	Dimethyl (N-term)
[truncated: 3,407 more rows]

## Sheet: Supplementary Data S2
N-terminomics identifies widespread endoproteolysis and novel methionine excision in a genome-reduced bacterial pathogen. Iain J. Berry+, Veronica M. Jarocki+, Jessica L. Tacchi, Benjamin B. A. Raymond, Michael Widjaja, Matthew P. Padula, Steven P. Djordjevic
[truncated: 87 more rows]

[truncated: 3 more sheets: Supplementary Data S3, Supplementary Data S6, Supplementary Data S7]
